# Supplementary material for: Comparison of methods for genomic localization of gene trap sequences
Source: BMC Genomics. 2006 Sep 18;7:236. doi: 10.1186/1471-2164-7-236 (PMC1617135; doi:10.1186/1471-2164-7-236)
Supplement: Additional File 2 — Sequence tags. A file of sequence tags aligning to known genes that were used in "Comparison of methods for genomic localization of gene trap sequences". This is a smaller set of sequences than is contained in the International Gene Trap Consortium database (). [file 1471-2164-7-236-S2.txt]

>CMHD-GT_118F5-3
TATCGTGAACATCAGTGCAGCAGTTCTGGTCACCTGGATTTATAAACACCAAGAAGTAGC
AACAGCCAGTGTGCAAGTCACTGACAACCCAAGTCACCAAAAATCTTACTGAGAACCCAT
TAGCTCCTTGAATTAAAGATTATTTTGTGAAAAG
>BG-XF241
GAGGAAGAAGCAGCTGAGGCTCTTGGAGCAGCAGGAGCTCAAGGATGAAGAGGAGGAAGA
ACCGGAAGGAAAACCCAGTGATGCAGAAAGTTCAGAGAGCTCAGATGATGAGAAAGGTTG
GGTTGAAGAAGTCAGGAAGCAGCGCAGACTCCTGCAGCAGGAAGAAAGAGTGAAGCGGCA
GGAGCAACTGAAGGAGGACCAGCAGACAGTCCTGAAGCCCCAGTTCTACGAGATCAAAGC
TGGCGAAGAGTTCAGAAGCTTCAAAGAGTCTGCCACCAAGCAGAGACTGATGAA
>GGTC-W095A01
CCAGACCTGGACATGGCGATCAAATGGTCGAATATCTATGAAGACAATGGAGACGATGCC
CCACAGAACGCCAAGAAAGCCAGGCTTCTGCCTGAAGGGGAGGAGACAGTGGAATCA
>BG-XK115
GGGGGGGGGGGGTAGCTCATCTAAGGGCAAGAAGGAGAGAAGTGAAGGCGTGGGGACTTG
TTCGGAAAAGGATCCTGGGGTCCTCCAGCCAGTTCCCTTGGGAGGACGGGGTAGTCAGTA
TGATGGAAGGGCAGGGATGGACACAGGAACCGTGGAGCCGCTTGGGAGTATAGCTATTGA
ACCTGGGGCAGCGCTCAATCCTTTG
>BG-RRA058
TGGAGGTATTTTGAACTAACTTTGACACTGAGGGAGCACAGCCATGGGACCACGAAAGAA
AAGTGCTAAAGTGTGTGTGATGGACAGTGAGGTCGCTGAGGAAATGACAGCCGATGAAGA
GAAGGACTACATGAACCAGCTGTCACATGAAGTGCTCTGTCATATCTTCAGGTACCTGCC
ACTACAGGACATCATGTGCATGGAATGCCTCTCTCGGAAGCTAAAGGAGGCAGTCACTCT
GTATCTGAGAGTTGTCAGAGTGGTGGATCTCTGTGCAGGGCGCTGGTGGGAATATATGCC
AAGT
>BG-XN479
ACAGGAAGATGGCGGCGGTCTCAATGTCAGTGTCGCTGAGACAGGCGATGTTGGGGCGAA
GGGCAATGGCTACAGCTGCCGTTTCCGTCTGTAGAGTTCCAT
>BG-RRE211
GGAGGGCGGAGCCCGAAGCGGGGAGCGCAGCTGCTTGGTGTGTGGAGATCCTGGAAGCTT
CGGAGCCGGCGCTCGGAGCCGCGCGGCTGGAGCAGGCGGCGGAGACAAAGGCGACGATAG
GGCCAGTGTTGAGTGAAACAAACGCAGAAACCAAAAGAGAAGACGTCTTCAAGGAACAAC
TTATGCTAATGAGTCTGAAGAGTCTCCTGTGTGTGTCTTTCAGCATAGTCTCCATTCAGA
GAGCTGAGTGAGTGGCCACATTGATGAGTGACCTGCTGCCGTCTCTGAACCAAAGCTGTT
CTTTCCTTCCCACTGACCTGGAACCAGTGTCTGTAGAAACGGAAGCAGAGAAAAGAAACA
ATCAGACATCCCTTTCAATCAACTTGAGACATTTGACTCCAGGGACGGAGGCACGGTGAA
ATAAAGTTATTTTGGCGACATTCCTTGTGGAGCTTCCTGTCTGAAGACTTGGAGCCCTCG
GTGGTGCTCGCTCAGGCCTCGGACTGAGAGCATGAGTGAATTCTGGTTGTGTTTCAACTG
CTGTATTGCAGAGCAGCCTCAGCCT
>BG-RRE212
GTGGGTGTGAATTGAAAGTCTAACACGTGTTTCTCTGTGTATGGACGTGGATCCCACGCC
AGCATCCACCGGTCACTGCCGCCGCCCACAGTGACGTCACCCACGAAAGCACACACGTAG
TTGCGGACGCCGTGGTCAAGATGTCTCTGCCATCCCCACAGGACGGACGGACGGACTCCA
CA
>BG-RST770
TTTGAAATTTAACACCATCCCTCCTCTCAGGAAGTACATGCTGGTATTCAAGGGGAAGCG
GAACCTGACAGGGATAGGGTCAGACACCAGGAATGCCTTATATCACGTCCATAAAAAGAA
GGACGTCTTGCTCCTCACCACCTGCAAGCATGGCAAAGACTGGCAAAAGCACAAGGATTC
TCGCTGTGACAGAGACAACACCGAGTATGAGAA
>BG-RRE217
GGCGGCGGTTCCTCTCGGGTTACGGTGAAGAATGTCAGCCGCTAGCGTGGATCAGAGACC
TAAAGGGCAAGGAAATAAAGTTTCAGTACAAAATGGTTCGATTCATCAAAAAGATGCTGT
AAATGATGATGATTTTGAGCCATACTTAAGTAGCCAGACAAAT
>BG-RRE219
GTGGGTGTGAATTGAAAGTCTAACACGTGTTTCTCTGTTTATGGACGTGGATCCCACGCC
AGCATCCACCGGTCACTGCCGCCGCCCACAGTGACGTCACCCACGAAAGCACACACGTAG
TTGCGGACGCCGTGGTCAAGATGTCTCTGCCATCCCCACAGGACGGACGGACGGACTCCA
CA
>SIGTR-AP0652
GGTTGTGAGCTCTTCTAGATGGTTTTTTGAAACATGGCGGACGACGTAGATCAGCAACAG
ACCACCAATACCGTAGAGGAGCCCCTGGATCTGATCAGGCTCAGCCTGGATGAGCGAATT
TATGTGAAAATGAGAAATGACCGAGAGCTTCGAGGCAGACTACACGCTTATGATCAACAT
TTAAATATGATCCTGGGAGATGTAGAAGAAACTGTGACAACGATAGAGATTGATGAGGAG
ACATATGAAGAGATATATAAA
>BG-RRM239
GTGGGTGTGAATTGAAAGTCTAACACGTGTTTCTGTGTTTATGGACGTGGATCCCACGCC
AGCATCCACCGGTCACTGCCGCCGCCCACAGTGACGTCACCCACGAAAGCACACACGTAG
TTGCGGACGCCGTGGTCAAGATGTCTCTGCCATCCCCACAGGACGGACGGACGGACTCCA
CA
>BG-RRR730
ACCTGAATGTAGGTGAAAGGTCGGCGGAGCCGCTCGGGCAGCGGAGCAAGACCAAGACTG
CCCGGAGCTGACAGACAGACAGACAGAAGACTGAGCATGGCAGACGAGCCGAAACCCATC
AGTCCGTTTAAGAACCTCCTGGCTGGCGGCTTCGGCGGCATGTGCCTGGTGTTTGTGGGG
CACCCCCTGGACACGGTCA
>BG-RRM235
CTGGTTCCTCAAGGAGCGGAGACGGCAAATGGCGGACTTCGATACCTACGACGATCGGGC
CTACAGCAGCTTCGGCGGCGGTAGAG
>BG-RRL013
AAGTGCCCCTGCCTGACTGGGCTGGATGTGACGGGGAAACCAGTCTACACTCTCACATAC
>ESDB-PST2509-NR.Seq
GCTTTAGTAAAGATTTATATGCGGGTTCCCTAGGCTGCTCTGTGAATACACCAGCTGCTT
GAAAAGCTCTTCTGTGGAATCTACACATAGGAAACTCGAGTAGGGAAGGGGCTGGGTCCT
TCTGGTCTGTTGTAACTGGGCGGCTCAGGCAGGCCAAGGAGACCTGAGCTTTGGTGAAGT
TCCGGCCAACAAGTT
>CMHD-GT_126H8-3
AGACGATCAATGAGAAGGCCGTTCTCAGTGAAAACCCAGAGGCCAGACCACAGAGTTTAT
ATAATCCTAAATCAACGATCTGATTTTAAGGGAAATTGTAAGAGCCACCACACTGACTTC
AGAATCTGAAATGACAACCAACAGAAGCCAATCTTCAAGCAAGTCCAAACACAGAGTTCA
TGTCTTTGTTTCTGCATGAGAAATATAAGAAAATGATAGCTAGTCTCCTGTGGGGTAGGA
ACTGAGGAAATATAGGACCATGCAGGGATTTTATCTCAATGAGAAAACTTCTGATTAAAG
TAGAATCCACCAAAGAACATCATTGTGACTGGGTCCATACAGCTAAGTCTTTGCACAGT
>GGTC-G049E08
TGGCGCAAGCCGTCACGCGATGGCCTTTGGCTCCTGCCTGTTGCTGATGTTGCGGCGGGG
TTTTCATCATGGAGCTCTCGCGGCGGATGGGTCTCGTGCGACTGTGGCTGCTGCTCCTAT
CGTTCTTACTGGGCTTCAGCGCGGGATCTGCCATCGACTGGCGGGAACCCGAAGGCAAGG
AAGTATGGGATTATGTGACTGTCCGAAAGGATGCCCACATGTTCTGGTGGCTCTATTATG
CCACCAACCCTTGCAAGAACTTTTCAGAGCTGCCCCNNCTCATGGGCTTC
>GGTC-G049E03
GGGGGGCGGGGCGATATCTACTCCAGGGCTGTGCGCACTGCGCGGGCAGCGGCTGAACAC
GCACGGAGAAGGTGCGGGAGCCGCAGGGGCCCCGGGCTTTGGGCGGCTGCTGCTCGGCCT
TGGCGGAGGCTTGTTCCAGCTCGCCGTTCGGTCCCAGGCCTGGCTGGTGAGCTGCGCGCA
GTATGGGCAAATGCTGCTTCTACACGGCGGGGACGCTGTCTCTGCTGCTGCTGGTGACCA
GCGTCACGCTGTTAGTGGCTCGAGTCCTGTCACAAGGCGGTAGACCAGTCTATCGAGA
>BG-XC745
TCCATAGCCACCCAGCCAGAGGTAATAACTGTTCTCATAGTCAAAGGGCCAATGGGATTT
GGCTTTACGATCGCAGACAGTCCCGGTGGGGGTGGCCAAAGAGTGAAACAGATTGTTGAC
AGTCCACGCTGCAGAGGCCTCAAAGAAGGGGATCTTATCGTGGAGGTGAATAAGAAGAAC
GTGCAGGCCCTGACGCACAATCAAGTCGTGGATATGCTGATTGAATGTCCCAAGGGAAGT
GAGGTCACACTGTTGGTGCAGCGAGGAGGGCTACCAGTTCCCAAGAAGAGCCCAAAGTCG
CAGCCACTGGAGAGGAAAGACAGCCAGAATAGCTCCCAGCACAGCGTCTCCAGCCACCGG
AGCCTGCACACTGCGTCCCCGAGCCACGGCATACAGGTGCTCCCTGAGTACCTACCTGCA
GACGCCCCTGCTCCAGATCAGACCGACAGCTCTGGGCAGAAAAAGCCAGATCCTTTTAAA
ATCTGGGCCCAGTCCAGGAGCATGTATGAAAACCGAC
>BG-XC741
AAAACAAACCAGCAGCAATTAGGACGTTTCAACAGATTCGGTGCTATTCTGCACCTGTAG
CTGCTGAACCATTTCTTAGTGGGACTAGTTCGAACTATGTGGAGGAAATGTACTGTGCCT
GGTTGGAGAATCCCAAAAGTGTACATAAGTCATGGGACATTTTTTTCCGAAACACCAATG
CTGGAGCCCCACCGGGCACTGCCTACCAGAGCCCCCTTTCCATGAGTCGAAGCTCCCTGG
CTACCATGGCCCATGCACAGTCCCTGGTGGAAGCACAACCTAACGTCGACAAAATCGTGG
AGGAACACTTGGCGGTGCAGTTTCTCATCAGGGCATATCAGATAGGAGAGCACCATGTAG
CGCAGCTGCACCCCCTGGGGATTTTGGATGCTGATCTGGAATCCACCAGTGCCCGGTGAC
ATTATATCATCCACAGCCAAACTT
>FHCRC-GT-S1-12F1
CTGGCTGAAGAGAAATAAAAACTGAGCAGGAGGTGGTGGAGGGAATGGATGTCTCTACTC
GCTCCAAAGATCCTGTCTCTACAGAGAAAACGGCCCCGAAACGGAAGTTCCCCAGCCCTC
CACATTCCTCCAATGGGCATTCGCCCCAAGACTCATCCACGAGCCCCATTAAAAAAAAAA
>ESDB-PST8119-NR.Seq
CAGTGGTCGTTCCAGCATTTATGGATTTTACCCGAATATAGTTCTAGTACAGAATTAGAT
TTTGATAAGCATTCATGTATAAAGCCTGGTTTAAAGCTTTGGTTTCTTCCAGGTGGCTTT
GGTGGCAGCCGTGGTGGTGGTGGATATGGTGGCAGTGGGGATGGCTATAATGGATTTGGC
AATGATGGTAAGTTTCCTAAGGAGTCTGTAAG
>GGTC-G040G10
ACATGGCCGTCCCGGTACCCCTCGGCCGCTTCGGCTCCTATCTGCCTGCGGCTGCTACGA
CTGCTGGCGTTGCTGGAGCTGCTGGTCCACCCCGTCTTGGGCCGCGTCCATCACCNNGCG
CTCAA
>GGTC-M071D07
CATCCAATCACAAGAAAAACCAGATAGAGTTTTGGTTCGAGTTAAGGACCTGACAGTTCA
AAAAGCTGATGATGTTGTTTGGGTCCGTGCAAGAGTTCATACAAGCAGAGCAAAAGGGAA
GCAGTGCTTCTTAGTCCTGAGGCAGCAGCAGTTTAATGTCCAGGCTCTTGTGGCGGTGGG
AGACCATGCAAGCAAGCAGATGGTTAAATTTGCAGCCAA
>GGTC-M071D03
TGGATTCTCCTTGTACCTTGGCTGCCTCGTGGTCAGGAAGTCATGGAGAGAGACTAGTGC
CTAGTATTTGCAGAACCTGAAAACTTCCTTAAGCTGCAGTTGCTGTGCTGGCCTCCTAGG
ACATTCAGCAGCTGGTCCTGTCGCCTTCTAG
>FHCRC-GT-S18-10D1
GACGCTTTGCAGGGTAGCTGGGGTGAATTTGCACCAAGGCAGCAGCATAGTCGCCGCAGT
TCCATCTTCGTCTCCGCGATGTTGCCCTTAGCCAAAAACGCACTAAGCCGTCTCCAAGTT
CGAAGCATTCAGCAAGTGGTGGCAAGGCAGAGCCACCAGAAGAGGGCACCTAGTTTCCAT
GACAAATATGGGAATGCTATATTAGCAGGTGGAGCCATCTTCTGTGTTTCTACATGGACA
TATACAGCCACACAAATTGGAATAGAATGGAACATGTCCCCTGTTGGCAGAGTCACCCCA
AAGGAATGGAGAGATCAGTAGTCGTGCCAGCTGGTACAATAATCAAGGAATTGTTTAAAA
CCAACTTATAAGTGAATGCCAAGTCAAAGAATCATGTACTCATTATACTATGGCAGATTG
AAGAACAAATAAAGAAATAAAGTACCTTAACCTTCAAAAAAAAAA
>SIGTR-AS0072
GGTTGTGAGCTCTTCTAGATGGTGGAAGAAAGCTTTGTTGAAGACTTTTCAGAGCAAGTA
GAAACTGCCATCCGGGCCATTCTCTGCACCATCCAGAACTTGGCAGAAAGAAACAATAAG
AAAGCAGAAGACAGTGCTGTTGACAAGAGACTGCAAGAAGAGGATGGGGGAAAAGAAGAA
GAGGCAAGTTTTAAGAGCCTGCAGCCAGGACATCTAACAAAGCTCTTAGAGGACGACTTC
TGGGCGAGTGTGAGCACTTTACACGTCCAGAAAATCATTTCTTCTGTCTCCGAGCTGTTG
GAGAGGCTCATAGTCAGGCAGTGAGGATGGCAACACAACCAAGCACAAG
>GGTC-P014E12
CGCGAGGACGGACGCCATTATCGCAGCTCCCCGACAAACACCACGAGAATTCCGCAGCCC
ACACGCT
>FHCRC-GT-S13-8D1
GTTCCACGCGCGGGGCACGGTCCCCTTGCAAACAGACTGCTATTTATTGGACCTTAGGAC
AGAGCCGGACAAGTGTGGCCACAGGAAAATGACTCTGCCACCAGTTCTGGCCCCCACAGT
GACTGAAGGCCCCAGGAAAGAAGACAGGAGTCTGTGAAGAATGTTTTCAAAATGGTGCAA
TAATTGACTTATTTCCCTCGGGTCCCCACTAGAGGATCGAGGCTAGATGCCTTGTGAGAA
ATGCCTTTGAGTTTACTGTCCCCAACGTTTTTATAATATTGTATATAAGACTATGACCGA
TTGTATTTCTATAAGGGAGACGATGGCATCTCTGCCGCCTGCTTCGTTTTTATACGACTT
TTTTT
>SIGTR-XT0506
TTNTTTTTGCTCTACAGGATTGAACCGTCTCTGTGTCTTGCTTTGAGCGCTGCTGTTGGG
TGCTGTGAGTGGACCTCAAGTAAGCTCCGTTTTTGAAACAT
>SIGTR-AM1106
GATGGTGGTTGTGAGCTCTTCTAGATGGTTTTTTACGATCGAATGAAGGTGGCCCAGCAG
GAAATCAAGGCGACAGTGACAGTGAACACCAGCGACTTGGGAAACAAAAAGAAAGATGAT
GAAGTGGACAGGGATGCCCCGTCTCGGAAGAAAGCCAAAGAGCCCACAACACAGATAACA
GAAGAGGTCCGGGATCAGCTCCTGGAAGCATCTGCTGCCACCAGGAAAGCCTTTACCACC
TTCCGGAGGGAGGCCGACCCTGATGACCATTACCAGTCTGGGGAGGGCACCCAGGCTACA
ACCGACAAAGCCAAGGATGACCTAGAGATGAGCGCTGTCATCACCATCATGCAGCCTATC
CTGCGCTTCCTGCAGCTGCTGTGTGAAAACCACAACCGAGATCTGCAG
>SIGTR-AL0595
GATGGTTTNTTATATGGTGATGTGTATCGTTTACATATTATATGGTGTCCTCTGGCTGCT
GTGGTCTGCCTGTTACTGGAAAGATATATTAAGAATTCAGTTCTGGATTGCAGCTGTTAT
TTTCCTAGGAATGCTTGAAAAGGCAGTTTTTTATAGTGAATACCAAAACATCAACAGCAC
TGGACTGTCAACTCAAGGTTTACTGATATTTGCAGAGCTGATATCTGCAGTTAAGAGGAC
ATTGGCTCGCCTGCTTGTGTTCATTGTGAGTTTGGGTTATGGCATTGTGAAGCCTCGCTT
AGGAACAGTGATGCACCGGGTGATTGGACTGGGACTGCTTTACTTGATCTTTGCAGCCAT
TGAAGGCGTCATGAGAGTCATCGGG
>SIGTR-AL0593
ATTTGACTGAGATGTCCCAAAGGTGCCTATNGGAAGAGCATTATGATCCAAACTACTGGA
TACAGGTGCATCGCTTGGAGCATGGAGATGGAGGGATTCTAGACCTGGATGACATCCTCT
GTGACGTTGCTGATGACAAAGACAGACTGGTAGCAGTATTTGATGAACAGGATCCCCACC
ATGGAGGAGATGGTACCAGCGCCAGCTCCACGGGAACCCAGAGTCCAGAGATATTCGGCA
GTGAGCTGGGCACCAACAATGTTTCTGCTTTTCAGCCTTATCAAGCCACAAGTGAAATTG
AGGTCACGCCTTCAGTTCTTCGGGCAAATATGCCTCTTCATGTCCGCCGGAGCAGCGACC
CAGCTTTAACTGGCCTTTCCACTTCTGTCAGTGATAACAACTTTTCCTCAGAGGAGCCCT
CCAGGAAAAACCCCACCCGCTGGTCCACGACAGCTGGCTTTCTCAAGCAGAACACCGCTG
GAAGTCCCAAAACCTGCGACAGGAAG
>SIGTR-AL0591
GTGGGTGTGAATTGAAAGTCTAACACGTGTTTCTCTGTTTATGGACCTGGATCCCACGCC
AGCATCCACCGGTCACTGCCGCCGCCCACAGTGACGTCACCCACGAAAGCACACACGTAG
TTGCGGACGCCGTGGTCAAGATGTCTCTGCCATCCCCACAGGACGGACGGACGGACTCCA
CAAG
>BG-RRO274
CGGGTGAGGAGTTGGTTGTAGTGAGCAGTTCCGATCCCTTGGGGCTACCGGCGGCGAGCG
CCCGAGCCGCTCCTCCCAATGGCGAAGAAGACGTACGACCTGCTTTTCAAGCTGCTCCTG
ATCGGGGACTCGGGAGTGGGCAAGACCTGCGTCCTTTTTCGTTTTTCGGACGATGCCTTC
AATACCACCTTTATTTCCACCATAGGAATAGACTTTAAGATCAAAACAGTGGAACTACAA
GGAAAGAAGATCAAGCTACAGATATGGGACACAGCAGGCCAGGAGCGATTTCACACCATC
ACAACCTCCTACTACAGAGGAGCAATGGGCATCATGCTAGTGTATGACATCACCAACGGT
AAAAGCTTTGAGAACATCAGCAAGTGGCTTAGAAACATAGATG
>GGTC-G052H05
GCGACGCTCCCACCTTCGCCTCTAACTCGCTGCCGCCACCCTGCCCAGTGTCCTCCGGAG
TCCCGGACCCGAGCACGATGGGAAACGATGGCTGGCGCTCTCGCTGGTGACCATCGCCCT
NGTCCACGGCG
>GGTC-G052H03
CATCAGACCAAAAAGCAACCTCGCAGAATGAAACGGGAAGATCTACACTCTATGAAGTAC
GTGGAGCTTTACCTGGTGGCTGATTATGCAGAGTTTCAGAAGAATCGACATGACCAGGAT
GCCACCAAACGCAAGCTCATGGAGATTGCCAACTATGTGATA
>FHCRC-GT-S4-1B1
GGGGAGCCACAGACCAAGCAGCTCAGAGAAGAGGGAGAGGAAGTTGGGAAGCACAGGGGA
CTCAGGCTCCGGAACTATGTCCCAGAGGATGAAGACCTGAAGAGGAGGCGGGTCCCCCAG
GCCAAACCAGTGGCAGTGGAGGAGAAGGTGAAGGAGCAGCTGGAGGCAGCCAAGCCAGAG
CCTGTCATTGAGGAAGTGGACCTGGCCAACCTGGCACCCCGGAAACCTGATTGGGATCTC
AAGAGAGATGTGGCCAAGAAGCTAGAGAAGCTAGAAAAGCGGACCCAGAGAGCCATCGCG
GAGCTGATCCGTGAGCGGCTAAAAGGCCAGGAGGACAGCCTGGCCTCTGCAGTGGATGCC
ACCACCGGACAAGAGGCTTGTGACTCTGACTGACATGTTGTCCGTGTCCCATCTGATCTG
TTCAGCACACACATCCTGTGGGAAGATGGTCTCAGGCAGGGAGGGGGTTAGGCTGGCCAG
TACTTCTGGGTCTTGAGAACTGAGCCAACCTACTGAGTCTCAGTTTCTGTTGGTGTGACC
TGTTCATCGCCCAAGGGTGCCCACCACGCCGAGTGGCTCAAAGCTGGGATCTGTACATAT
GTATGCAAACTGAGCTTTTTTCAACTTCTGCAAATAAACCTCTATTTAGTAGAAAAAAAA
AA
>BG-RRO272
TTGGCTTTTAAAGGAATGAAGAGACTCAATAGAATCCAGTCTATAGTATTTGAAACAGCC
TACAACACCAACGAAAACATGCTGATCTGTGCCCCTACGGGAGCTGGGAAGACCAATATT
GCAATGCTTACTATCTTACATGAAATCCGCCAACACTTTCATCAAGGTGTTATTAAAAAG
AATGAGTTTAAGATTGTGTATGTCGCTCCAATGAAAGCCTTGGCAGCTGAGATGACAAAT
TACTTCAGCAAACGTCTAGAGCCACTGGGCATTGTTGTGAAAGAATTGACTGGAGATATG
CAGTTGTCAAAAAGTGAAATTTTACGAACTCAGATGCTGGTGACCACACCAGAAAAATGG
GATGTAGTAACAAGAAAGAGTGTTGGGGATGTTGCTCTTTCCCAAATCGTAAAACTCCTG
ATTCTTGACGAGGTGCACTTGCTGCATGAAGACAGAGGCCCAGTGCTAGAAAGCATAGTC
GCCAGGCCCTTACGG
>CMHD-GT_113D5-3
CGAGAAGCCCTACAAGTGCACCTGGGAGGGCTGCGACTGGAGGTTTGCCCGGTCGGATGA
GCTGACCCGCCACTACAGGAAGCACACGGGCGCCAAGCCGTTCCAGTGCATGGTGTGCCA
ACGCAGCTTCTCCCGCTCCGACCACCTCGCGCTGCACATGAAGCGCCACCAGAACTGAGC
GAGCGAGCGCTGCGCCCACCCGCCTGACGCCTTGCAGTCCGCTCTGCCATCCTTTAAACC
GCAGACCTAACTTCAT
>BG-RRG042
TTTTTGACGGTCTCCAGTCGCCTCCAGAGTTTCCGCATACAACCAGTGAGTGGAGCCTGC
CCGCGCAGAGCCGTCTCGAGCATAGCCCGGAGCCTGAATCGAGCAGAACCAGCCTGAACT
AGCCCAGTCCGGTGATGGAGCGTCCACAGCCCGA
>ESDB-PST3098-NL.Seq
AGGAGCTACACATAGTCCGGATCTTTGGTTGATAGGGTAGTGGGGGAAGACTGCAGCGTG
GCAGAAGCCGGGGACCTTGAATGAAGCTGCTCGTCTGAGCAATTTTTTCTGGGCAGGTGC
TGTGGTCATAGTCCATTACGTGTTCTACTGACCTTTGTTAGACACAAGCCGTTTTGGTGA
AGAGATAGTCTTGTGC
>FHCRC-GT-S3-9G1
TGGATCGCAGCTCCAGAGGAGGCAGGTGAAGCCTTTGGCCGCTTCTCTCCTGGAAGCTCT
TGATTATGATAGTTCAGATGACAGTGATTTTAAAGTTGGAGATGCTTCAGATTCTGAAGG
GAGTGGTAATGGAAGTGAAGATCCTTCAAAGGACAGTGGAGAAGGTTCCTGTAGTGATTC
TGAGGAAAACATTTTAGAAGAAGAACTGAATGAAGATATTCAAGTAAAAGAAGAACAGCT
TAAAAATTCTACAGAGGAAATAATGCCATCAGACAAACAGTTAATTAAAATGGAAAAGAA
GGAAGAAGAAGAAAACGGAGAAAGACCTAGAAAGAAAAAA
>BG-RRG049
AATCCGTATTCCTCCTTTGGAGCGACTCTGGAGAGGGATGATGAGAAGGATTTATGGAGC
ATGCCTCATGACGTGTCCCACACAGA
>SIGTR-AD0009
GGAGGCCGCGGCGAGGAAGATGGCGGACGGGAAGGCGGGAGAGGAGAAGCCAGAGAAGCC
GCAGCGAGCCGGAGCCGCCGGAGTAATGGAGGGGAAAGTTCCAGTCGCAGCGCTGAAAAG
CGATCAGCTGAAGACGAAGCTGCAGACCTCCCAACAAAGCCTACAAAGATGTCCAAGTTT
GGATTTGCCATAGGTAGTCAGACGGCACGGAAAGCGTCCGCCATCTCCATTAGATCTCGG
AGCAAGT
>BG-NPX427
AGTAGAGTCAGGTGCAGCCTAGTCTATCTTTAGGCGTGGTGGCAGCTCTAGACCCGGCA
>CMHD-GT_89E9-3
CCAGCTGTGAACCAGGGTGACCGTCACAACAGGAGGACTTTGCTCTCCACAGAAGTGTTT
CTAGGTGCACTGGCTTCTCTTCTCAAGACTTTCTGCTCCTTGACATCCTTTGATAATAAC
TCAGGTACAAGATGCTGTTCTTGGAGCCCAACATCTCCCTTGTATGTACAAATGGATTCT
TCAGTGCCTCTGGTCTTCCTGCTCAGCCAGTACCAACTGTAGAATAAAGGAGTTTTTATC
CATCTT
>BG-RRU170
AGTCTGTCGCTGGGGCTTGCGGGAAGGCAGACATGGCCGGGGTTGGCGCAGTTTCGAGGC
TTCTTCGCGGGCGGCGCTTGGCGTTAACTGGGGCGTGGCCAGGAACACTCCAAAAACAGA
CCTGCGGCTTTCACTTCTCTGTTGGTGAGAACAAGAAGGCATCAGCTAAAGTTTCAGATG
CAATTTCTACTCAATACCCAGTGGTGGATCATGAATTTGATGCTGTGGTTGTAGGCGCTG
GAGGGGCAGGCTTGCGAGCTGCATTTGGCCTTTCTGAGGCAGGGTTTAATACTGCATGCC
TTACAAAGCTCTTTCCTACCCGATCACATACTGTTGCAGCA
>CMHD-GT_139F4-3
CAGAGATGCGGTCAAGGCGGTAGGCATCGCTGGAGTGGGCTTGGCGGCCTTGGGCCTCGT
TGGAGTCATGCTCTCCAGAAACAAGAAACAGAAGCAATGAGCTGAATGACTGCCCAGTTT
TTGGGCTCTTCTTTTGCTAGAGGGTTTGGAGTTTGATTTATAGATTCTATTGCTTTATAA
TTAGGTTTATTTTCACAACATACAATAAACCACAAGAAAGGAATTTTTGTG
>BG-RRG101
AGTTGGAGCGCGAGCTGCGGAGCTGCCGGAGGCAGGTGCGGGAGGTGGAGAAGCTGCTGC
AGCACACGGAGCGACTCTACCGCAACGCCGAGAGCGACAACCAGGAGCTCCGCACG
>BG-RRT177
GGGTAGTCACAGTGAAGAACATGCCCCTACTCAGCAAGGATTGGCCTGGCTAATTCCCTT
ATGGGTTGATAGAGACCCAGAGGTGAGATTCACTTCACTGGGGTTGGGATCAGCACTGAC
TACTATTGAAGCTGGCTGTGTGGCCTTGGCAAACAGTTGTCAGAATATTTCTGGTGGGCT
CTGGGGAACCGTGGTGAACATTCTTCTGGATCAATCAGAATGCAGTCTGGTGCGCCGGGA
GGCTGCATTTATTCTTCAGAATCTCCTTGTAATTCCAATGCCTTCAGAAATTATAAAGGA
TTATACTTGG
>GGTC-W200A07
AGTGGGAGTAGCAGTTGCTCAGCAGGCTCTNNNTGCTTCCTGTGTCCGGCTTCTGGAGCG
GGGCGCATTGAGGCGCCTAGGGAAGCGCTGGCTTCAGAGAGGAATCGAGGGACTGGGGTC
TGCGCCCCCGCACCCCTGATCTCCGGACGCGTCTTCCAACCTCAGAGACACATTCTTGGG
GGCTTCTGAGCCGCGGTTGCTCTGTTTTCCCGTGACAC
>GGTC-W200A04
CCGGAAGTAGCCGAAGCCAGCGGCGGAAGTAGCCGGAGCGGGCGGGCGGCAAGGCGAGGC
GAGAGCTGCACAGGGCCCTACGCGGCCGCCTAAGCATGTCGGACTTCGACGAGTTCGAGC
GGCAGCTCAACGAGAATAAACAAG
>BG-RRT173
CCATGTGAGATTCACCCCGCAGGGATAGCAGGCGAGCTGGCCGCGAACGGTCCTTGCACT
GGCCACTGGCAAGCGCCCCCCGTGGGCGGAAAGCT
>GGTC-P009G02
GGCGGCGGGGGCGGAAGTGGAAGCAAGGCCGGAGCTTTGGCCATAAAGCCCAAGGCGGCG
GCGTTGGCGGCGGTGTTTGGGGCCGGGCAGCTCCGAGGAGCCTGCTGGAGCCGGAATCGG
ACGTCTCTGTTGCGGCCTGCGTTGTGTCTCCTCCTCCGTTGACCCTGCG
>BG-RRT285
ATCGGGTCCTTTGGAGCCCACACTCCCTGCCATCTGGACTCTTATGGTTGCAACTTAGTA
TTCCAGGTACAAGGAAGGAAAAGATGGCATCTCTTTCCTCCTGAAGATACGCCTTTCCTT
TATCCAACCAGAATTCCTTACGAAGAGTCTAGTGTGTTCAGTAAAATCAATGTTGTCAAC
CCTGATTTGAAGCGTTTCCCCCAGTTCCAGAAAGCTCGAAGACATATGGTCACGTTGAGC
CCAGGACAGGTTCTGTTTGTTCCCAGACACTGGTGGCATTACGTGGAGTCTCTTGATCCT
GTCACCGTCAGTATAAACTCCTGGATTGAGCT
>BG-RRT284
CCAACAATGCAGTCATCTACGTGCACAACCTGAAAGCAGTCCTAGAAAGCAATCCTGACT
CTCCAATAACCATCACAGAGCCCTACCGCACCCTCTCGGGGCACACAGCCAAGATTACCA
GTCTGGCATGGAGCCCACATCATGACGGAAGGCTGGTATTTGCTTGCTACGATGGCACAG
CT
>ESDB-PST5903-NR.Seq
CTGGCGTTACGTAAAATTCCTCCTGCTTTAAGAATTTTGTGAGGCTTTTTTTGGGGTGGG
GAAGGAGGGGGCATCAGGAAAAACTACTTGCAGTCACACTTCAGTATAAGAAATACCATA
AAAAGATTGCATGGCATTGAAATGATTATTTATCTTGTG
>ESDB-PST3917-NL.Seq
AATTGGAATAAGTCCATATTGGCTTTAAATGCAGGTCTGCCTGCCAGAGTTTCTTCCTCA
AAACTACAAAGCATATGAATTTGAAATACTTAGCAATTCAAAGGAGAGTTCTGGGATCTT
AAGTTGCTTTATGTGTTTACCCAAGGATAGGTATTTACTTTGCCTTGGAGTCTATTCTAG
AATAGACTTTATAT
>BG-RRS131
AAAAAAGTCCTAGCAGCTGGAAGGAACCCGCGCTCTAGTGCTCACTTGGGTCTTCAGCCA
CTCACGCGGCTCCCTTCTGGGTCACCCAGCCGCAGAGCCCTAGCCTAGAACCAGGTGTTC
CAAGGGAGAGGAGAGTGCGGATCGCCGCCGTGAGAGAGTACATCGGCATCATGTGGATCC
AGGTTCGAACTATGGATGGGAAGGAGACCCACACCGTGAACTCTCTGTCCAGGTTGACCA
AGGTGCAGGAGCTGAGGAAAAAGATTGAGGAAGTGTTTCACGTGGAACCCCAACTACAGA
GACTCTTTTATAGGGGCAAA
>BG-RRF315
TCATCCACGGTCAGGCACCCAGTGCAGGTCTGCCCAGCCAGAAACCCAGGTAACAGCAGA
GTGGTGTGGTCTGTCCAGCTGTGCTGCAGGCCCTTCAGCCCAAGGTGCTGTCGCAGACGG
TTCCCAGCAGTGGCACCAATGGAGTCAGTATGCCAGCAGACTGCACGGGGCCAGCAACGT
CTGTATCACCAGAAAACCTCACGCAGAGGAGTCCCTCTGAGTCTGCCGAGGAGACACACA
CACTCGAGGAGAAGGTGCCTCAGAAAACCCCACATGGCACCTCAGAGGAGGGGCACTGTG
AAGAGGAGCAGGCGGCCCCACAGGCCTTTGTGTTTGGACAGAACTTGAGAGACAGAGTGA
AGTTAATGAATGAGAATGCCAGCGTGGCAGATGTAGACAGTGCTGCACATCCCAGCTCAG
AAACACCCTCTGCGACCAACTACTTCCTTCAGTACATCAGTTCCAGCGCAGACAACGCGA
CCCACAGTGCTGACAACTCCACCAAGTTTGTGTTTGGCCAGAACATGAGTGAGCGCGTCT
T
>SIGTR-AF0399
GTTGTGTGATTTGAAAGTCTAACACGTGTTTCTCTGTTTATGGACCTGGATCCCACGCCA
GCGTCCACCGGTCACTGCCGCCGCCCACAGTGATGTCACCCACGAAAGCACACACGTAGA
AGCGGACGCCGTGGTCAAGATGTCTCTGCCATCCCCACAGGACGGACGGACGGACTCCAC
AAG
>ESDB-PSTVU01.HE8O
TCTTGCAGGTGCAGACATGGCCAAGTCCAAGAACCACACCACACACAACCAGTGTAAGTT
CCTTGGGCTCCGGCTGGCGACTGTACCCCAGCGAGGATTGGGTTAGGGTTGCTAGATCAG
AGCTGGAGGGAGGGCAGGTCACCCTTCAGGTGAGCCTGAAGATGATTGTGTGTTTAGCTA
CTTTGGAGATTACAAATTTGGGAGCCAGGAATCCGCTTAAAAAGCCCATAGTGCTTTCCA
CCCATCCTTAGTGTATTCTCAAAAGACTGACAACCATGATGCTAGGTGTCT
>FHCRC-GT-S4-12G1
GTCTGAAGATTTACGTCGGGAATTTGGTCGTTATGGTCCAATAGTAGATGTTTATGTCCC
ACTTGATTTCTACACTCGGCGTCCAAGAGGATTTGCATATGTTCAATATCCTTTCTTCAG
ATGGATGATTAGTGAGGGGTGTTGAAGTTTGAAATTCAAGTTTTTATAATGTAAAGCTGT
ACAGTTATGGAGACCCCAAAGAGAAAGCATGAAAGAACTTTTAGAGTAGAGTTCAACACT
TAAGGCAAGTAGACAAGCCAAAGACCTCTTAAGGATCAGGCTTGAAGAGAAGGGAGAGTT
TGGGAAAAGAAAAAAAAAA
>SIGTR-AF0395
AGTGGGTGTGAATTGAAAGTCTAACACGTGTTTCTCTGTTTATGGACCTGGATCCCACGC
CAGCATCCACCGGTCACTGCCGCCGCCCACAGTGACGTCACCCACGAAAGCACACACGTA
GTTGCGGACGCCGTGGTCAAGATGTCTCTGCCATCCCCACAGGACGGACGGACGGACTCC
ACAAG
>SIGTR-XT0636
GGATGGAGAGGACTGGTGCCCATGGCGGCCGCCCCGGAGCCCCATCGAGACGGAGAAAAA
G
>GGTC-M001C02
CTTGTTGGAGGACGTCTTGGGCCAATCTTGGTTGGCCGGCTACGTCCCGCCGCGCGTTCG
TTTTCTGCTTCCCCAGGGAGAGATTTTTGAGCCCTTCAAGTCCTGCCACACCGTCCCCGG
CAGCGATGGCGCTTACGGACTACGCGCTTGAAAAAGAAAAAGTTAAGAAGTTCCTCCAAG
AGTTTTATTACGAGAATGAGCTTGGAAAGAAGCAGTTCAAGTATGGGACCCAGTTGCTT
>BG-XC104
TTGCACTACCAGCAGGCTCTGACCAGTGCGCAGCTGCAGCAGCACACGGCGTTCATCCCC
A
>GGTC-W239D08
GCGTAACGCCCTCAGGGGGGCGTCCGGGTGAGGAGCAGCCCGCGAAGCAGTAGGCTGGAC
CGTTCTCCGTGGGGACGCGGACCGGCTGCCCAGCCCTTCATGTCGCTGAGGGCGACTGCG
CGAGGTCAG
>BG-XD053
GAGAGAGAAAGAAGGGAGGGAAGAGGAGACCTCCAATTTTAAGTTTTCAGCCATTGTTCT
CTAGAGATGGGAAATGGCTGTGGTACCTGATCTGAAGAGTTGTACTCGGTGGTATTGGCT
TGTGTGGTTCTGGAGAAAGAGTAAAATGGACTGTTTGAATCTCCTCCACTGGTTCAAGT
>BG-XC100
CTGGAGAGGGCTGGCGGGAGAGGGAAAGGCGGCTATTGACGCGGCAGCTGGAGAATGAAG
AAGGAGCATGTTAGTCACTGTCAGTTCTCCGCGTGGTACCCACTTTTCCGAAGCCTTACC
ATCAAGAGTGTCATCCTCCCGCTTCCTCAGAATGTGAAAGACTATCTACTTGATGATGGG
ACTCTGGTGGTCTCAGGA
>GGTC-W239D01
TAGTGGGCAGAAGGCGGCGGTAGCGGTGGCTTGTGGTGCCGCTTTACCACAGAGGAACCG
TGCAGGCCTTAGCGTGAGTGATCACTTTAGATCTTGG
>CMHD-GT_140G9-3
TGCTGCTTCAAGATACCCGCAGAGAAGCCGCTGAGCTATTCCAGAGACTACGCCCTATTC
TGAACATCATCACCTGCAGCTGGTTCCAGGCTCCAAGGATGAATTGGCGGAATGGACTTT
TCTCCCCTTTTCTTTATAAGGCGTGTTCCCCGACATTAAAGTTGAACCTTGAGAAGAGT
>BG-RRF270
TTCATCCCCACAGTACCCATGATGCACAGCGCTACGTCCGCCACTGTCTCTGCAGCAACA
ACTCCTGCAACAAGTGTCCCCTTCGCAGCAACAGCCACAGCCAAT
>GGTC-A013E06
GGCACGACACAGTTATCAATGCATCCACAGAGCTTGGCTGAAGAGGAAATAAAAACTGAG
CAGGAGGTGGTGGAGGGAATGGATATCTCTACTCGCTCCAAAG
>BG-RRF279
ACACTCGCTCCTGGGACCGCCATGTGCTCGCAGCTCCGCGGACGTCCCCGCATGT
>ESDB-PST6561-NR.Seq
TCTTGAGGACCCGACTTGGTGTTTGCTTTAAAAATCTTTTCTAATGAGGCTGCGTTTCTT
AATGTAAATCATAGTTCACTTTGAGTTGGGTTTTTCTTTGACCTATTTGCTTTTAACAGG
TGTGAAAACCGGGGATGGATGAGTTTCATTTGTCTTTTTGTTTGTTTTTTTAATTTTCGC
GGAATGGCTTGGTCGCTCAACTGAGT
>GGTC-W198A03
AGTACAATAATGGAGGAGTCGGAATTGGAGAT
>BG-RRK372
CAATTTTCATGCTCATTGTGAGAAGGCACCATCTCTGTTTTCCAGCCGAATCCTTGACAA
GGCTGTTTATTTATTCTATGGAACTAAAGATTGTTTAGTGCAAGAATGTAAAGATTTGAA
TAAAAAAATTGAGCTAGAACTGGATGGTGAGCGAGTTGAGCTGCCTAACTTGGAGGGCAT
AATTGTTCTGAACATTGGATACTGGGGCGGTGGCTGCAGACTGTGGGAAGGAATGGGAGA
TGAGACTTACCCTCTAGCCAGACACGATGATGGCTTACTGGAAATCGTTGGCGTCTATGG
GTCTTTCCACTGTGCTCAAATCCAGGTGAAACTGGCAAATCCTTTTCGAATAGGACAAGC
GCACACAGTGCG
>BG-RRK373
TCCGGGGCAAGAGGGAGGAGAGCTCGGGGTCAAGGGCCGCTGCCGCCCGCACTCGGCGGG
GCCGCCAGCCAGGATTGGATCCAGTGTGGACAACTAAATCAAACAGAAGGAGGCTTGTTT
GTTTTTTTACATAGTTGGCTCACGGTGGCTCCTCAGGTGCCTTCAGGATGCCTGCGGCAC
TTGTAGAAAACAGTCAGGTCATCTGTGAGGTGTGGGCCAGCAATCTTGAGGAAGAGATGC
GGAAGATCCGTGAGATTGTCCTCAGCTACAGCTATATCGCTATGGACACAGAGTTCCCAG
GTGTTGTTGTACGGCCGATCGGTGAATTTCGAAGCTCCATAGATTACCAGTATCAGCTTC
TGCGGTGCAATGTTGATCTTCTTAAAATCATCCAGCTGGGCCTTACGTTCACCAACGAGA
AGGGGGAGTACCCGTCTGGAATCAACACATGGCAGTTCAACTTCAAGTTCAACCTGACAG
AGGATATGTACTCCCAGGATTCCATAGATCTGCTTGCAAACTCAGGGCTGCAGTTCCAGA
AACACGAGGAGGAAGGGAAA
>BG-RRK374
TTTTCCTGCGGCCGCCTCCGCGGCACAGCAGCTGGGGCTCGGGCCGCCCTTCGCGGGCGC
GCCCTTCTCCATTCTCTCGGTGTTCCCGGAGCGCCTCGGCTTCTGCCAGCACCACGACGA
TG
>FHCRC-GT-S11-4G1
CAGTGTTCTTGTCAGAGGAGCCCCCCTTACTCCTACCCAACTGGAAACCACACATACCAG
GAGATTGCGGTGCCACCTCCGGTCCCACCACCACCGTCCAGCGAGGCCCTCAATGGCACG
GTCCTGGACCCTTTAGATCAGTGGCAGCCTAGTGGTTCCAGATACGCTCACCAGCAGCCT
CCGTCCCCACTGCCCGTGTACAGCTCCAGTGCTAAAAATTCCAGTGCCTCCAACACCCAG
GACGGCGTGGGCTCCCTTTGTTCCCGAGCAGGCGAGGAAGAGCACGTCTACAGCTTCCCC
AACAAGCAGAAGTCAGCAGAGCCCTCACCTACCGTCATGAGCTCCTCCCTGGGCAGCAAC
CTCTCTGAACTTGACCGGCTGTTACTGGAGCTGAACGCAGTGCAGCACAGCCCGCCTGGC
TTCCCTGCAGATGAAGCCGAATCGAG
>BG-RRK377
GAAGCAGTCCAAGCGCAGGTCCAACCTATTCACATCTAGGAAAGGGAGCGACCCAGACAA
AGAGAAGAAAGGCCTGGAGAGCCGTGCGGACAGCATCGGGAGCGGGCGAGCCATCCCAAT
TAAACAGGGCATGCTGCTGAAGCGAAGTGGCAAGTCACTGAACAAAGAGTGGAAAAAGAA
GTACGTCACCCTGTGCGACAACGGTGTGCTGACCTACCACCCCAGTTTACAT
>BG-XST075
ACCCAATTNCCAAGAAGCNCCAGTTCACCAAAGATTGACACCATCGCCCCTGACGAGATC
ACGGTCAGCAGTGACTTCGAGGCTCGCAACGTCAAGCTGAACGTAGAGGAGCGCATGGTG
GGGCCCCTTACCCGGAAGGGCTTCTACCTGGCCTTCCAGGACATCGGCGCCTGCGTGGCG
CTGCTCTCCGTTCGCGTCTACTACAAGAAGTGTCCCGAGATGCTGCAGAGCTTGGCTCGC
TTCCCCGAGACCATTGCTGTCGCTGTTTCCGATACACAACCCCTGGCCACGGTGGCCGGT
ACCTGCGTGGACCATGCCGTGGTGCCTTATGGGGGCGAGGGGCCTCTCATGCACTGCACG
GTGGATGGCGAGTGGCTGGTGCCCATCGGGCAGTGCCTGTGCCAAGGAAGGCTACGAGAA
GGTCGAGGATGCCTGCCGAG
>ESDB-PST7383-NR.Seq
GTGTGAGTTTGGAGTTGTGAGCCCTCTGGCCTGGTTCTGGGAAGCACTTCCAGGTCCTGT
AGTAGGATGTATGGCACTAGTGACCATTCTCATGCTAGTTGTCTCCACAGTTACAAGCTT
GTGCCACCATGCCAGGCATAGGTGGGTCTCTGGATTGGCTCCTTATCTTCTGGCTGACGA
AGACTTGCCT
>BG-RRK075
CATGGTTGTATCAGGTCTTGGAGGGAATCCCATGGCTGTCGTCAGCAAACAAGTAAATAT
GGAACTGGCCAAGATCAAGCAAAAATGCCCACTTTATGAAGCCAATGGACAAGCT
>BG-RRY272
TGTCTCAAGAAACTGCCTAGAAAGTGTGCCTGAGTGGGTATGTGAAAGCCGGAAATTAGA
AGTTTTGGATATTGGCCATAATCAAATATGTGAACTTCCTGCCC
>ESDB-PSTVU01.ME60T
ACTGTAAAATTTTCCATTAAAATTCAGCATTGAGTATCTGATATTACCAAGATATTATTT
TTAAAAGACCACACACAACAAATTTACTAGTAACCATTATCCAAGAGTGACATTCCTCTC
ATGATACAGTACTCTGAGGACAGACTGTACGGCAAGGTGGGTAGGCTGGGTGGCATGATG
AGCAGGGTGTTCTAATCTCAGAGACCTCTGATTTGCAGCACTGGTAAGAGGAAGGGACTA
GAGAACTGGGGCTGAGGCAGAACTTCAGCAGGTGAATCTGCACCTTTAAAGCTGCCAGAA
AAGGCGGCACTTGTGATGAACA
>CMHD-GT_105H6-3
TGTGGCCCTCAGCCCATGGTGCATCAGCCACCATTAGCATCTTCTTCCCTTGGAGCCACC
ATCCGCCTCTCCTGTACCCTGAGCAACGACCATAACATTGGCATTTACAGCATTTACTGG
TACCAGCAGAGGCCGGGCCACCCTCCCAGGTTCCTGCTGAGATACTTCTCACACTCAGAC
AAGCACCAGGGTCCCGATATCCCACCTCGCTTCTCCGGGTCCAAAGATACGACCAGGAAC
CTGGGGTATCTGAGCATCTCTGAACTGCAGCCTGAGGACGAGGCTGTGTATTACTGTGCC
GTGGGGCTCCGGAGCCAGGAAAAGAAGAGGATGGAGAGGGAGTGGGAAGGAGAAAAGTCG
TATACAGATTTGGGATCTTANGCTCTGGAGACATTCAGACCCTGAACTGAAGACAGAGTT
TGCTTTGCTCGGCTAGTCTGGTATGGGAAAGGAGGGTAGAACGTGAGGTTTTGCAGAGCC
TAGAAGA
>FHCRC-GT-S15-4D1
GGCTTCATCACTGTAAATGGTTGCAAGCCGACAAAGCTGCACCTCCTGAAAAAGACGGAC
AGCCCATCGCGTGAGCTGTAGAGTTTGTGGACGCATTTCTATCGGGTTCATAGTGGCGCA
ATGCACGCAGACTCCTGCGAATTCCCCTAAGTTCTTAGCGGACTGCTTTGCCTTTTGAAT
CAGAGAGTTGCAAAGTTCGATAAAGAATGGCCCTTGTGGATAAGCACAAAGTCAAGCGGC
AGCGATTGGACAGGATTTGTGAAGGTATCCGCCCCCAGATCATGAACGGCCCCCTGCACC
CCCGCCCCCTGGTGGCACTGCTGGATGGCAGAGACTGCACTGTGGAGATGCCCATCCTGA
AGGACCTGGCCACTGTGGCCTTCTGTGATGCACAGTCCACTCAGGAAATCCATGAGAAGG
TGTTGAATGAGGCTGTGGGTGCCATGATGTACCACACCATCACCCTCACCAGGGAAGACC
TGGAGAAGTTCAAGGCCCTGAGAGTGATCGTGCGAATCGGTAGTGGCTACGACAACGTGG
ACATCAAGGCTGCTGGCGAGCTCGGGATCGCTGTGTGCAACATCCC
>BG-Ex370
AGACTCGCCATATTGTGCGGCGGCGCCGCGGTTGATTCTCGAGTCTCGCTCCGGCCACTG
CCAGCCGCACCCCCGGGCTGGGCAGGAGCCG
>ESDB-PST466-1.seq
AAGTATNGTCTTGTTCTTGCTGCTATTTAGATTACTATGTTCTAGAAACTTTGGTTTTGG
GGATTCTCGTGGGGCGGTGGCAATTTTGGACCAGGACCAGGAAGCAACTTTAGGGGGGGA
TCTGGTAAGTTTGTTTCTTAAGGGTGTGATTGCATTTTGAATAGAATGTCTTCAGTGAGA
TAAATTTTGCAGTTAGCCTGNAGTGTGTAGTGCGAGAAAGAAAGGAGACCCTGTGCTCAG
ACAAGGTTAAGATGTTGCCCTCTGACCACCATCATGTAAACTGATTCATGTAGTGTACTC
ATGCTTTGTCAACACACCAATAAGGTTAAAATTTTTTAAAGCAGTTCTAAACTGCTGGAT
GTTGTTAGCATAGGCCTGAGCTCTCAGCATTCTGGAAATGGACAGAGAGTATGGGATATA
TATAAGTAA
>GGTC-F065A07
CCATCTTGGGTCCTGTGGTCCCCAGGCGTCCGTTGCGGGAAGTTGTGCTGGTGGCGGAGA
CCGAGTCACAGGACGCTCCCAGTCCCATCAT
>GGTC-W058A07
CTGNNAGTCTCTTCCANNAGCAGGCAGCTGCAGCTGCANNAGCTACAAACTCTGCTACTC
AGCAGAGCGCTCCGCAGGCCCAGCAGGGACAGCAGCAGGTTCTTCGTGGAGGAGCTAGCC
AACGTCCTTTGACCCCAAATCAGAACCAGCAGGGACAACAAGCAGATGGCCTTGTAGCAG
CTGCAGCAGTGAATTCTGCTCTTGCCTTTGGACAAGGATTGGCTGCAGGTAGGGCAG
>GGTC-G026F07
GGGGCAGTGTNNNCGTGATGTAATGATTTGTCCNNNTACCAGTTTGGAAGATGCAAAAAC
GCAGGGACCATACGATGTGGTGGTTCTTCCAGGAGGAAATCTGGGTGCACAGAATTTATT
TGAGTCGCCTATGGTGAAGGAGATCCTCAAGGAGCAGGAGAGCAGGAAGGGCCTCATANN
NGCCGGG
>BG-RRI054
AGTCCACATCCCGTACGCGACCTTTGTGTTGGAAAATGTGAGCGTGTTTTCCAGCTTTTG
GAAGCCCCGGTGGCCCTTACGAAATCACGGGTGCTGGAGATGCAGGAGAGCCATGGAGAT
>GGTC-G026F03
TGCTTCTAAGATCCTTGTTGATGCTCTCCAAAAGTTTGCAGATGACATGTACAGTCTCTA
TGGTGGGAACGCAGTGGTAGAGTTAGTGACTGTCAAATCATTCGACACATCCCTTGTGAG
GAAGTCAAGGACCATCCTGAGGCAAAACAAG
>BG-XN669
TTTTTTTATTTATTATTTTTTTTGTGGGTGTGAATTGAAAGTCTAACACGTGTTTCTCTG
TTTATGGACCTGGATCCCACGCCAGCATCCACCGGTCACTGCCGCCGCCCACAGTGACGT
CACCCACGAAAGCACACACGTAGTTGCGGACGCCGTGGTCAAGATGTCTCTGCCATCCCC
ACAGGACGGACGGACGGACTCCACA
>GGTC-M008C06
CTTTGCATATTTTGGTTTTGGGGGTTTTGAGAGACCCTCCAGACATCTCACGAGGG
>BG-RRI059
GAGGAGGGGCCGGTCAGTCCTAGACGCTGAGGGGCCGCGGCTGGGTTGAATCGGCGACTC
CCGGGGTCTGGGATCTGGGTTGTGAGGAGGTGAGGTGAGGCGGCACTGAACGGTGGGCAC
CATGTCGAGGCAGGCGAACCGTGGCACGGAGAGCAAGAAAAT
>BG-RRI058
CAGAACGGCTGCCTTGCTCCCGGAAGTGGAGGGTTTACACTGTGTGCCGCTGGGTCTGAG
TGACCAAAGGCAGTAGCGCTCGCGGAGATCACCCGCTGGCCCTCGATCACCATGTCGGCC
TTCGACACTAACCCCTTCGCGGACCCAGTGGACGTAAACCCCTT
>BG-XG309
CGGACGCGGAGGCCGAGACCGAGGAGGCCTCCGCCGAAGCTGAGTCTCCTACCGGGACCT
CGCCCCCGGCCGATGGCCGCCTTAAGGCTGCTGCCAAGCGTGTCACGTTCCCATCTGACG
AGGACATCGTGTCTGGAGCGGTGGAGCCCAAAGACCCCTGGAGACCC
>BG-XG304
AGCCAGCCAGCAGGAAATACAGCATATTGTGAATCGGCACGGTCCTGAGGCAGACAGGCA
TTTATTACGCTGCCTATTTTCACATGTGGATTTCAGTGGCGATGGTAAAAGCAGTGGCAA
AGATTTCCATCAGACACAGTTTCTGATTCAGGAGTGTGCCTCGCTGATTACAAAGCCAAA
TTTTATCTCAACATTGTCATATGCCATTGATAATCCATTGCACTACCAGAAGAGTTTAAA
GCCTGCACCCCACTTATTTGCCCAGCTGAGTAAAGTTCTCAAGCTAAGTAAAGTACAGGA
GGTCATTTTTGGTCTTGCCCTTTTGAATTCTTCTAGCCCAGATCTCAGGGGTTTTGCTGC
CCAGTTTATTAAACAGAAGCTTCCGGATCTTCTGCGTTCTTACATTGACGCAGACGTCAG
TGGAAATCAAGAAGGTGGCTTCCAAGATATAGCAATAGAGGTCCTACACCTCCTACTCTC
CCATCTCCTCTTTGGGCAGAAGGGAGCCTTTGGAGTTGGACAGGAACAGACAGACGCCTT
TCTTGAGACAGGACGCAG
>BG-XG307
GATTCCGGGAATGGATGGAGGTGCTTTAACTGATGCGAGTCTCACAGAGTCCTATTTCAG
CACCAGCTTTATTGGAGTCAATGGATTTGGAAGCCCTGTAGAAACAAAGTATCCCTTGAT
GCAGAGAATGACTAGTAGTAGCAGCTCCCCAAGCCTTCTAAATGACAGTGCCAAGCCATA
CACAGGCCACGATCTTGTGACTTCATCTGCTTCATCCTTGTTTAATGACTTCGGTGCCCT
CAACATCTCCCAGAGAAGGAAGACACCAAATCCTACTGCAAGCGAATTTATACCTAAAGG
AGGATCAACCTCCAGGCTGAGTAACGTGTCCCAGTCAAATATGTCTGCCTTCTCTCAAGT
TTTCTCTCACCCATCCATGGGAAGTCCTGCTACTGCTGGATTAGC
>GGTC-P007H10
CTCTCGGCAGCCATGGCGGCTCTATGTTTGTATCGCCATTGTTACCGTTGGGACGCCGCG
CATGACCCTATATACCCTTGGCCGGCTACCGGGAAGACTGCGTCTCCTGACGATCGTAAC
GAAGATGTACCGTGCTTTCCTTCTGAGAGTTTAGTCGCCCTAATATGTGCAGCAGGCTAA
CCGCGTGGAAGCTTGCCTGCCAGAAAGAAAGCGCCTGTTGGGCTATTAG
>BG-XB769
GTCTTGCATCCTTCCGGCTCCGTCGTGGAAGGAGGACTGCGCCTCGTCTTCCTGA
>CMHD-GT_83B7-3
GGTTTTAAGTTCATGAGAAAGAAGAGAGAGATACAAGAAGTATACATCGGGTTGGAAGAG
GGCAAGAGGAAAGGGGGGGATGGAAGGAAACCCTGCAGCCACCAACACAATAAACACAAT
AAACTGTATCCTGACCACCT
>BG-RRU412
AAGAGCCAGGACTTCAGCCCGATGATGACCAACGGGGTAGTGCACGCCAACTTGTTTTGG
CATCAAGGAATGGGTGACGCCCTATAAGATCGCCGTCCTGGTGCTGCTCAACGAGATGGG
CCGCACGGGCGAGGGCGCCGTCAGCCTCGTGGAGCGGCGGAAGCTCAACCAGCTGCTCCT
GCCCCTGCTGCAGGGCCCAGATATTACACTGTCAAAGCTGTACAAGCTAATTGAAGAATC
GTGTCCTCAGCTGGCAAATTCAGTGCAGATCAGAATCAAGCTCATGGCTGAAGGCGAACT
GAAGGATATGGAACAATTTTTTGATGACCTTTCAGATTCTTTTTCTGGAACTGAACCAGA
GGTTCACAAAACGAGTGTAGTAGGTCTGTTCCTGCGCCACATGATCTTGGCCTACAGTAA
GCTTTCTTTCAGTCAAGTGTTTAAGCTGTACACTGCCCTCCAGCAGTACTTCCAGAACGG
GGAGAAAAAGACGGTGGAAGATGCTGATATGGACCGAGAGGATGGAGAGAAACAGATGGA
GAAGGAAGAGCTCGACGTGTCCGTGAGAGAAGAGGAAGTATCTTGCAGTGGTCCTCTGTC
CCAAAAACAAGCGGAATTTTTTCTCTCTCAG
>BG-RRU415
TAAGTTAACTTGGCACGATGGGGATTCAAGGGTTACTTCAGTTCATCCAAGAAGCTTCTG
AACCTGTCAACGTGAAGAAGTACAAAGGACAGGCAGTGGCTGTGGATACCTACTGTTGGC
TTCACAAAGGGGCTATTGCTTGTGCTGAAAAGCTAGCCAAAGGGGAACCTACAGATAGGT
ATGTAGGATTTTGTATGAAGTTTGTTAATATGCTGCTGTCTTATGGGGTCAAGCCGATTC
TCATATTTGACGGATGTACTCTACCTTCTAAGAAGGAAGTGGAGCGGTCTCGAAGAGAGA
GACGACAAAGCAACCTTCTTAAAGGGAAGCAGCTTCTTCGAGAGGGCAAAGTGTCAGAAG
CCCGAGACTGCTTCGCTCGCTCTATCAACATCACGCACGCCATGGCCCACAAAGTAATAA
AA
>BG-RRU414
GAGATCGCTACAACAGTGACAATGATCGATCATCTCGTCTTCTCCTCTTGGAAAGGTCTT
CCCCAGTCAGAGATAGACGGGGCAGTTTGGAGAAGAGCC
>BG-RRI236
CTAGTTGGTCCGATGCGGAAGTGCTTTTCCAGGCCGTTTACGGAAAGGTCTACTCAACAC
CCTGCAAAAAATCTGGTTGACTCAGCTTTCATACATTTGTTTTCTCAAGAAAAGCAGGAA
ATGGCCAAACC
>BG-RRI234
CCAGCAGTGAACCTATCCTTGCAGAGCAGTGGACAGAGCCGGAAGACCCTGCTCCTGCCA
GGGGCAGGGCACAGTCAGAGAGGTCCGTACCTGCCCCACCTGCCTCCTCCACTGCCCACC
ATGACTTCCATCTTGACCCCAAGCTGACCAGTGTTCTCTCCCCTCGGCTCACCCGTCGAG
GCTCCAAGAAGCGCCCAGCCCGGAGCAGTCACCAGGAGCTTCGGAGAGAGGAGGGCAACC
AGGACCAGACTGGTAGCTTGACACAAACTCGGTCTTCCTCCAAACATGTTCGCCACGCCA
GTGTGCCTGCCACCTTTACACCTATTGTGGTACCCGAGCCTGCGATGTCTGTGGGACCCC
CCGTGGCTGCGCCAGAGCCTGTGGGCTTTCCTGTTAGAGGCCATCCCGCCTTGCAGGCAC
CATCACTTGAGGATGTGACTAAACAGTACATGCTGACCCTTCACTCTGGTGACGTTCCTG
CCCCAGGTCCTGTGGACCTACCCTGCTTGCCTCCTTCTGCACCGCCCTCCACTGAGACCA
AGCCCTCTGGGGCTGCCAGGGCAACTCCAGATGAGCCAGCCCCAGCGAGCAAGTGCTGTA
GCAAGCCACAAGT
>BG-RRS105
AAAAGTCCTAGCAGCTGGAAGGAACCCGCGCTCTAGTGCTCACTTGGGTCTTCAGCCACT
CACGCGGCTCCCTTCTGGGTCACCCAGCCGCAGAGCCCTAGCCTAGAACCAGGTGTTGCA
AGGGAGAGGAGAGAGCGGATTGCGGCCGGGAGAGAGTACATCGGCATCATGTGGATCCAG
GTTCGAACTATGGATGGGAAGGAGACCCACACCGTGAACTCTCTGTCCAGGTTGACCAAG
GTGCAGGAGCTGAGGAAAAAGATTGAGGAAGTGTTTCACGTGGAACCCCATCTTCAGAGA
CTCTTTTATAGGGGCAAACAGACGGAGGATGGCCACACACTCTTCGATTATGATGTGCGC
CTCAAGGACACAATCCAGCT
>CMHD-GT_79C3-3
AAAGGAGACGCCAGTACAAATCGTGAAAATGGATTTATTATCCTGTACCTTCAGTTCTCC
AAATGATCCAGATGGACAAACTGATATCTTCTGGGATCAAAATTCTCCAATGACAAAGCA
GTTAGGTAAAGGAAGAAAAAAGCAGATTTCCAGTGCATACAGTGATGAGATTTCACATAT
TGTTAACCGTATTGCTCCTCAGGACGAGAAACCAGTGACAAATTCCATGCTGGGAGTATG
GATTGGTGAAACTGCTATTCCTTGTACTCCTGGCGTAGCCAAAGAGAAGTCAAGAGTGAA
AGCCAGC
>BG-RRS101
GCATTATGGATCCAAGCCTATTGAGAGATCGAGAGCTGTTCAAAAAACGAGCTCTTTCCA
CTCCTGTGGTAGAAAAACGTGCTGTGCCTTCTGAGTCACCCTCCTCCTCCTCATCCAAGA
AGAAGAAGGCAAAAGTCGAACATGGAGGATCCTCAGGCTCTAAACAAAATTCAGATCATA
ACAATGGATCATTTAACTTGAAAGCTCTGTCTGGAAGCTCTGGATATAAGTTCGGTGTTC
TTGCTAAGATTGTGAATTATATGAAAACACGACATCAGCGGGGAGATACACATCCTCTAA
CGTTGGAAGAGATTCTGGATGAGACACAGCACTTAGACATCGGACTCAAGCAGAAACAGT
GGCTGATGACGGAGGCTTTAGTCAACAATCCTAAAATTGAAGTAGTGGATGGGAAATATG
CCTTCAAACCTAAGTACAACTTGAAAGATAAGAAGGCCCTGCTTAGGCTTTTAGACAATC
ATGACCAGCGGGGACTAGGAGGAATTCTCTTAGAAGACATAGAAGAGGGACTGCCTAATT
CCCAGAAAGCTGTCA
>GGTC-M015C06
CAGGATTCACATGAGGGACACTTGGCTGGTTTAGTTTTTAGCTCCTCTGCTGGATTTGAG
AATTGAGAGTGTCGGCTCAATTTTGCTAACTGTGGAGTCTTCACTGCCAAAATGACATCA
CATTCCACCTCGGCCCAGTGTTCAGCATCTGACAGTGCTTGCAGAATTTCTTCGGAACAA
ATTAGTC
>BG-RRY261
CACGCCGGCCCGACGCTCGGCCCAGGATAAGTACGGTTTCTTCTGTGGAGGGTACGCAGT
TAAAGCCTTGATTTCCTGGATCTGGTAACATGGCAAAAGAT
>BG-RRR502
AAAGGATAGAGGGAATGAATTCATCTAAAACCAAATTAGAACTCCAGAAGCACTTGACCA
CACTGACCAATCAGGAGCAGGCCACCATATTTGAGGAGGTTCAGAAATTGAGACCAAGAA
ACGAGCAGCGAGAGAATGAATTTATTTTTTTTTTTCTGAGGTGCTTATATGAAGAGAAGC
AAAAAGAGCACAGCCACACTGGGGAGCCAAAG
>BG-RRR503
AAGGAGGAAATCAGTGCCACACAGATTATCGTCTGCACCCCTGAGAAGTGGGACATCATC
ACACGCAAGGGCGGGGAGCGCACCTACACCCAGCTGGTGCGACTCATTGTCTTGGATGAG
ATCCATCTTCTACATGATGACAGAGGTCCTGTCTTAGAAGCTTTGGTGGCCAGGGCCATC
CGAAACATTGAGATGACCCAAGAAGATGTCCGACTCATTGGTCTCAGTGCTACCCTCCCC
AACTATGAAGATGTGGCCACCTTTCTGCGAGTCGACCCTGCTAAGGGCCTCTTCTACTTT
GATAACAGCTTCCGCCCCGTGCCTCTGGAACAAACATATGTGGGCATCACAGAGAAAAAA
GCTATCAAACGTTTCCAGATCATGAATGAAATAGTCTATGAGAAAATCATGGAACATGCT
GGAAAAAAT
>BG-RRY265
CCCCCAATAATCCAAGATCAACTCTGCAAACAACAGAAGACGGTTCATGGCTCTGGCCGC
CGCGCCACCATCTTTCGGGCTGCGGAGGGTGTTCCTGACGATTAATCAA
>GGTC-W275A07
CCAGGGCGTCTTGGTGGTGGTGAGTGAGGTTTAGGGAGCTGGGGCTCGCGCAGCGGGTGT
CTGTCAGCGGAGCTGTTCGGCGGCTTGACGTCCCCAGACGCTGTGCGTTGAGCCGGTGCA
CCCCAGGAATTAGGTAGCCTGCTTGCCTTGCATTTCTGCACCGCTCTCCGTCCGTGGACC
TCGGTGTCCCCTCCTTGTTTCTCTCGCGGCTTTCCTCCCTTTGGACCGGCACG
>GGTC-G058C04
AAATTTTGGAATGATTGTCTCCTCGGCACTAATGATCTGGAAGGGGCTGATGGTGATAAC
CGGAAGTGAGAGTCCAATTGTAGTGGTGCTCAGTGGCAGCATGGAGCCTGCGTTTCACAG
AGGGGATCTCCTTTTCCTCACGAACCGAGTTATAGATCATATACGCGTGGGGGAGATCGT
TGTTTTCAGCATAGAAGGA
>GGTC-G058C09
GTTGGGTGTGTATGTAATATANNNNGCAGTGGGTACAGCTTTAACCCTGTGTGCGCTTCC
GACGGGAGTTCCTATAACAATCCCTGTTTCGTCCGAGAAGCGTCGTGTATAAAGCAAGAA
CAGATCGACATAAGGCATCTCGGCCACTGCACAGACACAGATGATGTGAGTTTATTGGGA
AAGAAGGACGACGG
>SIGTR-XS0836
CAATGGGCTGGTCCAGCGCGGAAAAGACAGCAAGCAATATGACTAAAAAGAAGCGGGAGA
ATCTTGGTGTCGCTCAGGAG
>CMHD-GT_101F8-3
AGTGCCTACCGAAGGAGTGGGATGGCTTTCCTGGCCTGCTGAGGGGACCATGGCCGTGCC
TGCCGCCACGAAGAGGGAGTGGTTCACCGAGGTCATTCTTGCCTGTCCTGCCGGAAAATA
AAATAGGATTTTATGTTCTCCTGC
>GGTC-A044F08
CTCCAAGTTCATCATCCATAACGTGTACAGTGTCAGCAAGCAGGGAGTGGTCATCCTGGA
CGACAAGTCGAAAGAACTTCCTCACTGGGTCCTGTCAGCTATGAAGTGTTTGGCAAATTG
GCCCAACTGTACAGACTGGAAGCAGCCTATGTACTTGGGATTTGAGAAGGATGTCTTTAA
GACTATAGCAGATTACTANNGTCACCTGAAGGAGCCACTGCTCACATTTCATCTCTTTGA
TGCTTTCGTCAGCGTCTTAG
>GGTC-A044F04
GGAGACTTCGAGAACAGGAGAGGGAGGAGAAGGAGCGGCGCAAGGAGCGGGCAGAGCGTG
GGGGCAGCAGTGGAGAGGAGCTGGAGGACGAGGAGCCTGTGAAGAAGCGTAGCCGAAAGG
CTGGAGGCCGAGGCACACCATCCTCCTCTGACTCAGAACCTGAGGGGGAGCTTGGGAAAG
AGGGGAAGAAGTTGGCCAAGAAGTCCCAACTGCCAGGCTCAGAGTCTGCAAGGAAGCCTG
GGCAAAAGGAGAAGAGAGGGCGGCCAGATAGAAGCCACGAGCCAGGCCTGTGAAGGTGGA
GCGTACGCGGAAGCGGTCAGAGGGTCTCTCACGGAAAGGAAGGGGGAGAAGAAGAAAG
>GGTC-P020B09
ATAATCGCTGGGGATCGTGGAGCAGGTGGTGTGCACGAGCTAAACGAGGAGCCGCGGCAG
CAAGGAGAGGCAAGCAGACTGGTCACTGGGCCTGGCCCCCACGCGGACTCTCAAGCAGTG
ACCGACGCGCGCGTTCCGTCCCCCCACGCCGCGGTGCCGCTAATTTGT
>GGTC-G033B05
AGNNNCATAAGGAAAGAGAACAGCCACCACGGTTTGCTCAACCTGGGACATTTGAATTTG
AATATGCGTCTCGATGGAAGGCTCTTGATGAAATGGAAAAGCAGCAGCGGGAACAAGTTG
ATAGAAACATCAGAGAAG
>GGTC-G004F12
TACAACTATGTTTTTGGTTTCTACAAGAGACATCATGGCCCTGCTAGATTTCGAGCTGAG
CCACAGTTGCAGAAGCTCCTGGTCTCCATTACCCTCGAGTCAGAGTGCGAGTCCTTTCCT
AGTCTGTCTTCAGATGAAACCTGTAAGCACCGATTGTAAAATGCAGTCGTTGTGANNNGT
TTGTAATTCAGTA
>GGTC-M003E08
TCTGCCGAGGTTGGTGTGTCCTGCGGAGCTCCGAGCACGTGCGGTGGCCAGTTGCCAGTT
TGAGGCGATGTCTGCCCTGGATGACTTGAAAGTAGGGTGGTCTTCACCAGGCTAAAAG
>ESDB-PSTVU01.H17D
GCAACTGGTCAGTGTTGGGGATAAGGCTGGCTTTGGGTGGAAGGCCCCTCCACCTGCTTC
TCCCTGGTTTTGACAGTGTTAGCGTCTGTGAAAAGACAATATTCTCTCTAAAGCAATAAG
GGGGTGATGGGCCAGGGGGAAAACGTCTTGCTGCTGCTGGCCCCCCAGCTCCCTTTCCCT
CTTGCCA
>CMHD-GT_80.1H12-3
AGGGATCTTGCACGATGGATGGGTGTGGATGAATGTGATGTGCAGAATTGGTTTCGGATG
AGGAGAGCCCTTTTCCAGAGAAACAGGAGAGTGCTGATGTTCTGCGAACTGCCGCCTCTT
CCCCAGAGCGACTCTCCCTGAAGATTTTGGAGCAGCACTTGAGTGCCAGCCCTGTCATGG
AGCCAGATGAGGATGGCTTCTTCTGAGCCACCCATGATGGCCATGACAACCTTTTCTTCT
CTACAATTATTTCAGCCATAAAGATGAGCATTCTG
>GGTC-G055C11
AAGTCAAGAATCTTTGTATATTAAAAAGATTTTGGAAATTATTTCATCCTTAAAGAAGAA
CTCCATTGTTTGGCAAGAAGTTTTTGATGATAAGGTGGAGCTTCAGCCGGGCACAGTAGT
CGAAGTGTGGAAGAGT
>FHCRC-GT-S9-3F1
GATGTAATGGAGCTGCTTGAAGAAGACCTCACATGCCCAATTTGCTGCAGTTTGTTTGAT
GACCCCCGAGTGTTGCCCTGCTCACACAACTTCTGCAAAAAATGCTTAGAAGGGCTCTTA
GAGGGGAATGTGCGGAATTCCCTGTGGAGACCATCTCCCTTCAAGTGTCCTACCTGCCGT
AAGGAAACCTCAGCTACTGGAGTCAACAGTCTGCAGGTCAATTACTCCCTAAAGGGTATC
GTGGAGAAATACAACAAAATCAAGATTTCTCCCAAGATGCCAGTGTGCAAAGGACATTTG
GGGCAGCCTCTCAACATCTTCTGCGTAACTGATATGCAGCTGATTTGTGGGATCTGTGCT
ACTCGAGGCGAGCACACCAAGCATGTCTTCTCTTCTATTGAAGATGCCTACGCTCGAGAA
AAGAATGCCTTTGAGTCCCTCTTTCAGAGTTTCGAGACTTGGCGCCGGGGAGATGCTCTT
TCCCGCTTGGATACTTTGGAAACAAACAAGAGGAAAGCCCTCCAGTTACTCACGAAGGAT
TCAGATAAAGTAAAGGAGTTTTTTGAGAAGTTACAGCACACCTTGGATCAAAAGAAGAAT
GAAATCCTGTCTGACTTTGAAACTATGAAGCTTGCAGTTATGCAAACCTATGACCCGGAG
ATCAACAAAATCAACACTATT
>SIGTR-XS0163
GACTCGAAGCAGCCATGATGGAAGGCCTGGATGACGGCCCCGACTTCCTCTCGGAGGAAG
ACCGCGGACTTAAAGCAATAAATGTAGATCTCCAGAGTGACGCTGCTCTGCAGGTGGACA
TTTCAGACGCGCTCAGTGAGAGGGATAGAGTCAAGTTCACCGTTCACACAAAGAGTTCAT
TGCCAAATTTTAAGCAAAATGAATTTTCAGTCGTTCGACAACATGAGGAATTTATCTGGC
TTCATGATTCCTTTGTTGAAAATGAAGACTATGCAGGTTACATT
>SIGTR-XS0160
GACGGTGTAGAAAATGGCGCTGGTGCAGCGGCTCGGGCCTGTCCCCGCGGCGCTGCGGAG
GGCTTGAGGCTCGCGAGCCTNGTTCCCCGCGCCTCACGCGCTAGTGCACTTTACACATCA
TNAG
>FHCRC-GT-S3-6B1
AGATGAGCTAAAAATGTGGGGCCAGTAGATGCACAGGTGCGCCTTGAAGAGATGTCCTGG
AACCAAGGTGATGAATCTTTCTTTCTGAGCTGTCGATGTGGTGGGAAATACACTGTCTCC
AAGGATGAAGCACAAGAAGCCACCCTCATCTCCTGTGACGCGTGCTCGCTGATTGTGGAG
CTCCTCCATCAGAGCTGAGCTGCGTCTTCTGCCCTCGGTCCTTTACAACAAGGACACAGA
TGCTTTCTTGTTATTCAAGATGGTCTTCAAGCAAAACCACTTAAGATTAACAAATTAATT
CAGTTTTTTATATGTATCTAAAATGTAAATTATAGGATATTACAAGAAGGACTTGAATAA
TATTTTTGCACTTTTAGCTAACAACTTTTGTTTTCTCTTTGGTACAAACTAATGATTTCC
TTTTTGAAGTATAAATATCTTTTTCAAAAATCAAA
>SIGTR-XS0165
GTGGCAGCCGATGTGGTGCTCGGCTCTCTGAGCTATCCGGTGCCATCCTAGTCGATGCGG
CGACCCTCGCATCAACTGCAGCCATGACCGAGCAGATGACCCTTCGCGGGACCCTTAAGG
GCCACAATGGATGGGTAACACAGATCGCCACCACACCGCAGTTCCCGGACATGATCCAGT
TTGCGTCTCGAGACAAGACCATCATCATGTGGAAGCTGACCAGAGATGAGACCAACTATG
GCATACCACAGAGTGCTCTGAGAGGTCACTCCCACTTCGTTAGTGATGTTGTTATCTCCT
CTGATGGTCAGTTTGCCCTCTCGGGCTCATGGGACGGAAGCGCTGCGCCTCTGGGATCTC
ACAAC
>BG-XM219
GGGGGGGGGGCAAGTCGTAGGTGCTGACGAGGATGGGGGTGGTCTTGAGCAGTACCCCAC
CGAGCACAAGCCGTCAGTCATCGTGACCCGCAGGCGGTCCACCCGAGTTCCCGGGACAGA
TGGTGCAGCT
>GGTC-Q014E01
CACCATGATCCTAACACAAATTGAAGCCAAGGAAGCTTGCGACTGGCTGAGAGTGACTGG
TTTCCCCCAGTATGCACAGCTGTACGAAGATCTACTGTTCCCTGTTGATATTGCGCTGGT
CAAGAGAGAACATGACTTCTTGGACAGAGACGCCATCGAGGCTCTCTGCAG
>GGTC-Q014E07
AGGAATTTCCGCCATTCCAGCATTCTCAATGTATCTTGGCTGCCTCGTGCTCAGGAAGTC
ATGGAGGGAGACTAGTGCCTAGTGTTTGCGGAACCTGAAAACTTCCTTAAGCTGCAGTTG
CTGTGCTGGCCTCCTAGGATATTCAGCAGCTGGTCCTGTCACCTGCCAG
>GGTC-M031C06
ACGACCGGATCCAGAGGAGGCAGCTGCGGTGGCAGCTGCTGAGTTGCTCGGTGAAGGCTT
TTCATTTC
>SIGTR-AR0322
ACTGAGCACGACTCTGGTGACCACATGGCCTCTGAAACACAGATCCTGGAGGATACTTTG
GGAGTGTGTGTCAGGTCCCAGGGCAGCGCAGCTGATGCTGATCCAGCTCTGAGTGAGCCT
GAGGGAAACAGCGAACACAGTGGGAGCTCTGACAGCCTGTGGGAAGCTTCTCTAGAAAAT
GTCAGTGGAACAACAGATGCTCCAGCTGCTCCATCGGTTGCCATACAGGTGTCTAGGAGC
ATGGTACATCAGGAAGTCAACACTGAGCCGTATGAGCCGTTGAAACACAGCAGGTCG
>FHCRC-GT-S19-10B1
TCCAGACCCAGCTTGCTCAACGACAGATAGCTATTTTGGAAAACTTGCAGGCATCCCTCT
CACAGCCGGGTTCTGGGAGGGAGAGCAAGAACTGTTCTCTCCCTGGCTTATGTTGCAAAC
TGTTACTAAATCACCTGCCCCAATTCCATAAATGAGCTGTGGAACAAAGAAAAAAAAA
>CMHD-GT_127A8-3
ACCATGCCAAGATAATCACAGCCTTCTTTAATTATTGGATCACGCAGATTCTTCCTGAAA
AAAGCAGCGAATAAGATCAGCATCACCTAAGAAGAGCTGTCATGCTGGGCGTAGTGGCGC
ACACCTCTAATCCCAGCACTCGGGAGGCAGAGGCAGGCAGATTTCTGAGTTGGAGGCCAG
CCTGGTCTACAAAGTGAGTTCCAGGACAGCCAGGGCTACACAAAAAAACCCTGTCTCCTA
AAACC
>BG-RRD257
ATGGAGAGAGAAAGAAGGGAGGGAAGAGGAGACCTCCAATTTTAAGTTTTCAGCCATTGT
TCTCTAGAGATGGGAAATGGCTGTGGTACCTGATCTGAAGAGTTGTACTCGGTGGTATTG
GCTTGTGTGGTTCTGGAGAAAGAGTAAAATGGACTGTTTGAATCTCCTCCACTGGTTCAA
GT
>GGTC-W257C01
GCTGGGATTTTTTTGGTTTTCAAACAACATGTTGGCTCTCTTAACTTTTGGCAAGACTCC
GAGGGACACTGAGAGATCACTCCTGCTGAGGACAACCTGA
>BG-RRO048
GTCCGGTGGACTGAGGCGCATCAAGATGGCGGCCGAGACGGTGGAGCTCCACAAGAAGA
>BG-RRO049
GAAAAGTGTTGTTCTCTATGTTATCCTGGCTCCTTTTGACAATGAGCAATCAGATTTGGT
TCACCGGATAAGCAGTGACAAGAAGCTGGAAGAAATTCCCAAATACAAGGATCTGCTGAA
GCTTTTTACCACCATGGAGCTGATGCGCTGGTCCACTCTTGTTGAGGACTATGGGGTGGA
GCTGCGAAAAGGCTCCTCAGAGACCCCGGCGACTGACGTTTTCAGCTCTACAGAAGAAGG
GGAAAAGAGGTGGAAAGACTTGAAGAGCAGAGTGGTGGAGCACAACATCAGAATTATGGC
CAAGTACTACACTCGGATAACAATGAAAAGGATGGCACAACTTCTGGATCTCTCTGTGGA
T
>BG-RST437
CGCATCGGTGGTGTGCACGCAGACTCGAGGGACAGTCTTCTGGAGCTCTCTCCGGTGCAG
CGAGGCGTGGTGAGCATCTTCGGAGTGGCCAGCCGGTTCTTCGTGGCTATGAGCAGCAGG
GGCAAGCTCTTCGGTGTGCCTTTCTTT
>BG-RRE023
CCGGCAGCTTTCGTAAAGGAGTAGGAGAGCGGCTATGGCGAGTCCTGCTGCCGCTTCTGT
GAGACCGCCCAGGCCCAAGAAAGAGCCGCAGACGCTGGTCATCCCCAAGAATGCGGCCGA
GGAGCAGAAGCTCAAGCTGGAGCGGCTCATGAAGAACCCGGACAAAGCAGTTCCAATTCC
AGAGAAAATGAATGAATGGGCTCCTCGAGCGCCTCCAGAATTTGTCCGAGATGTCATGGG
TTCCAGTGCTGGGGCTGGCAGTGGAGAGTTCCACGTGTATAGGCACCTACGGCGGAGAGA
GTACCAGCGGCAGGACTACATGGATGCCATGGCTGAGAAGCAAAAACTGGATGCAGAGTT
TCAGAAGAGACTAGAAAAGAATAAAATTGCTGCAGAGGAGCAGACTGCAAAGCGCCGGAA
AAAGC
>BG-RRE020
GTGGGTGTGAATTGAAAGTCTAACACGTGTTTCTCTGTTTATGGACGTGGATCCCACGCC
AGCATCCACCGGTCACTGCCGCCGCCCACAGTGACGTCACCCACGAAAGCACACACGTAG
TTGCGGACGCCGTGGTCAAGATGTCTCTGCCATCCCCACAGGACGGACGGACGGACTCCA
CA
>BG-RRH017
AGGTCGGTCCGTCTAGCCCGGCGGCCGCGAGTCCGACTCCCCGAGGCGTGTAAGGCAGCG
AGTGAGCACCCCGGTTCCACTGTGCCGCACCCGCAGCCTGAAGCCAGCATGGAGAAGGAC
AGCCTGAGTCGCGCCGATCAGCAGTATGAGTGCGTGGCGGAGATCGGCGAAGGCGCCTAT
GGGAAGGTGTTCAAGGCCCGCGACCTGAAGAACGGCGGCCGCTTCGTGGCTCTGAAGCGC
GTGCGAGTGCAGACCAGTGAGGAGGGCATGCCGCTCTCCACCATCCGCGAGGTGGCGGTG
CTGAGGCACCTGGAGACCTTCGAGCACCCCAACGTGGTCAGGTTGTTTGATGTGTGCACA
GTGTCACGGACGGACAGAGAAACCAAGCTTACACTAGTGTTTGAGCATGTTGATCAAGAC
TTGACCACTTACTTGGATAAAGTTCCAGAGCCCGGCGTACCCACAGAAACCATAA
>BG-RST433
CCGGGCTTTGGGCGGCTGCTGCTCGGCCTTGGCGGAGGCTTGTTCCAGCTCGCCGTTCGG
TCCCAGGCCTGGCTGGTGAGCTGCGCGCAGTATGGGCAAATGCTGCTTCTACACGGCGGG
GACGCTGTCTCTGCTGCTGCTGGTGACCAGCGTCACGCTGCTAGTGGCTCGAGTCTTTCA
GAAGGCGGTAGACCAGACGATCGAGA
>BG-RRE027
TTTTTTTGTGGGTGTGAATTGAAAGTCTAACACGTGTTTCTCTGTTTATGGACGTGGATC
CCACGCCAGCATCCACCGGTCACTGCCGCCGCCCACAGTGACGTCACCCACGAAAGCACA
CACGTAGTTGCGGACGCCGTGGTCAAGATGTCTCTGCCATCCCCACAGGACGGACGGACG
GACTCCACA
>BG-RRE024
GAGAAAAAGAAATTGCTGAAACTAGGTTTGAGGTGGCTCAGGTTGAGAGTTTGCGGTATC
GACAAAGAGTTGAACTTCTAGAACGGGAGTTGCAAGAACTGCAGGATAGCCTGAATGTGG
AAAGGGAAAAGGTGCAGGTAACTGCAAAAACAATGGCGCAACATGAAGAGCTGATGAAGA
AAACTGAAACAATGAACGTTGTTATGGAGACCAACAAGATGCTACGGGAGGAAAAGGAAA
GGCTCGAACAGAACCTACAACAAATGCAAGCCAAGGTGAGGAAACTGGAGTTAGACATTT
TACCCTTACAAGAAGCCAATGCTGAGCTGAGTGAGAAAAGCGGTATGCTCCAGGCAGAAA
AGAAGCTACTGGAAGAGGATGTTAAGCGTTGGAAAGCACGGAACCAGCAACTAATAAATC
AACAGAAAGATCCAGACACAGAAGAATATCGAAAGTTGCTTTCTGAAAAGGAAATTCACA
CTAAGAGAATCCAACAGCTAAATGAAGAAGTTGGAAGGCTTAAGGCTGAAATTGCA
>BG-RST430
TTTTTTGGTCGCGGAGGTGACGGGGGGCCTGGCCCCGGGCAGCGCGGGTGCTGTATGCTG
TAATCATTCAAAAGATAACCAAATGTGCCGTGATGTATGTGAG
>BG-RRN312
ACGCGTTTCGGAAGGCATTTTGGCCCTGGGGACGCTCCGTAGTCTATGGTGTAGTAAATA
CCCGTGCTGAACGAGCGATCTGTGGTTGCGATTGGCTCCTTCGCACATTCCCCGGAACGC
CGTGGCTGTCGCGCGAAGGCTGAAGGGAGTGTGGCCGTCGGCTGTGTGTGAAACCCCCGG
AGAGGCGGCATGCCTCGATATGCGCAGCTCGTCATGGGCCCCGCGGGCAGCGGGA
>BG-RRN317
TCCTCTTCAACGGCTGCACGGGCATCATGGTCTGGGGCCAACATGTCAGGGGAGCTGAAG
GACCCCAGCCGGGCAATTCCTCTGGGCACCATCATTGCAGTCGCCTATACCTTCTTCATC
TACATCCTGCTGTTCTTCCTCTCCAGCTTCACTTGTGACAGAGCCCTGCTTCAAGAAGAC
TATGGCTTCTTCCGTGACATCAGCTTGTGGCCCCCGCTCGTGTTGATCGGCATCTATGCC
ACGGCCCTCTCAGCCTCCATGAGCTCTCTCATCGGTGCCTCGCCGGATCCTGCATGCGCT
GGCCCAAGATGACCTTTTCGGGGTCATCTTGGCACCAGCCAAGGTGGTATCTGGAGGGGG
CAACCCCTGGGGTGCTGTCCTGTATTCCTGGGGCCTGGTG
>BG-RRN319
GATAGTAATTTCTCCGGAGTGAAAGTACGCTCAAAAATGTCCCTTCGCTCCTACGGAAGT
CGGGAAGGATCTGTATCCAGCCGTTCAGGAGAATGCAGTCCTGTCCCCATGGGGTCATTC
CCAAGAAGAACATTTGTAAATGGAAGCAGAGAGAGTACTGGGTATCTAGAAGAGCTTGAA
AAAGAAAGATCATTACTCCTTGCTGATCTTGACAAAGAAGAGAAGGAAAAGGACTGGTAT
TATGCTCAACTTCAGAACCTCACAAAAAGAATAGATAGCCTGCCTTTAACTGAAAATTTT
TCCTTACAGACAGACATGACAAGACGGCAGCTGGAGTATGAAGCAAGGCAGATCAGGGCT
GCAATGGAGGAGCAGCTTGGCACCTGCCAGGACATGGAGAAGCGTGCA
>BG-RRN318
GTGGGTGTGAATTGAAAGTCTAACACGTGTTTCTCTGTTTATGGACCTGGATCCCACGCC
AGCATCCACCGGTCACTGCCGCCGCCCACAGTGACGTCACCCACGAAAGCACACACGTAG
TTGCGGACGCCGTGGTCAAGATGTCTCTGCCATCCCCACAGGACGGACGGACGGACTCCA
CA
>SIGTR-AQ0154
AGACAACCAGTGTCTTAAGGAAAACTGGGACAGAGAACTTCTGAACTTTTTGGGTTCGTT
AAGTGAGAAGTCAGCATGGCTCAG
>SIGTR-AQ0623
AGTACTTCATGTGGAGGCAAAGTCAAAGCCCGGCCTTGAGGGTGTCCGAGTAGGGAGCCC
TTCTTGCCGAGTGCCTCGAGGCTGTCCATCCCCAGTCTTCCTCGTTCCCCCGCGTGAAGC
CGGCTGGGTTCCCTTCAGGCCGGGAGAGGAGGAGTGGGCGGGGCAGCTGCAAGCGCCCGG
GGACGGGCGGTACCATTG
>CMHD-GT_56A12-3
TATGGATGTATGCAGTTCCCTCAAGCCTCTGCAATGTGGCCTCCCTGCCATGACGGACTG
TAACTTGGAACTGTGATATAAAACAAACCAATACAT
>ESDB-PST8498-NR.Seq
CAGGAAGTTGTAGCAATTGGAACTTATGTTTGACTTTTCTTTCTTACAGAAAGGAGAATC
TGTTAAGAAGATGCGCGAGGAGGTAAGATGCAAGGAACATTGGGATTGATAACCTTGGAA
AAACCTGAAAAAGTTTGTGAGATTACAGGGGGAAGAGCTCAGAAAAGGAAAGCATTTTCT
AGTTAGTTTGTAATAATAATAGTAT
>SIGTR-AE0356
GGAAACTCGGGGCTCTACTCAAAGTGCAGAGGCTGCCTGCTGTCTCCCGGGGAGATCATG
AAACGAAGGTCGCCTTCCCAGCAGCAGTAGGATTCGACGACAATGGCGTCCCAGTCCG
>GGTC-G076D06
AGAGGCATCTAGTCTTGCTGGCTCAGCAAGCCCGATAAGCATGAAGCTGCTGTGTTTGGT
GGCTGTGGTGGGGTGCTTGCTGGTGCCCCCAGCTCAAGCCAACAAGAGCTCTGAAGATAT
CCGGTGCAAATGCATCTGTCCGCCTTACAGAAACATCAGCGGGCACATTTACAACCAGAA
TGTGTCTCAGAAGG
>SIGTR-AE0600
GCTAGGAGACCGCGANGGCGTTCCTGTGTCAGCGCGACAGCTACGCACGGGAGTTCACCA
CCACTGTGGTCTCCTGTAGTCCCGCCGAGCTGCAGACGGACGCGAACGGCGGCAAGAAAG
AAGTGTTGAGCGGATTCCATGTGGTTACTGGAAGACACGCTGNTTTTCCCCGAGGGCGGG
GGACAG
>GGTC-W223D08
GGAGCAGGCGCTGCGGCAGGAGGGAAGATGGCGGACGAGGAGAAGCTGCCACCAGGATGG
GAGAAGCGTATGAGTCGCAGCTCAG
>CMHD-GT_108H2-3
CATTGAGCGGAAAGCTTTTCTGGATCGAGTGGACCACAGGCAGTTTGAAATTGAGCGAGA
TCTCAGGCTGAGCAAAATGAAACCTTGACATTCTGGGAAGGATTCCTAGCAGCTGAATCC
TATTGACAATGTGAGCTCCTCTGAGTGTCTGTGAAATACTTCCAGTGTTCCTCATCATGT
TTCCAGCAAGTCCCTTTTTCTACGTTGCAGTTTGTTTAATGTATGTTAATTTCACCTGGC
TTCATTCATTTTCCTTTTTAAAATTTGTCTTTTAAATAAACAAACAGAACCCTCTGTGAA
GTTGGAG
>BG-RRJ259
CCGCCAGCAGGTGGAGGAAGTCAAAGCTATTAACTTACAGATGTTTCACAAAGTTCAGAG
TGCAGAGAGCAGTTTACAGCAGAAGAATGAAGCCATCGCATCTTTTGAAGGAAAAACCAC
TCAGGTGATGTCCAGCATGAAGCAAATGGAGGAAAGGTTACAGCAGGCGGAACGGGCCAG
GCAGGCGGCAGAAGAGCGAAGCCACAAGTTGCAGCAGGAGCTCAGCGGGAGGGGCAGTGC
CCTGCAGCTCCAGCTGTCCCAGCTGCGGGACCAATGCTCAGGTCTAGAGAAAGAACTGAA
GTCAGAAAAAGAACAAAGACAAGCTCTCCAGAGAGAACTACAGCGTGAGAAAGACACCTC
TTGTCTGCTCCAGACGGAGCTGCAGCAAGTGGAAGGCCTGAAGA
>GGTC-A058A07
CTTATCCCCCAGCGGCCCGGCCGGGCCCTGATGAGCAGCGGCCTCGGCCTCCGGCGCAGC
CCGGAAATGTCCGGCAAGATCGAGAAAGCAG
>ESDB-PST2257-NR.Seq
GAAACAGAATAGCAGTGCTCCCAGAGGCTTCCAATAGAACCACGTTTGCCATCCATGCTG
CTGTACAGATGTTTACTCTTTGTTGTGGTGAAAGACAAGTGCTGGGGTTAATGCGAATGT
TAAGATATTGGGCTGAGGGCTGGTGAGGTGGCTCAGTGGGTAAGAGCACCCGACTGCTCT
TCTGAAGGTCCGGGGTTTA
>CMHD-GT_94A10-3
ATCTTGAGCTGACATCTAGGTTCCTGGGTGGGACCACAGATACAACTATACTGGAGGCTG
ATGCAGTTCTCTTAGGACTCCAAGAGATCAGGGACTCAAAATCAAGAGAGGAGCAACCCA
GCANGTAATGGACTGCGCTTGCTGTATTTGAACCCATTTTGAGCCCAGAAAAC
>SIGTR-XQ0496
GTGAGCTCTTCTAGATGGTTTTTTTTATTTATTATTTTTTTTGTGGGTGTGAATTGAAAG
TCTAACACGTGTTTCTCTGTTTATGGACCTGGATCCCACGCCAGCATCCACCGGTCACTG
CCGCCGCCCACAGTGACGTCACCCACGAAAGCACACACGTAGTTGCGGACGCCGTGGTCA
AGATGTCTCTGCCATCCCCACAGGACGGACGGACGGACTCCACAAG
>SIGTR-XQ0497
GGTTGTGANGCTTTCTAGATGGTCGGGAGAGCCTTGCCCAGGTCGCCTCCCCTGCTTTAG
TTTCCTGACAGGCAATAAACAACTATTTGATTCTTACAACTGCTCCAGCTTTGGGATACA
AGATGAAGCAAGATGCTACAAGAAATGCTGCGTACACCGTGGATTGCGAAGATTATGTGC
ACGTGGTAGAATTTAATCCCTTTGAGAGTGGAGATTCAGGAAACCTGATTGCATATGGCG
GCAGTAATTATGTGGTTGTTGGCATGTGTACGTTTCAG
>SIGTR-XQ0491
TGCCCCAGCCCAACCCCAGAGCGGGAGCTCTTGGCTAGAGGAAGTAGAGGGGCCGTGGGA
TGTGGAGAGCCGAAGGCTGACTCCAGGAGAGCAGAACAGAGAGCTGCCAGCGAACAGACG
CAGGTAGACGAGCCCGTACCTTCCAGGATGAGCAGTGCTGCCCCTGCTAAGAAACCTTAC
CGTAAGGCGCCTCCAGAGCACCGAGAGCTACGCCTGGAGATTCCCGTGTCCCGGCTCGAG
CAAGAGGAGTCCCTGACTGACGCAGAGCGGATGAAACTTTTGCAGCAGGAGAATGAAGAA
CTTCGCAAACGCCTGGCCTCAGCTACCAGACGCACTGAGGCCTTGGAGCGGGAGCTGGAA
ATAGGACAAGACTGCCTAGAACTGGAGTTAGGACAGAGCCGTGAGGAGCTGGACAAGTTT
AAGGACAAATTCCGCAGGCTACAGAACAGCTACACGGCATCCCAGCGGACCAACCAGGAA
CTGGAGGACAAGCTGCACGCACTG
>GGTC-W244A08
AACGCCGCGGTTTCCGCCACTCTGTTGGTTCCAGAGTGGGTCCGGAATCGTCCCAAGTCG
TGCTGGGCAGTGTCTGCAGCCGTCTG
>CMHD-GT_111.1F9-3
TTGGTTTCCCCTCCTGACTTTTCTTGAGTACTTTCTTTTTGAACCTCACTGGGCACCAGC
ACACTGCTCAGCCCATAGTGTCTAAATGCACAGACAGGCTTGAGACACTGGGCTTTGGCC
TCCTAGTACACAGCACCCCCCACCCCCAGACTTTCTACTCCTCTCCCTTCATTGACCAGG
AGGCCTCTCACCACCAGACTGCAACCCTGGTCCATCTCTAGTGCTGCCCTGACAT
>FHCRC-GT-S11-6D1
CTTGGCTGAGAGGAAATAAAAACTGAGCAGGAGGTGGTGGAGGGAATGGATATCTCTACT
CGCTCCAAAGATCCTGTCTCTACAGAGAAAACGGCCCCGAAACGGAAGTTCCCCAGCCCT
CCACATTCCTCCAATGGCCATTCGCCCCAAGACTCATCCACGAGCCCCATTAAAAAAAAA
A
>GGTC-G065F02
CGCACCCCCGCTCTGATCCGAGCTGGATCCAGAGTTGCATATAGACCAATTTCTGCATCA
GTGTTATCTCGGCCAGAGACTAGGACTGGAGAGGGCTCTACAGTTTTTAATGGGGCCCAG
AATGGTGTGTGTCAGCTGATCCGAAGGGAGTTTCAGACCA
>GGTC-G065F03
CTCAGACCCTGGAGGCTAAGGACTTGTTTCGGAAGGAGCTGACTGGCCAATCACAATTGC
GAAGATGAAGGCTCTGTGGGCCGTGCTGTTGGTCACATTGCTGACAGGATGCCTAGCCGA
GGGAGAGCCGGAGGTGACAGATCAGCTCGAGTGGCAAAGCAACCAACCCTGGGAGCAGGC
CCTGAACCGCTTCTGGGATTACCTGCGGTGGGTGCAAACGCTGTCTGCCCAGGTCCAGGA
AGAGCTGCAGAGCTCCCATNNTCACACGAGGAACNNAAC
>BG-RRK165
CATGTGACCGGAAAGGCTCCTGACGGACGCCGTCCCTCCTCGGCGCCGCCTGAGCGCCCG
GCCCGACCCCGCCATGGGGTGCTGCTATAGCAGCGAAAACGAGGACTCGG
>BG-XST167
CGGGCCGCCCCTGGCACANTCAGGATCNACCNCGGCACCATACTGGCTCCAATCACACCT
ACCTGAAACCGCCTACGGGCAAGCCGAAGCTCTGCGAGCCCGAAGAGGAACTTCTCCAGC
AGTTTAAACGGGAGGAGGTGTCCCCGACGGGGAGTTTCAGCGCTCACTACTTGTCGATGT
TCCTCCTAACCGCTGCCTGCTTGTTTTTCCTAATACTGGGACTGACTTACCTAGGAATGA
GAGGGACGGGAGTACCCGAGGACGGAGGACTCATAAAAAACCCCTTTGATGAAACATTTG
GAAAAATACAAGAAAGTGAAAAAAATCTTTTGATGAGCACATTGTACAAACTTCATGATC
GATTGGCCCAGATTGCAGGAGACCATGAATGTGGCAGTTCTAGTCAAAGGATGCTTTCTG
TCCAAGAAGCAGCTGCATATTTAAAA
>BG-RRK160
TGCTCACAGACTGAACACCATCATTGACAGTGACAAGATAATGGTTTTGGATTCAGGAAG
ACTGAAAGAATATGATGAGCCGTATGTCTTGCTGCAGAATCCAGAGAGCCTCTTTTACAA
GATGGTTCAGCAGCTGGGCAAGGGCGAAGCCGCTGCCCTCACCGAAACAGCAAAA
>BG-XST165
GGGCNCCGGNCTTTGGGCGGCTGCTGCTCGGCCTTGGCGGAGGCTTGTTCCAGCTCGCCG
TTCGGTCCCAGGCCTGGCTGGTGAGCTGCGCGCAGTATGGGCAAATGCTGCTTCTACACG
GCGGGGACGCTGTCTCTGCTGCTGCTGGTGACCAGCGTCACCGCTGCTAGTGGCTCGAGT
CTTTCAGAAGGCGGTAGACCAGACGATCGAGAAG
>GGTC-P015A04
GGGGGGGCCTCTTGACCTCTACGCGCTTGGCGTGCGGACAACGGGCAGCTGTGCGCGCAC
TTTCCGGGTCTTGGCCTCACGGTGACACTGGATTCGAACCCCGTCGGGCCGGCAGCCGAC
AGCAG
>GGTC-P015A07
CGGAGGGCGGACAGGGCGGGCGCGTGCAGCTCAGGTCGGGCGCCCAAGACGAGGGGCCTC
TGGCAGGCACCTGAG
>GGTC-P015A01
GCCCCCCACGTGAGCGCGGGGCGTGGGGCGCCATTTTGTCGAGAAAACAAGCGGAGTTAA
CCGAAGAGGGGGGTCGAGGAGAGCCGGAGTCGAGGACCCAGGAGTTTCCTGTGTCCAGCG
CTGCGGGAGCCGACTGAG
>BG-XB091B
GCACGTTGTTCTCGGCCTCTCCCGGAGCTAGGCCAGCCATGGCGGCGGTAAAGACCCTAA
ATCCGAAGGCCGAGGTGGCCCGGGCCCAGGCAGCGCTGGCGGTGAACATCAGCGCGGCTC
GGGGCCTGCAGGATGTTCTGAGGACCAACTTGGGGCCTAAGGGCACCATGAAGATGCTTG
TATCTGGTGCTGGAGACATCAAACTTACTAAAGATGGCAATGTGCTGCTTCATGAAAT
>FHCRC-GT-S18-6A1
CATAGGGCTACTTTCAATTTGAATCAGCAGATGAAGATAAAAGAAAGAAACTCTGTGAAG
GCATATTTAAGGTCCTTGTCAAGGAGGTCCCAACGACATGCCAAGTGTCCTGCCTGGAAG
TACTCCGCATTCTCTCCAGAGACAAAAAGATCTTAGTTCCTGTAACAACTAAGGAAAATA
TGCAAATACTGCTGAGACTAGCCAAGCTCCACGAGTCAGACGATTCTTTGGAGAAGGTGT
CAGAGTTCCCAGTTATTGTGGAATCATTGAAGTGTCTGTGTAACATCGTGTTCAACAGTC
AGATGGCACAGCAGCTTAGCCTGGAACTGAATCTCGCTGCAAAGCTCTGTAACCTCCTAA
GGAAGTGCAAGGACCGAAAATTTATCAATGACATAAAGTGCTTTGACTTGCAAAAAAAAA
>CMHD-GT_131E5-3
TAACAGTTACCTCCACGGCACTTGCAGGCAGGAGGGATTGTTCGTTTCCAAGAAGATCTG
CACCGGCTGTACCCAAATAGAACGTCATTTTGATATGAAGGATTTCAGCCCCTGAAGATT
TTGATACCCACAGAGTTGCTGGAAACAGCTCTCCTGGATACCAAGGGATGCTCATCTCAT
ATTTGAATCATCCCGACCCTCACTGAGCAGACAGCTCCCAGAGTTACACTGACTCAGAGA
GAAGGAATTCGAGTCACCCGGGATATTTAAAATATTCTAGTAGCCACGTAGTTTAACAGA
AAGAAAAAAAATATTAAGACCAGTGAGATGAACCTT
>SIGTR-AF0231
TAGGTGAAAAATGCCAACGATGCCAACAGTGCTGCCAGAGCCCGCCGCCTGGCTCAAGAA
GCGGTGACACTGTCAACCTCACTGCCTCTGTCATCGTCTTCCAGTGTCTTTNTACGCNGT
GATGAGNANNNATCTTGACATCATGAAG
>GGTC-A006B04
TCCCAGGCAAGGGTTGCAACATCGCCGCTGAGGCAGCGAACAGAGCTGACAGCGCGGAGC
TGGCGCTGCAGGGCTCAGGGAGCTTTGCCGGCTCCTCCGACTGACGTCTGCGACTTCAAC
GGCGACTGACCCACTCGGGTTCGGGGATTTACACAGACGTGGAGCGATGCTTGTGACTCT
GCAGCTCCTCAAA
>SIGTR-AG0044
AATTGGCTCCTGGTTTCGGTCATCTTCTATCCAAAGGCACCAAGAACCAGAAATGGGGCG
TCCTT
>FHCRC-GT-S4-3E1
GTGTGAGAAAAACAAAACAAACGATGACAATCCAATGGGCGGCGGTTGCCAGCTTTCTTT
ATGCTGAAATAGGACTCATTTTACTCTTCTGTCTGCCCTTTATTCCTCCACAGAGATGGC
AGAAGATTTTTTCATTTAGTGTCTGGGGTAAGATTGCAAGTTTTTGGAACAAAGCTTTTC
TTACCATTATAATACTATTGATCATTCTGTTTCTAGA
>CMHD-GT_94.1E8-3
GGGATGGATGTATTTCTTATGATCAGGTACAAGAAGACAACCATCTAGACTGATGCCAAG
GAGTCGAGCACAGTGTTAGCGCTCAAGCGCATCAGTGAGGGCATCATGAAGAGGCCTCCT
GAGGAGCAGCTGCTTTTCAAGGACAACCAGCTCCTTGATGAGATGAAAACTCTGAGGGAA
TGTGGCTTCACTAGTCANGTAGCAAGGCCAGAAGCCCCTGCCACAGTGGGCCTGGCCTTC
AGAAC
>ESDB-PST1720-NR.seq
CCATCAAAGTACTTTNGGAGCCGGTTAGTCCAGGCGTCGGTCCGCACGCACGGGCATGGA
CGGCAGACTGCCCAGNGGGCTGAAGACAGTCCGGGCTGAGTGCAAGAGGGCTCTGACCTG
AACAGTTCCCACTCCCCTAGCTCCTAGCAGGCTACAGATTGTGTTGATTGACCCTTCCTC
TCTGCAGCTCCCTCTGCCTTATCTCTGGCCTCCAGGGTGGACCTGCAAATGCGGGTATCA
AGGTCAGTTAAGAGATGATGTTTCACTTAGACTCAAGACAATTTAGCTAAGAGGTGGTAT
TTAAATCCAAACTGTCCCGTCTACCTTAAAATTATAAAGCCCTTGCTNCCCGTTANAGAA
TGAGTACTTTCAAAGCTTGGTACGCAGCAAGGTAGTCAATAAACGAGGACAGTGTGTTGT
ATTGGTGGNGG
>BG-XH332
AGTCCCGCGCGCCGCCTCCTTCTGGGTCTCCTCCACTGGGACCTGAGGTCCAGAGCGCGG
CTTCCCTGCGGGTGGCGCGATGGGTTGCGGGAACTCCACGGCCACCAGCGCGGCCGCGGG
CCGAGGTCCAACAGGAGCAGTTAAAGACAC
>BG-XH334
AGCCCTCGCGGAGACAGCGGGTCCGTAACATCGCGTCCCCTGCGCCGCCCCGAGGGCTGT
GCTAGCCCGACCGGCCATGGAC
>GGTC-A021A02
AGATGTGATCTTCAAGTTGGAACAAGCAGAGGAGCCATGGGTACTGGAGGTAAGAAATGT
TTGGAGACGCTCTCCAGGTG
>BG-XH337
CGCGGGGCCGCTCCGAGGAGCCTGATAGACCCACGGAGGCTTCGCGGCGAGACGCGGCGG
CGGAGGATGAGCCTGCAGAGCGCGCAGTATCTCC
>BG-XH339
GGCCCCCTCGGCCTCCTGCGGCGAGGCGGGGGAGTGAGGAGATGCCGACCCAGAGGGACA
GCAGCACCATGTCCCACACGGTCGCGTGCGGCGGCGGCGGGGACCATTCCCACCAGGTCC
GGGTGAAAGCCTACTACCGCG
>ESDB-PST4645-NR.Seq
GTCTCAAACTAAAGATAGAGCTTATGCAGCCCAGGCAGGCCTTATAATTCCCCATGTAGC
CAAGGGTGACCTTGAACTTCTGACCTACTCATCTCTGCCTCCTAAATGCTGGGATTGCAG
GTTTGCACTGCTATCCTTGATTTAGAGATTGAACCCTGGGACCTGGTGTAGGAAGGAGAG
CACTCC
>BG-RRJ565
GAGGAGTGGAGCCGGCAGCCGAGTAGGACCGAGCTGCTGCAGACGCGCCGGGTCACTCGA
GCCAGCACCACCGTTCTCACGCCCTGAGCTGCAGACAGCTAGGCGGTTTTATCTAGTTTG
AACTAGGCTGCTGGAGCTTGCTCCCTCCCGCCCTCTCTCTTTTTTTTCCACGGGGCTGTT
TTTTTAATTTGGCTGCAATTGCATGAAATCCCAATGGTGTAGACCAGTGGCGATGGATGT
AGGAGTTTACCAACTGAGACATTTTTCCATTTGTTTCTTGTCGTTTTTGCTGGGAACCGA
AAACGCTTCGGTGAGACTTGACAATAGCTCTGGTGCAAGTGTGGTAGCTATCGACAACAA
AATAGAGCAAGCTAT
>GGTC-Q016A02
CTCTTTGGGTTCTAGAAGGCAGAAGACATCCTTGTCCGCTCGCCTGCTACCTCTGAGGAA
ACTCGGGGCTCTACTCAAAGTGCTGAGGCTGCCTGCTGTCTCCCGGGGAGATCATGAAAC
GAGGTCGCCTTCCCAGCAGCAGTGAGGATTCTGACGACAATGGCA
>BG-RRT348
AACATTCAAATAAAAACTTTGGCAGATGATGTGCGTGACCGAATTACAAGTTTCAGAAAA
TCTGCCACCAAGAGAGAAAAGCCTGTTATTCAACATTCTATTGATTATCAAACTGCAGTG
GTTGAGATTCCCCCAGCTCTGATAGTACATGATGACCGATCTTTGATTTTGTCTGAAAAG
GAAGTTCTGGACCTCTTTGAGAAAATGAT
>BG-RRT618
AAGATGTCTCAGAAAGAACTGCTAGGCCCGTCAGAGGCAAAGAAGGCCAAAGGCCCTGAA
GAAGAATCAACTGGGAGCCCTGAGTCTACAGCAGCTCCAGCGTCTGCCTCCCAGAAACTA
AGCCTCTTACAGAAGCTAAGCAATATGGATCCAGCCATGTTGGAGAACCTCCTGAGTATG
GAACGTTTGCTGGGTTCCCAGGGAAGCCAAGGGACCCCCCTACTGAATACCCCAAAGCGA
GAACGAATGGTGCTCATGAAGACAGTGGAGGAAAAGAACTTAGAGATTG
>BG-XH155
TCATGATCCCCAAGACTTCGCAGAGAAGCTTCTGAAGCAGCTGGAGAGCTGTAAGGAGCG
GTTTGAGGTGAAGATGATGCTCATGAACCTCATCTCCAGATTGGTGGGCATTCACGAGCT
TTTCCTCTTCAACTTCTACCCTTTTGTGCAAAGGTTTCTGCAGCCCCACCAGAG
>BG-XH152
TGCCTCATCATCCTCAGTGCAGCAAATCCCAGCTTCTCATGGCAAAGACGCCCAGCCTGT
GCTGTTACCATATAAGCCATCTGGTAGTTCGAAGATGTATTATGTTCCACTGTTAAAAAG
AGTTCCTTCATATCTGGATTCCAAATCTGATACCACTGTTGAGAGCTCACATTCAGGCTC
AAATGATGCTATTGCCCCAGACTTTCCACCTCAAATGCTAGGCACAAGAGACGATGACCT
CTCCAACACTGTAAACATTAAGCACAAAGAAGGGATTTATAGCAAGAGGGCTGCAACAAA
GGGGAAAAACCCCTCTCAGAAAGGTGATG
>GGTC-G044E01
AGCGCCCTCCGCCTAGCATTCGGAGTGAGACGTCGAGCTGAGCGATCGCAGCGGAGAACG
AGATGCCGGTGGCCGTGGGTCCCT
>GGTC-G044E04
CTACTACAGCGACTCCATCTTCTTCCTCTCGGTTGCCATGCACCAGATCATGC
>GGTC-M020E07
GAGGTGAGGAGCTTAGGGACCGGGTGCCCCGGGAATCTGAACCCATCCTCTGTTTGGGGA
CCCCGGCGGCATGGAGCCGATGCCCCAAGGCTTTGTCCCGACTGTCCCCCAGCACGACGT
GCGTCCTTGGGACTTGGTGGCGCGAGCTG
>GGTC-F011C02
GGATCGTGCTCTTCTCGCTCGTTGAGCTGGTCCCTTCGCCGTGGCCTGCTGGTGACGGTC
TGGAGCGATGCTGAGCCCGGGCCCAGCCTCTCAGCTCCGCCTTGTGCGCTGCACAGATCT
AGGGGAGCCTG
>BG-RST050
AAAGGGGGTTTGAATGGTGTGGNCATCCACTCANTGGTGACCGGAAACATCCAGTGGCCA
AATGGCATCACACTAGATCTTTCCAGTGGCCGTCTNTATTGGGTTGATTCCAAACTCCAN
TCTATCTCCAGCATCGATGTCAATGGGGGCAATCGGAAAACCATTTTGGAGGATGAGAAC
CGGCTGGCCCACCCCTTCTCCTTGGCCATCTATGAG
>CMHD-GT_124C12-3
CAGAAGAAATCCTACCTGGAGCGGAGCGTCAAGGAGGCTGAGGACAACATCCGGGAGATG
CTGATGGCGCGGAGGGCACAGTAGGAGCTGCTGGGAAGCGCCTTCCGTTCTGATCCCTCA
CATCCTGTCACGGCAGGGGCTGTGCAGGGTACTGCCCTCCCTCTGCCCAGCAGCCCCATC
TCTCCATCACCCTGAGCCCCTCAAGTCCCAACTGAATGTCTGCCAACCCCTGCTCAAGAC
ACTCTTCTTTCCCGGG
>BG-XN271
TTTATTATTTTTTTTGTGGGTGTGAATTGAAAGTCTAACACGTGTTTCTCTGTTTATGGA
CCTGGATCCCACGCCAGCATCCACCGGTCACTGCCGCCGCCCACAGTGACGTCACCCACG
AAAGCACACACGTAGTTGCGGACGCCGTGGTCAAGATGTCTCTGCCATCCCCACAGGACG
GACGGACGGACTCCACA
>BG-XN270
TTTATTATTTTTTTTGTGGGTGTGAATTGAAAGTCTAACACGTGTTTCTCTGTTTATGGA
CCTGGATCCCACGCCAGCATCCACCGGTCACTGCCGCCGCCCACAGTGACGTCACCCACG
AAAGCACACACGTAGTTGCGGACGCCGTGGTCAAGATGTCTCTGCCATCCCCACAGGACG
GACGGACGGACTCCACA
>BG-XN277
GTTTAAGGGTGATCTGCCAGATTGTGAAGCTGACCAACTTTTGCAGATGATCAAGGTCCA
ACAGATGCATCGACCAAAACTTATTGGAGAGGAACTTGCACATCTGAAAGAGCAGAGTGC
CCTCAAAGCAGACCTGGAGCGCGTCTTAGAAGCAGCTGATGGGTCGGGCATATTTGATGA
AGATGAGGATGATTTACAGAGGGCTCTAGCCATAAGTCGCCAGGAAATCGACATGGAGGA
TGAAGAAGCTGATCTCCGCAGGGCCATTCAGCTCAGTATGCAAGGTAGTTCCAGAAGTAT
GTGTGAAAATAGTCCACAGACATCAAGTCCAGATCTCTCTTCAGAAGAGCTGCGGAGGAG
ACGAGAAGCCTACTTTGAAAA
>BG-XK355
AGAGTCGTGGTCGACAAAACATGAAATAGCTAATAGTGATGGTCTTCAGGACAGCAGTGA
GGAGCTGCCACGGAAACTGCTGCTGACTGAATTTAGGTCATTGGTTGTCAGTAACCACAA
CTCCACCTCCAGAAATCTATGTGTAAATGAATGTGGTCCACTGAAGAATTTCAAGAAATT
CAAGAAGGCGACATTTCCTGGGGCAGGAAAGCTTCCACACATCATCGGAGGATCAGACTT
AGTAGGCCACCATGCTCGAAAGAATACCGAGTTAGAAGAATGGTTGAAACAGGAAATGG
>SIGTR-AC0279
TAACTGGTGTGATCAAGGCCAAGCTGAATGGATTTCAGTGGTCTCCAGAGCTGATCAGTT
CGTCTGTTGACGCATTGCAAAAGCTTTGCAGGGCATCTGCCAAGACAGTGCTGGAAGAGC
AG
>BG-XL817
TCTCTCGCGAGGACGGACGCCATTATCGCAGCTCCCCGACAAACACCACGAGAATTCCGC
AGCCCACAC
>BG-XC376
TTTTTTTGGCTCTTTGGGTTGTAGAAGGCAGAAGACATCCTTGTCCGCTCGCCTGCTACC
TCTGAGGAAACTCGGGGGTGTACTCAAAGTGCTGAGGTG
>BG-XL818
TTTTAAAAAGGGGGGGGGGGGGCTCGCCGGCTCGGGATGGCGGATTTCGATGAAATCTAC
GAGGAGGAGGAGGACGAGGAGCGGGCCCTGGAGGAGCAGCTGCTCAAGTACTCGCCCGAC
CCGGTGGTGGTCCGCGGCTCCGGTCACGTCACCGTATTTGGACTGAGCAACAAATTTGAA
TCAGAATTCCCTTCTTCATTAACTGGAAAA
>SIGTR-AG0409
GCTCTCTAGGCGTCGCTCTCTTGGTGTGCTTGTTCTTGACCCGGTCAATGATTTCAGGTA
CTTTGTTGATGGAG
>GGTC-M067C02
GGCGGCGGGGGTAGGGAGCCTGGAAACGCAAGCGGGGATGGTAGGTAGTTTGGACCCGCC
GGGCCGCCGTCGTTTCCAGAAAGGGTTTGACTGGAGGAACCTCTGGAGCAGCT
>BG-RRM033
TTGATCCGGGATCAATGTGACTCTAGAAACAAATGGATGAATGAATATCCATATGAAGAG
GAAAACCATAAAGAATCTCAGCGCCCTTGAGAACAGAATGCTAATGCTTGATGGAATGCC
GGCAGTCAGAGTCAAAACCGAGCTTGTGGAATCTGAACAAGG
>BG-RRM032
GAGCTTTTGCGCACCCTTGCGTGCGTGGTGAACATGGCGGATAGACTCACTCAGCTGCAG
GACGCTGTGAACTC
>GGTC-F031B02
GAGTGAGTGTGTGCGTGGTCCCTCTCGTCTAGGTTTTGTAAGGAACGTTTTGGGAGTAGT
GCTCGCCGAATGGAACTCAAAGGACCTCTGCTACAGATCTGCCTTCCTCCCGAGCTGAAG
TGCTTTAGTCCTAAGGGTTTAACCCTTCCCCATTTTTCTTCTGACTCCATTTTTGCAG
>SIGTR-XP0479
CGGCGACCGTGCAGGCGATCCTGCAGGACGACTGTTATAGTGAATTTTTAAATGAAGACT
TTGATGTAAAAACTTACACTTCCCAATCTATTCATCAAGCTGTAATTGCTGAGCAACTAG
CAAAACTTGCCCAAGGGATCAGTCAGGTGGATAAAGAACTACACCTACAGGTTGTTGCGA
GACATGAAGATTTATTGGCACATGCAACTGGGATTGAGTCTTGGGCAGGTGTTATTCAGA
TGAGGCAGACGAGAA
>BG-RRM036
TCAGGTTGCCTGTGATTTGCTTCGGAGAATAATTCGCATCTTATATTTCAGTAAGAGGCT
CCAGGGACAACTGCAAGGAGGGAGTAGAGAGATAACAAAAGCTGCTCAGAGTCTCAATGA
ACTTGATTATCTTTCTCAAGGAATAGATCTTTCTGGAATAGAAGTAATAGAGAATGATCT
ACTCTTTATTGCAAGAGCTCGACTTGAAGTGGAAAACCAAGCTAAGCGTCTGCTGGAGCA
AGGTGTGGAGACCCAGAATCCAACTCAGGTTGGAACAGCTCTTCAGGTTTTCCATAACCT
CGGGACTTTGAAGGAGACTGTTACCAGTGTCGTGGATGGCTATTGTGCTGCTTTGGAAGA
CAGCATCAACAATGCATTGGACGTCAAAGTTTTGACTCAGCCTTCCCAGTCAGCTGTGCG
AGGAGGCCCTGGGCGAGCCGCCATGCCAACTCCAGGAAGCACAGCAGGTTTTCGGGCTTC
CCTCTGGACCAATATGGAAAAACTTATGGATCACATCTGTGCTGCTTGTGGACAGGTACA
ACATCTACAAAAAGTATTAACCAAGAAGAGAGATCCTGTTTCTCACATTTGTTTCATTGA
AGAAATAATTA
>BG-XG468
AAAATATGTTGAAGATGACATTGTTCTTTCTGTCAACATCACTTCTGCTGAATGCTATAC
CGTGGGTGAGTTATGGGATCGTGCATTCATGGATATTTCTGCAACTGATCTGGTGCTGAG
GAAGGCTATCAATTTTTCTGACTGTACAGTTTGTCTCGATAAACGAAATGCTAGTGGCAA
AATTGAATTTTACCAGGATCCTTTATTGTACAAATGTTCTTTTAGAACTCGCCTGCATTT
TACATATGATAACCTAAATTCCAAGATGCCATCTGTTATTAAAATCCATACCTTGGTAGA
GAGTCTGAAGCTTTCTATCACAGACCAGCAGCTACCTATGTTTATCCGTATAATGCAGCT
TGGGATTGCTCTGTATTATGGAGAAATAGGCAACTTTAAAGATGGTGAAACAGAAGACCC
GCCCTGTCTCAGTAAAGATACACTAGCAAACCTTA
>BG-RRO052
GTGGGTGTGAATTGAAAGTCTAACACGTGTTTCTCTGTTTATGGACCTGGATCCCACGCC
AGCATCCACCGGTCACTGCCGCCGCCCACAGTGACGTCACCCACGAAAGCACACACGTAG
TTGCGGACGCCGTGGTCAAGATGTCTCTGCCAA
>BG-XF225
AACTTGAACCCCCTTTGGTAAATATGTTGTACTTTTTCTTTCCCACAAAGCCTACACAGG
TGCTACGGGTGTTTGGCCTTGCTGCGATCAGCATTCTAGTCCTGGGATTTCTGCCTATGT
GCTGCTGCTCCATGTGCTGGAGG
>GGTC-W054B08
CGCGCGGCCCGGGGTTGGTGACGGTGGACCCGCCAGTACACTGAGTGCACGGCCACAAGT
TGCACGGCTCGCGGCGAG
>BG-XK681
TGCCCACTCCCCGGGGGTGTAAACACAGGTGGGAGCGGGAGATCCCGACAGGTGAGCCCC
GCGCCCAGCAGTCGCAAGGATGGAGTTCGTCAAGTGTCTAGGCCACCCGGAGGAGTTCTA
TAACCTGCTGCGATTCCGCATGGGAGGCCGGCGGAATTTTATACCCAAGATGG
>CMHD-GT_115F3-3
GAGCCTCGGCAGCTGTGACTGGCGTTCTGCATGCCTCTCTGCTTCCTGAGGCTACTCACT
TCCTTGCTTGCATGTGGCCACAGTGGCAAGTTCCAACAGTTTCTTCAGTCAACGACCCCT
CCCTCCCGACTTTGCAGTTTGAGTCACCTTCGATTTCCTGCCTGCCTGCCCCTTCCCTGA
TTGACCTGA
>BG-XK683
ATATAGACGCCGATACCCACGGACACTTGAAGGACTTTGTGATCTTTCCACAATCAAATC
ATCGGTTTTCAGCTTGGATGGTAGCTCATCACCCGTAGAACCTGACTTGCCTGTGGCTGG
GATCCACTCGTTGCCTTCGACTTCAATTACACCTCATTCACCGTCATCTCCTGTTGGTTC
TGTACTGCTGCAAGACACTAAGCCCACCTTTGAGATGCAGCAGCCGTCTCCGCCCATTCC
TCCTGTCCATCCTGATGTGCAGTTAAAAAACCTGCCTTTCTATGATGTCCTTGATGTTCT
CATCAAGCCCACGAGTTTAGTTCAAAGCAGTATTCAGCGGTTTCAAGAGAAGTTTTTTAT
TTTTGCTTTGACACCTCAGCAAGTTAGAGAAATATGTATTTCAAGGGACTTTTTGCCGGG
TGGCAGGAGAGACTACACAGTCCAAGTCCAGCTGCGACTTTGCTTGGCAGAGACCAGTTG
CCCTCAAGAAGATAACTATCCCAATAGTTTGTGTATAAAAGTCAATGGGAAACTCTTTCC
TTTGCCT
>SIGTR-AA0014
ACCGCCTGTCGNTNGGCTGTGTGTCTCTCTACATCCAGGCGCAGAATAACCTGGGCATCC
TGTGGTCTGTAAGGGAAGAGATCGAAACCGCCCGGACCTACCTGGAGTCATCGGAAGCCC
TGTACAGTCAGTACATGAAAGAG
>BG-RRA035
GCTTCCGGCGTCGCTGGTGGAGGTGGGTGAAGAAGGAGAGGGCCCTCGCCGCTCGTTCTC
GCTCCCTCTCTCTCTCTCTCTCCCTCTCTCTTTCTCGGGCAACATGGCGGGCGTGGAGCA
GGCAGCGTCCTTCGGGGGACACCTGAATGGCGACCTGGATCCAGACGACAGGGAAGAGGG
AACCTCCAGCACGGCCGAGGAAGCCGCCAAGAAGAAAAGACGGAAGAAGAAGAAGGGCAA
AGGGGCTGTGTCAGCAGTGCAACAAGAACTTGATAAAGAATCCGGAGCCTTGGTGGATGA
AGTAGCAAAACAGCTGGAGAGCCAAGCACTGGAGGAGAAGGAGAGAGATGACGACGATGA
>BG-RRD006
GAGCTGAAGAATGTCAAACTAGAAGAGGAAGATGAGGAGGATGAGCCCGAAGCAGCCGCA
CTGGACCTTTCTGTGAATCCTGCGTCTGTAGGAGGACGCCTCGTCTTCTCGGGTTCCAAA
AAGAAATCATCTTCCAGCCTGGGCTCCACTTCATCTCAGGATTCAGTTTCTTCAGATTCT
GAAACCGCCGAGTCTGTCTCTTGCCAGGGCCAAGAGAAAACGGGAGTTCTCACCGTGCAC
AGCTATGCCAGAGGGGACGGCAAGGCTGCCACAGGAGAGCCGAGTGTGAAGAAGAAGCGC
AGTGCTCCCCGCAGCATCAGCGAGCAGGAGCTGGCAGAGGTTGCAGATGAGTACATGCTT
TCCCTGGAGGAGAATAAGAAGACCAAGGGTCGCCGCCAGCCCTTGAGCAAGCTCCCACGC
CACCACCCACTCGTGCTGCAGGAGTGCGGCAGCGATGAC
>BG-RRD004
ATGCGCGGACACTACGAGGCTCCGGGAGCAGCAGGGAGCTGGAGCAGTCCCCGATGCAGC
CGATGGCTTCGGCATCCAGCCCGTGCTCCTGCGGGAGGAAGTGGTCCAGCTTCAAGAGGA
AGTGCACCTTCTCCGGCAGATGAAGGAAATGCTGGCGAAGGACCTGGAGGAGTCACAGGG
CGGCAAGTGCTCTGAGGTCCTCTCAGCCACTGAGCTCCGGGTGCAGCTGGTACAGAAGGA
GCAGGAACTGGCCAGAGCCAAAGAAGCCTTGCA
>BG-XN413
TTTAAAAGGGTTTTTTTTTTTTTTTTGGGCGGAGCGGCGGCGGAGGATGGAGGCGGTGGT
GTTCCTCTTCTCGCTCCTCGACTGTTGCGCGCTCATCTTCCTCTCCGTCTACTTCATCAT
TACATTGTCTGATTTAGAATGTGATTACATTAACGCCAGATCATGTTGCTCAAAATTAAA
CAAGTGGGTGATCCCGGAGTTGGTCGGCCACACCATTGTCACTGTGCTGATGCTTGTCTC
CCTGCAATGGTTCATCTTCCTTCTCAACTCACCTGT
>BG-XK172
TTTTTTGATTTATTAGAAATGCTTGCTTCATTTAATCCACCCTCAGGAAAAGTTGCAGTT
GAT
>BG-RRD001
GGACCGCGACTTTGTGTCCAGGGACCACAGCCGTGGCCGTAGCATCGACAGGGACTACGA
CCGAGACTATGAGCGCTCCTATCACGAAGCTTATGAACCCGACTACGGAGGCGGCTACAG
CCCATCATATGACCGTAGAGCCCATCCAGAGACCCGCTATGAACGGAGCCGCAGCCGAGA
ACACCTACGTTCCCGAAGCCCCAGCCCCGAGTCTAGGTCACGGCATGAACACAAGGGCCA
ACATGATCCCGACAGGCCCATCGGGGTCCTTCTAACCAAAAGCAAAGCAAATGA
>GGTC-P012A03
ATTGCGCAGAAGGCGGCGGTAGCGGTGGCTTGTGGTGCCGCTTTACCACAGAGGAACCGT
GCAGGCCTTAGCGTGAGTGATCACTTTAGATCTTGG
>BG-RRA039
CGGCCCTGCGAGGAAAACGAAAGTGAGGGAGGAGGAGGTTGCAGGGCCAGCCTGGGCGGC
GACAGTGGCGGCCTGGTCCCTCGTCTCCGCTCGCCGGCTACTCGCCCCATCCCCTCAGCT
AACAATGAAGAGGAGAACTGACCCAGAATGCACTGCCCCCCTCAAGAAACAGAAGCGAAT
TGGGGAGCTTGCCCGGCACCTCAGCTCCACATCTGACGATGAACCTCTCTCCTCTGTCAA
TCATGCAGCAAA
>GGTC-P012A06
CCTCTTCGATCCCATCAACTTGGTTTTTCCTCCGGGAGGACGTAATCCTCCTTCCTCTGA
TGAGCTCGATGGAATCACTAAGACTATAACAAG
>BG-RRD008
GATTGAGGCGCTCGCCATTTTTCCTGCTCGGACGCGGAGCGAGAAGCTGAGAGAGTCGGA
GACGCTATCCGCTTCCATCCGTCGCGCAGACCCTGCCGGAGCCGCTGCCGCAATGGATGA
TCGGGAGGATCTGGTGTACCAGGCGAAGCTGGCAGAGCAGGCCGAGCGATACGAC
>BG-RRE235
GTTTATGGACGTGGATCCCACGCCAGCATCCACCGGTCACTGCCGCCGCCCACAGTGACG
TCACCCACGAAAGCACACACGTAGTTGCGGACGCCGTGGTCAAGATGTCTCTGCCATCCC
CACAGGACGGACGGACGGACTCCACA
>BG-RRR759
GTCGCGACCTAGACCCGGGAAGATGGAGAGGCACCGGGCGCGCGCTCTCGGCCGGGACAG
CAAGTCGTCGCGGAGGAAGGGTTTGCAGTCCGCGCCGCCCGCTGGCCCCTACGAGCCCGG
GGAGAAGCGACCCAAGTTGCATTTAAATATTAGAACACTGACAGATGATATGCTGGACAA
ATTTGCCAGTATAAGAATTCCAGGGAGCAAGAAAGAGAGACCTCCCCTTCCCCACCTGAA
GACTGTGTCTGGGATCAGTGACAGCTCATCACTGTCCTCAGAGACAATGGAAAACAACCC
AAAGGCGCTGCCAGAGAGTGAAGTCTTGAAGCTTTTTGAGAAGATGATGGAAGATATGAA
TTTAAATGAAGATAAAAAGGCACCATTGCGGGAAAAAGACTTCGGTATCAAAAAAGAAAT
GGTGATGCAGTACATTAATACTGCTTCTAAGACA
>BG-RRE239
GTTTATGGACGTGGATCCCACGCCAGCATCCACCGGTCACTGCCGCCGCCCACAGTGACG
TCACCCACGAAAGCACACACGTAGTTGCGGACGCCGTGGTCAAGATGTCTCTGCCATCCC
CACAGGACGGACGGACGGACTCCACA
>BG-RRE238
CGTACGTACTCCGCCAGCATCCACCGGTCACTGCCGCCGCCCACAGTGACGTCACCCACG
AAAGCACACACGTAGTTGCGGACGCCGTGGTCAAGATGTCTCTGCCATCCCCACAGGACG
GACGGACGGACTCCACA
>CMHD-GT_117A2-3
GGGTCCTCTATGAGGAGCCAAACTACCGCGGCCGCATGTACGTGTTGGAGAGAGGAGACT
ACCGCTGCTTCTCCGACTGGGGGGCCCACAGCGCACGCGTGCAGTCGCTCCGCCGGGTGC
TCAACTTCTTCTAGTCCCAACTGCGTACGTGCGACCCACGGAGGCAATAAATATCCAGAA
AGCG
>SIGTR-AE0039
GGGAAAAGCTCAGCACAAACCGATCAGAATTGTGAAGGTTCTTTTTTATTTTTTCCGTAG
TTCCAGCACTTCTGCTCTTGCTTTTTGTTTTGTTTTCTGCGTAAACCTCTGGCCCACTCT
CAAAAGGCAAGATGTCCAGTCATGTCCCGGCGGATATGATTAATTTGCGCCTCATCTTGG
TGAGTGGGAAGACGAAAGAGTTCCTCTTCTCCCCAAACGACTCTGCCTCTGACATCGCAA
AGCACGTGTATGACA
>BG-XC762
ACAGATGTTGCTGACGTCAGTGCTCCACCCAGGACCAGCCTTACAGGTCTCAAGTATTCG
GTGCAGCTTTACAGGCAATTTAAGAAAGATGTAGAGGAACATCAGTCCCTGACAGAGAGC
GTCTTGGAGAAGGGAGAGATTCTTCTTCAGTGCCTGTTGGATAACACCCCAGTTTTAAAG
GATGTCCTTGAGAGGATTGCAAAGCAGTTTGGTGAGCTGGAGAGCCGTGCAGATCATCTT
TATGGGTCTATCTTAGCCTCTTTGGACATGTTGGGTGGATGCACCCTCATC
>GGTC-W226A03
ATAAATGAACCCAGGATTCTCTGGCTGGTTAGGCCACACTAGCCACACATTGAAATCCTA
TCAAACTGCTTTCGTGATGCTTGGGCACGCTATGCAAGTGTTCGGCCTGTGCACTGT
>BG-XC766
GGTGGTGACCCCGTAAGCCCTCTCGGAGACAGCGGGTCCGTAACATCGCGTCCCCTGCGC
CGCCCCGAGGGCTGTGCTAGCCCGACCGGCCATGGAC
>BG-XC765
GCCGCGGCCCCGTCTCCGTCGGAGGCGGGCGCGGGCGCGTCCCTGTGGCCAGTCACCCGG
CGGAGCTGGTCGCACAATTATGAAAGACTCGACTTCTGCTGCTAGCGCTGGAGCTGAGTT
AGTTCTGAGAAGGTTTCCCGGGGCTGTCCTTGTTCGGTGGCCCGTGCCACCGCCTCCGGA
GACGCTTTCCGATAGATGGCTGCAGGCCGCGGAGGTGGAGGAGGAGCCGCTGCCCTTCCG
GAGTCCGCCCCGTGAGGAGAAT
>CMHD-GT_114C9-3
GCGGCCATCTTGACAGTCCCTGCAGAACACTGCTCAGTGACATGGTGACTATGAAGGTGT
CAGAAGGGAGAGCATCGGATCCCTAGGAAGAGCACCGGGAAGCTCCTATGCTTCCCTGAG
GGCTGCACCGCCTCTGCTGAGCCACCTCTCCAGCCCTAAACCTACGCCTTTTAGATCTTA
GCTTTTAAAACTTTTGTACCTGAACTTTCTTGCACAGAAACTTTTGCACTGTCAATTTGT
ATGGAGCATCTGACTCAGACCAAAACTTTTGGGC
>BG-XC768
CGCCACCAAGAGCCAAGTGTTTGACCATGAGACCAGGGGCAGCGTGGCCGTGCGTGTGGC
TCTGGGGGAGACCCAGCTGGTCCAGGAGGTCCGAAGCTTCCTTATTGACAATGGGGTCTG
CCTGGACTCTTTCAGCCAGGCTGCAGCGGAGCGAAGTAAGACTGTGATCCTGGCTAAGAA
CCTCCCGGCAGGTACTCTGGCGGCTGAGATCCAGGAGACCTTCAGCCGCTTCGGCAGCCT
GGGTCGCGTGCTCCTGCCTGAAGGTGGCATCACGGCCATCGTAGAGTTCCTAGAGCCGCT
GGAGGCCCGCAAGGCTTTCAGGCACCTGGCCTATTCTAAGTTCCACCATGTCCCCCTGTA
CCTGGAGTGGGCTCCAATTGGTGTCTTTGGCGCAGCCCCCCAGAAGAAAGATTCCCAGCA
TGAGCAGCCTGCAGAGAAAGCCGAGGTGGAGCAGGAGACT
>GGTC-A008B05
GGAGGGGAGTGGCCTTGTTCTCGATACTTCGTTGTGGTTGTGAACTCTGTCCGGCAGCCT
CGGGCCTGCGGTCTTGAGACGGAGCACC
>SIGTR-AT0916
GTGGGTGTGAATTGAAAGTCTAACACGTGTTTCTCTGTTTATGGACCTGGATCCCACGCC
AGCATCCACCGGTCACTGCCGCCGCCCACAGTGACGTCACCCACGAAAGCACACACGTAG
TTGCGGACGCCGTGGTCAAGATGTCTCTGCCATCCCCACAGGACGGACGGACGGACTCCA
CAAG
>GGTC-A052D02
CCGACCGCGGACGGCGACGGAGCGCCCGGAGCTCCGGACATGTCCAGGCGGAAGCAGGTG
AAGCCGCGATCGGTGAAAGTTGAAGAGGGGGAGGCCTCGGACTTCTCGCTGGCCTGGGAT
TCCTCTGTGGCAGCAGCAGGAGGCCTGGAAGGAGAGCCAGAGTGTGATCGGAAAACCAGC
CGTGCGCTGGAAGACAGGAACAGCGTGACAAGTCAAGAGGAGAGAAATGAGGACGATGAA
GACGTGGAAGATGAGTCAATTTACACCTGCGATCACTGTCAGCAGGACTTGGAGTCTCTG
GCAGACCTGACGGACCACCGGGCCCACCGCTGTCCTGGAG
>GGTC-A052D03
ACAAAGGAGTTCTATTAAGACGGTTGAATTAATAAAAGGGAATTTACAAAGTGTCGGACT
TACACTTCGTCTTGTTCAGTCAACTGATGGGTATGCTGGGCATGTCATAATCGAAACTGT
GGCCCCAAACTCACCTGCTGCGATGGCAGATCTTCAACGGGGAGATCGGCTCATTGCTAT
TGGAG
>ESDB-PST7365-NR.Seq
AGGGGTGACTCCTGCCTGGAGCTCCCTGCTCATCACAGGCAGCTCGGCAGCCTGTGTGTC
TCTTCCCTCCGTAGCTGGGTTGGTCAGTCTCACCCCACCCCCACCCAGGCTGACTCAGGT
TTATACTGCTGGGGGAGGGGCGCTCCAGAATCTTCCAGGTTTCTGTTCTCCAGATGAGTT
ACCTTTGTTTACCTACTGAAGTCT
>SIGTR-XR0388
GCTACCCCGAGGACGAAGGTGCACAGACTTTGCCGTCAGGCTCCTAGCTCTCCTCCCGAA
GTCCGCCCCAGCGAACATG
>FHCRC-GT-S22-1B1
ACCACAGGATGGCTCCGAAGGTGACTTCAGAACTGCTTCGGCAGCTGCGACAAGCTATGA
GGAACTCCGAATACGTGGCAGAACCCATCCAGGCCTATATCATCCCGTCAGGAGATGCCC
ACCAGAGCGAGTACATTGCACCCTGTGACTGTCGGAGGGCGTTTGTCTCTGGATTCGATG
GCTCTGCAGGCACAGCCATCATCACGGAGGAGCATGCGGCCATGTGGACTGACGGGCGCT
ACTTCCTCCAGGCTGCCAAACAGATGGACAACAACTGGACTCTCATGAAGATGGGTCTGA
AAGACACACCAACTCAGGAGGACTGGCTGGTGAGTGTGCTTCCAGAAGGATCCAGGGTTG
GTGTGGACCCCCTCATCATTCCCACAGATTACTGGAAGAAGATGGCCAAGGTACTGCGAA
GTGCTGGTCACCACCTCGTGCCTGTGAAGGAGAACCTTGTGGACAAGATCTGGACAGACC
GGCCGGAGCGCCCTTGCAAGCCCCTCCTCACACTGGGCCTGGATTATACAGGCATCTCGT
GGAAGGAGAAGGTTGCAGACCTCCGGTTGAAAATGGCAGAGAGGAGCATCGCGTGGTTTG
TAGTCACTGCCCTAGACGAGATTGCATGGCTGTTCAATCTCCGCGGGTCAGATGTGGAAC
ACAATCCTGTGTTTTTCTCCTATGCGATCGTAGGCCTAGAGACGATCATGCTCTTCATTG
AC
>SIGTR-AL0607
AGTCTACATCTGCTCCTGAGCTGGGTAGCTGCACTCCACAACCCTCTTCACTTCAGGATG
GACCAGAGGGAGCATGGCTGTAGAGAAGCTAGGAGCATCGCCTAGCCACCTCGGAGAAAG
ACCATCCACCCACCACCAAGGAGCTTCACAGGGACACCGGTTTACAGAA
>FHCRC-GT-S1-3H1
ACAGGAAGCGTAGTCACAGGCGCTCTCGAAGCCGAGATCGAAAGCGCAGGAGCAGGAGCC
GAGATCGGCGCAACCGGGACCAGCGCAGTGCCTCTCGGGATAGGAGACGACGAAGCAAAC
CTTTGACCAGAGGCGCTAAAGAGGAGCACGGTGGATTGATTCGTTCTCCCCGCCATGAGA
AGAAGAAGAAGGTGCGTAAATACTGGGACGTGCCACCGCCTGGCTTTGAGCACATCACCC
CAATGCAGTACAAGGCCATGCAAGCTGCGGGTCAGATTCCAGCCACTGCCCTTCTCCCGA
CCATGACTCCTGATGGTCTGGCTGTGACCCCAACGCCAGTGCCTGGTGGTTGGGAGCCAG
ATGACCAGACAGGCCAGACGTCTCTACGTGGGCAACATCC
>GGTC-W024C05
AGGCGGCAAGAACCTGGAGGGAGGCGGGGGAACATGTCCGAGAGGGAAGTGTCGACTGCG
CCGGCGGGAACAGACATGCCCGCGGCCAAGAAGCAGAAGTTGAGCAGCGACGAGAACAGC
AACCCGGACCTCTCGGGAGACGAAAAT
>GGTC-W024C08
TGAAGACCGAGTTCAAAGCGAACGCTGAGAAGACTTCGGGCAGCAGCATAAAAATTGTGA
AAGTCGCGAAGAAGGAGTAGCTGAATCTGACTGAAGCCTGAAGTGCTGAGTCTTGAAG
>BG-RRX057
CCGCCGGTGTGTGGCGATTCCCGCGGTGTGTGTGAGTGAGCCCGGGCCCGGTCCCCTCTC
CCGCCGCCACCATGGGCTGCACGTTGAGCGCCGAGGACAAGGCGGCGGTGGAGCGGAGCA
AGATGATCGACCGCAACTTGCGGGAGGACGGGGAGAAAGCGGCCAAAGAAGTGAAGCTGC
TGCTGCTC
>SIGTR-AJ0627
AACCTTGGCGGCGTTGGGAGACCATGGACGCGCCGGGCTTCACGGCCTCGCTGGTG
>BG-XG558
GTCGCAGCCAAGATGTCCGGCCCCACCACAGACACGCCGGCCGCCATCCAGATCTGCCGG
ATCATGCGTCCAGATGATGCCAACGTGGCTGGCAATGTTCATGGAGGGACCATTCTGAAG
ATGATTGAGGAGGCCGGGGCCATCATCAGCACGCGGCACTGTAACAGCCAGAATGGGGAG
CGCTGTGTGGCTGCCCTGGCACGGGTGGAGCGCACTGACTTCCTGTCACCCATGTGCATC
GGCGAGGTGGCTCATGTCAGTGCAGAGATCACCTACACTTCCAAGCACTCTGTGGAGGTC
CAGGTCCACGTGATGTCGGAGAACATCCTCACAGGTACCAAAAAGCTGACCAATAAAGCC
ACCTTGTGGTATGTGCCCCTGTCATTGAAGAATGTGGACAAGGTCCTTGAGGTGCCTCCC
ATTGTGTATTTACGGCAGGAGCAGGAGGAGGAGGGTCGGAAACGCTATGAAGCCCAGAAG
CTGGAACGCATGGAGACCAAGTGGAGGAACGGAGACATTGTCCAGCCTGTCCTGAACCCA
GAGCCGAACACGGTGAGCTACAGCCAGTCCAGCCTGATCCACCTGGTGGGGCCCTCGGAC
TGCACCCTTCATGGCTTCGTGCACGG
>SIGTR-XT0523
NGTNGTTGTGATCTCTTGNAGATGGTTTTTAGCTTCTGTGCTGGATTTGAGAATTGAGAA
TTTCANTTCAGTTTTGCTAACTGTGGAGTCTTCACTGCCAAAATGACATCACATTCCACC
TCGGCCCAGTGTTCAGCATCTGACAGTGCTTGCAGAATTTCTTCGGAACAAATTAGTCAG
GTGCGGCCAAAACTGCAGCTTTTGAAGATTTTGCATGCAGCAGGTGCGCAGGGGGAAGTA
TTCACCATGAAAGAG
>BG-RRQ062
CTTTTTTTCAGTGGCGGGAGATCTGAACGCGGGTCGGCGCTAACGCCGGCTGCAGTGGTG
CGCGGTTCGCGGCCACCATGAGGCGTAGAGGGCCGGAGGAGGAGGCGTGTGGCGTGTGGT
TGGACGCGGCGGCGCTGAAGAGGCGGAAGATG
>BG-RRQ063
CTTCCATTCTCAGGTTTGACTGCGAGTCTGAGGGAAGCTCTAGTGTGTCCCGTGCTTTGA
GCTGTGACCGGCTACTAGGAGCTGTGAGGAGAGCGGGCGAGCTGGGGATCCGCGCCAT
>BG-RRQ061
AGAAGCGCCGCGGCCGCGCAGAACTGTCATTATTGAGGTTCCTCAGTGCTGAACTGACAA
GAGGGTACTTCCTTTGAACTTAATGAAGCCAAGTATACAGAGCGAAGAGAAAGCGGTGTA
CACTTGTATGCGAATACCAAGAGAGATTGGAAAAGCTCATGTTCTTTGGAATATTTTTGT
GCCTCGATGCCTTTCTGTATGTGTTCACCCTGCTTCCTTTAAGAGTCTTTCTGGCGCTAT
TCAGGCTCCTCACTCTGCCTTGCTATGGCTTA
>GGTC-W079D05
CCCAAAAAAAATCACCGCAGCGGAGAAGAAAACTCTGGACAAGGAGGAAAGGCGACAAAA
GGCTAGAGAAAGGCAGCAGAAATTGCTCGCAGAGTTTGCCTCACGACAGAAAAGCTTTAT
GGAAACTGCAATGGATGTTG
>BG-RRG417
CCCTGCTGGAGTTCATACCCATTCCTGAGCAACACTGGTTTTTGCCATGGAATCCACAGT
TGATGATGAAGCAATAGCAGCATAAATGAAGATCAAGTAAGGGGAGGAGAACGATGCCCA
AGGGTGGGTGTTCTAAAACACCACAGCAAGAAGACTTTGCTCTCAGCAACGACATGGTGG
AGAAACAAACTGGGAAAA
>GGTC-W236E03
TCATCTCAGGGCAGTTCCTACAGATGAAGCAAGAGCTTTTGCAGAGAAGAATGGTTTGTC
ATTCATTGAGACATCTGCTCTAGATTCTACAAATGTTGAAGCTGCTTTTCAGACAATTCT
AA
>BG-RRH208
ACCCGAGTCAGAACTCCATCACAGGGGAGCACAGCCAGCTGTTAGATGACGGCCATAAAA
AAGCCCGAAATGCTTATCTCAATAATTCCAACTATGAAGAAGGAGACGAATATTTTGATA
AAAATTTGGCACTCTTTG
>GGTC-A030C08
ACATCTGGCCGGGTCGCTGCTGTGGGTCCTTATATCCAGGTTCCCAGTACTGGGGGGTTT
CCTCTCCCAGGGGACCCTGTGAAGCCCCAGTCTCTCACCATCGCCTCAAGTGCTGCCCAT
GGAAGATCCAAATCTG
>ESDB-PSTVU01.MR12U
GTTCCCTAGGCTGCTCTGTGAATACACCAGCTGCTTGAAAAGCTCTTCTGTGAATCTACA
CATAGGAAANNNAGTAGGGAAGGGGCTGGGTCCTTCTGGTCTGTTGTAACTGGGCGGCTC
AGCAGGCCAAGGAGACCTGAGCTTTGGTGAAGTTCCGGCCAACAAGTTAGGTCGAGGTTT
TAGATANCATGATTGGCACCGAGCCTTTCATCACATGTCTGGATGACATACTGCTGCTTA
TAAGCATGGCCTACCTAAGCCTGGGTTGGTTAACTCAAAGGGGTTGATAATGC
>GGTC-A030C03
AGCGCGCGTGCCCAGAGCCCCTGGCTCAGCCCGAGTTGGAAGCGCCCGCCGAGCCCACCA
CCTCCGTGGTGTTCCTGGCCGCCGGCTCTGCCCTGCAGTTGCCCCTGGACGGCGTCGACC
TGCTGCTGGAGCCAGAGCCCACCTCGGTACTGCAAGTGTCGCTCCAAGGACACACCATCC
TCCTGGTCCCCGAGGGGCGGGGGGGCGGCACCCATTTTGGACAGCCTGGATTCGTGGCCA
TCAGCCCGCAGGGAGCCGCTGCCCAGGACGGGCCCCAGGATCATCTAGTCGGTCTCCAGG
AGGAAACTTTCT
>BG-RRH205
GGAACACAGTCCAGAACTTGGTTTTCTCTAAGGCTGATGGGACTGAGGTACGGCTCAGTG
TCCTGAGCAGCGGCTACGTTTATGAAGAAGGCCCGAGCTTGGGCAGGCTCCAGGGCCACC
TGGAGAATGAGGACAAGGATAAAATGATTGTGCACGTGCCTTTTGGAACCCTCGGAGGGG
AAGCCGTTCTCTGCCAGGTGCACCTGGAGCTCCCGCCCGGCGCCTCCCTGGTGCAGACTG
CAGACGACTTTAACGTGCTCAAATCCAGCAATGTGAGAAGACACGAGGTCCTTAAGGAGA
TCCTGACTGCCCTCGGTCTGAGCTGTGACGCACCACAGGTTCCTGCCTTAACGCCCCTGT
ACTTACTGCTGGCCGCTG
>BG-RRO524
TGCAGCCGAGCGTCCCCTTCCCCCACTGTCGGGTTTCTCCGCGGCTACTGCAGAGGATTC
AGATCTGAGTAGCTGAGGAGAAGGAGGAGGAGGCTCCCGTCCCTGCGCGCCATCCACCAC
CCTACTGGACACGGACGAGGGAACGAGAGCGTCGCCGCTGTAGCCTCCAGAGAAGACAAG
GGCATCGCCGCTTCAGTTGCGGCCGCCGCGGTTTTCGTCTGCAGCAGCTCGCC
>BG-RRH207
GGACATGGCGGCCAACATGTACCGGGTCGGAGACTACGTTTATTTTGAGAATTCCTCCAG
CAACCCGTACCTCATCAGACGGATAGAGGAGCTCAACA
>BG-RRG068
ATGGGTGTGAATTGAAAGTCTAACACGTGTTTCTCTGTTTATGGACGTGGATCCCACGCC
AGCATCCACCGGTCACTGCCGCCGCCCACAGTGACGTCACCCACGAAAGCACACACGTAG
TTGCGGACGCCGTGGTCAAGATGTCTCTGCCATCCCCACAGGACGGACGGACGGACTCCA
CA
>GGTC-W067E07
GCTGCACAAGCAGCTGTTGCAGCGGCTGCAGCGTCAGCAAAGGGAGCAGCTGGTGGTCTT
GCCGGAACTACAAATGGACCATTTCGACCTTTAGGCACCCAGCAGCCCCAGCCCCAGCCT
CAGCAGCAGCCCAGCAACAATCTGGCTTCCAGCTCTTTCTATGGCAACAACTCTCTGAGC
AGTAACTCCCAGAGCAGCTCCCTCTTCTCTCAGGGCTCTGCACAGCCTGCCAACACGTCC
TTGGGATTCGGAAGCAGCAGTTCCCTTGGTGCCACCCTGGGATCGGCCCTTGGAGCCTTT
GGAACAGCAG
>GGTC-W067E04
GCAGCCCAGTAACAATCTGGCTTCCAGCTCTTTCTATGGCAACAACTCTCTGAGCAGTAA
CTCCCAGAGCAGCTCCCTCTTCTCTCAGGGCTCTGCACAGCCTGCCAACACGTCCTTGGG
ATTCGGAAGCAGCAGTTCCCTTGGTGCCACCCTGGGATCGGCCCTTGGAGGGTTTGGAAC
AGCAG
>BG-XB417
CAGGACAGTCACACTCCTTCAGAGGCCAGCGCTGAAAACCCCAACACAGAGCAGTTGGTG
GAAGCCCGTATCCAGCACTCCCTCAACGCCATCTGCACGGGGCCAGCCGCCCAGCTTTGC
CTAGGCGAGCTTGCGGTCGTCCAGAAATCCATGCACCTCATTGGCTCCGGCTCCGAGAAG
ATGAGCATCCAGATTCTGGAGGACACGCACACCGTCCAGCCCCAGCCCCCCGCCAGCTGC
AGCTGCTACTTTAACCAAGCCTTCCACCTGCCCTGCCGCCACATCCTAGCCATGCTCAGT
GCCCGCCAGCAGGTACTCCAGCCCGACATGCTGCCCGCTCAGTGGACCTCGGGCTGTGCC
TCCAGTCTAGACAGTATCCTAGGCAGCAAGTGGAGTGCCAGCCTGGATAAGCACCTGGCT
GTGACTCTGCTCACTGAAGAGGTGGGTCGGCTCTTACAGCACTGCAGCGAGGAGGAGTTC
GAGCGTCGCTACAGCACCCTCCGGGAACTGGCCGACAACTGGATCGGCCCTTATGAG
>GGTC-G047F10
CCAGGGTGTAGAGGGCGGTCGCGGCGGTCGCCTGGGCAGCGGTGGCAGAATGTTGGCTTC
CAGAGCGCTGAGCCTGATTGGCAAGAGAGCCATTTCTACTTCGGTGTGCCTTCGAGCACA
T
>GGTC-W162A02
ATTTTTAGTTGTGTGTTCCGGTGTGTTNNNGGCGNAATAGGCTGTAGGCGTTCCGTACCG
GAGAGTGGCTATNNNGACGGTGTATTCGGACGTTGTATCGATGCCGCGTGGCCGCTTTCG
CTGCTGCCTCTGCGATGTTACTACAGCCAACCGACCCAGCCTCGATGCCCACTTGAAAGG
CCGGAAGCTCCGGGATTTGGTGCAACTCCGAGCTACCAGGAAGGCACAGGGACTCCGAAG
TGTGTTTGTCAGTGGCTTCCCCAGGGATGTGGGTTCTGCTCAGCTCTCTGAGTACTTCCA
GACATTTGGCCCTGTGGCCAATATTGTCATGGACAAGGACAAGGGGGTGTATCCCCTGGC
CGTGCCC
>GGTC-W014D08
TTAATCCTTTTGATGACATCACTCCAAGAGAAATTAAAAAGCCCAAGAATGAGAAGCCAG
AAGAAGAAGTCAAGAAATTGAAACCCAAAGGCACAAAAAATTTTAGTTTACTTTCTTTTG
GAGAAGAAGCTGAGGAGGAGGAGGAAGAGGTGAACCGAGTCAGTCAGAGCATGAAGGGGA
GAAGTAAGAGCAGCCATGACCTGCTCAAGGACGACCCGCATCTAAGCTCTGTCCCAGCAG
TGGAAAGTGAAAAAGATGATGCAACAGGAGATTTAGAAGATGATGGTGAGGATGACAGTG
CAGAGCGTGACGAATACATGGAAGATGATGAGAAGAACTTGATGAGAGAAAGAATTGCAA
AACGGTTAAAGAAAGATGCAAGTGCCAGTGTGAAGTCAGCCGGAGACGGGGAGAAGAAGC
CGGCAAGCCGAAGTGAAGAGCTCAGGAAAGAAGCAAGGCAGTTAAAACGAGAACTCTTAG
CAGCGAAACAGAAGAAAGAAACTGCCATAAAAGTGGAGGAAGGAAGGGAAG
>SIGTR-AE0298
GCGGTTCCAACATGGCGGAGCTGACGGTGGAGGTTCGCGGCTCCAACGGGGCTTTCTACA
AG
>SIGTR-AD0577
ACATCCGGAACNCCGATGGGAAATCAGCTCTGGACCTGGCAGATCCTTCAGCAAAAGCTG
TCCTCACAGGTGAATACAAAAAAGACGAACTCCTAGAAGCTGCTAGGAGTGGTAATGAAG
AAAAACTAATGGCTTTACTGACTCCTCTAAATGTCAATTGCCATGCAAGTGATGGACGAA
AGTCTACTCCGTTACACCTGGCAGCAGGCTACAACAGAGTTCGGATAGTTCAGCTGCTTC
TACAGCATGGTGCTGATGTCCACGCGAAAGACAAAGGTGGACTTGTACCTCTTCATAATG
CATGCTCATACGGACACTATGAGGTCACAGAACTGCTGCTAAAG
>BG-NPX442
GAAGCACAAGTTTCCACGCGGACTGGTCTGGTCCGACTTGGAACAGTTTTTCCTTACACT
TTCAGCTTTATGGGTTGGCTTCCTTGACTGCATTTTCTGTCAGTTAACTAAACTCCAGAC
TCATGGATTTTCTCGACCAGAAAATCAGACTATTTTCCTGAATAATCTACTAGAAACTTT
TACGGAACACATTTCATGTTTCCTTTGAAGAGTTAAGAGAAGAAAGTATTTGTAAGAACA
GGAAAAGAAACAAATACTTTGCAAATAAACTGGCTGCTGCTGTGACCACATCTGAATAGC
AAAGGCGATCGATCAAGCGCTGCGGACAAAAGGCCTCCTGTAAGCTGCACTGCCTGACAA
T
>SIGTR-AX0393
CCTGACAGACATGCGGTGTCGGACTACCTTCTACACAGCACTTGGGCGTCTCCTCATGGT
GGATTTAGGAGAGGATGAAGATCAGTATGAACAATTCATGCTTCCTCTAACAGCAGCGTT
TGAGGCTGTGGCCCAGATGTTCAGCACTAACAGCTTCAATGAACAGGAGGCAAAGAGAAC
TCTGGTTGGCCTAGTGAGAGACCTGAGAGGGATAGCCTTTGCCTTCAATGCCAAGACCAG
TTTCATGATGCTCTT
>FHCRC-GT-S6-11F1
CTNGCTGAGAGGAAATAAAAACCGAGCAGGAGGTGGTGGAGGGAATGGATATCTCTACTC
GCTCCAAAGATCCTGTCTCTACAGAGAAAACGGCCCCGAAACGGAAGTTCCCCAGCCCTC
CACATTCCTCCAATGGCCACTCGCCCCAAGACTCATCCACGAGCCCCATTAAAAAAAAAA
>CMHD-GT_114A7-3
ATCAGCTGTGAACCAGGGTGACCGTCACAACAGGAGGACTTTGCTCTCCACAGAAGTGTT
TCTAGGTGCACTGGCTTCTCTTCTCAAGACTTTCTGCTCCTTGACATCCTTTGATAATAA
CTCAGGTACAAGATGCTGTTCTTGGAGCCCAACATCTCCCTTGTATGTACAAATGGATTC
TTCAGTGCCTCTTGTCTTCCTGCTCAGCCAGTACCAACTGTAGAATAAAGGAGTTTTTAT
CCATCTT
>CMHD-GT_140B6-3
CCTCCTGCTGCACTACTGTAGTCTCCCCTCCCCTAGCCTGAAACCTGCTTGCTCAGGGGT
GGAGCTTCCTGCTCATTCATTCTGCCACGCCCACTGCTGGAACCTGCAGAGCCTCACACG
TGCACCTTTCTACTGGACCAGAGATTATTCGGCGGGAATCGGGTCCCCTCCCCCTTCCTT
CATAACTGAGTGTCGCAACAGTAAAATTTGAGCTTTGATCAG
>ESDB-PST3681-NL.Seq
TGGTGGGGGATGGGGTAGATCCTTAGTCATGCGGACGCCCCACTTGCTTTCTCGCTTCCC
GCCACAGCGCCAGCCAATCAGGAATCAAGAGCCCTCCCCACCCAATTGGGGTGGAAGTCT
CCCGCAGCAGCCTGTGCACACTAATAAAAACGCCCTGAGTTTTCGCGGGAAAAAAAGTCC
TAGCAGCTGGAAG
>GGTC-G031C07
CGGTTGTCTGTGGCCCAGGTTGGTGTTTTGGGTGCTCACGATGAGGCTGCTGGCGGTTGT
GGTGTTGGCTCTGTTAGCCGTCAGTCAAGCAGAAGAAGGAGCCAGGCTTTTGGCCTCCAA
ATCTTTGCTCAGCAGATACGCTGTGGAAGGGAGGGACCTGCCCCTGCAGTTTAACGTCTG
CGGCGTCGGCGCCG
>SIGTR-AB0310
GTGGGTGTGAATTGAAAGTCTAACACGTGTTTCTCTGTTTATGGACCTGGATCCCACGCC
AGCATCCACCGGTCACTGCCGCCGCCCACAGTGACGTCACCCACGAAAGCACACACGTAG
TTGCGGACGCCGTGGTCAAGATGTCTCTGCCATCCCCACAGGACGGACGGACGGACTCCA
CAAG
>BG-RRT114
ATCAGGCGGTGGCGAAGAGACGCCGAGCGGGCCGAGTGTGGCCGAGCAGAGCCGGAGCGG
GGCCGCAGGAGCCGGGCCGGGTGTGGACCGGCCGAGATGTCCTATAAACTGAAGAAGGAT
AAGGAACCCTCCAAGCTTGCCAAAGGCACAGCCAAGCCCAGCAGCTCAAGCAAGGATGGT
GGAGGGGAGAACACCGATG
>GGTC-G031C08
ATCTAACACTCATCAGGACATTGAGGAGAAAGACCGGTTACTCCGCCATGTGGAAGCCAG
AGATCTTATTGAGTTTGGCATGATACCAGAGTTTGTGGGACGGTTGCCTGTGGTGGTTCC
TTTGCACAGCCTAGATGAGAAGACACTTGTACAAATACTGACCGAGCCACGGAATGCTGT
TATTCCTCAGTATCAGGCCTTGTTCAGCATGGATAAGTGTGAGCTGAATGTTACTGAGGA
TGCTCTGAAAGCCATAGC
>BG-RRT113
TTTGTTCAGAACCAGTTTTTGCCAGTTTATCCAATGTTCTTGGTAACTGGGAAAATCTAC
CCTCTTCAATATCTCCAGACATCAAGGATTATAAACTTTATGATGTAGAAACTAAGTATG
GTTTGCTTCAGGTTTCTGAAGGATTGTCATTTTTGCATAGCAGTGTAAAAATGGTTCATG
GAAATGTTACTCCTGAAAATGTCATTTTGAATAAAAGCGGAGCCTGGAAAATAATGGGGT
TTGACTTCTGTGTGTCATCAAGCAACCCTTCTGAACAGG
>SIGTR-AC0477
CTTTCTAGATGGTTGCAAGATGGCGGCGCTGAAGGAGGCTAGGAGTTACGGGTTGTCGTG
TGGGCGCGTGAGCGACGGCAGCAGGGTGTCGGTGTTCCACGTGAAGCTCACCGACAGTGC
TTTGAAGGCTTTTGAGAGCTATCCGGGCCCACCAG
>GGTC-P010E03
ATCCTCATATCCTCCCTTACAGGGAAAACTTACAAAGGCTGCTGGACGACAGGAGCTTTA
AGGAAGAGATCGTGCATTTCAACATCTCAGAAGATAACACGGTAGTGAAAGCGGCCCACC
GGGCAGACTTGTTTCCGATTCTGATGAG
>GGTC-G062E11
GGGTAGAAGTTGTCTCTGTCGGCGGGCGGGCAGGATTGGGGCACCGAGACCGGCGTGCGG
ACAGCAGGGATCGCGGGGAGCGAGGGGTGCGGCATGGAGCTCC
>SIGTR-AF0006
AGATGGCCATGTCCTGAAGTGTGTGAAAGACCAGAACGGCAACCATGTGGTTCAGAAGTG
CATTGAGTGTGTACAGCCCCAGTCTTTGCAGTTTATCATCGATGCATTCAAGGGGCAGGT
GTTTGCTTTGTCTACGCACCCGTACGGCTGTAGGGTGATCCAGAGGATCCTAGAGCACTG
TCTCCCTGACCAGACCCTCCCCATCCTGGAGGAGCTTCACCAGCACACAGAGCAGCTTGT
GCAGGATCAGTATGGAAATTATGTAATCCAACATGTACTGGAGCATGGTCGTCCTGAGGA
TAAAAGCAAAATTGTAGCAGAGATCCGAGGCAATGTACTTGTATTGAGTCAGCACAAGTT
TGCAAGCAATGTTGTGGAGAAGTGTGTTACTCACGCCTCACGTACAGAGCGTGCTGTGCT
CATTGATGAGGTGTGCACCATGAACGACGGTCCCCACAGTGCCTTATACACCATGATGAA
GGATCAGTATGCTAACTATGTGGTCCAGAAGATGATCGATGTGGCTGAGCCGGGTCAGCG
GAAGATTGTCATGCACAAG
>FHCRC-GT-S11-9F1
CAGAAGAATCCTACCTGGAGCGGAGCGTCAAGGAGGCTGAGGACAACATCCGGGAGATGC
TGATGGCGCGGAGGGCACAGTAGGAGCTGCTGGGAAGCGCCTTCCGTTCTGATCCCTCAC
ATCCTGTCACGGCAGGGGCTGTGNAGGGTACTGCCCTCCCTCTGCCCAGNAGCCCCATCT
CTCCATCACCCTGAGCCCCTCAGGTCCCAACTGAATGTCTGCCAACCCCTGCTCAGGACA
CTCTTCTTTCCTGGGGNAAGCCAGGAGCTCTCAACANAGGGAGGACTGGAGGGCAGATGG
AGAAAGCTGTCCAAGCCTGTCACTAGGCATGTGGGTTAGACCAGGTTAGACCAATAAAAA
GCTATGTCTTTAAAAAAAAAA
>GGTC-F019B06
TCGAGAGGCTGCAGGAGGCGCTGAAAGATTTTGAGAAGAGAGGGAAAAAGGAAGTTTGTC
CTGTACTGGATCAGTTTCTCTGTCATGTAGCTAAAACTGGAGAAACAAT
>CMHD-GT_106C8-3
GAGAGAGAAAAGCCTTGGGCAGAGCCCTGTGGAGGTCAAGTTTCCAGAGAGGCAGCAGAG
CAACACCTGCCACTCCCACCTGCTGCCTCAGCCTCAGGAGGACCAACACCAGGATACACA
CCTGAAGGTGACAAAGCTGCCAAACATCCTCCAGAGAGCCTCAAAAGCCCCTCCCCACCC
CTTGCCAGGCCTCATGGCTACGCTCACCTCCCTAGCCCTCATCCTTTGGCTATGTTGCTC
TGGCCACAGGGCAGTTTAGCAAAA
>GGTC-M054D06
TAGGCGTCGCTCTCTTGGTGTGCTTGTTCTTGACCCGGTCAATGATTTCAGGTACTTTGT
TGATGGAGGAAAGAAGACCCCCAGCGGGGGCACCTACTGAATAGTTATTATATACAGCGT
GCTAAAATTTTGTCTGTTACAGCCTCGGCCATTAGAAGCTGGGGCAAGCTTTTCTGCCTA
CTTAACTCAGA
>CMHD-GT_120E8-3
AAGACCAATTCTTGATCCCTTCTTCCATGGATGATCAAGACCTGAAAAGGAAGAACCAGG
GCTGAGGTGTAGCTGGGCAGTAGGCTTCCCGCTTTAGCATGCTCACGAGGCCCTGGGTTC
CACCCCCAGCGTGCAAATTTAAGTCAAATTAGAAATAAAACATAAGGCACTAGT
>SIGTR-AC0714
GATGAGTTTGGCAATTCTAAGTATCAGAAGCCGGAGAACCAATGAGTATGCTCTGATCGA
GCAATGATGAACGCATTCAAGGAAATCACGAGCCATGGCGGACNGAATCAACCTCCCTCG
CAATATA
>BG-Xk320
GACAGGTGACTCCTCTTGCCTCTGCCTCAGTGGCCAGCACCCATGTACATTGGCTGGACC
AACCTTTCCAGGATCAGGCAGTGACATCCAGTGATGAGGAAGACATTTATGCCCACGGAC
TCCCATCTTCATCCTCAGAGACAAGTGTCACAGAGCTTGGAGCTGGTCGC
>BG-Xk325
CATGCCGGCCGTGAGCCTCCCTGCCCAAGGAGAACGCGCTCTTCTAGCGGATCTTGGT
>CMHD-GT_116B3-3
GAGCACTCGGCAGCTGTGACTGGCGTTCTGCATGCCTCTCTGCTTCCTGAGGCTACTCAC
TTCCTTGCTTGCATGTGGCCACAGTGGCAAGTTCCAACAGTTTCTTCAGTCAACGACCCC
TCCCTCCCGACTTTGCAGTTTGAGTCACCTTCAATTTCCTGCCTGCCTGCCCCTTCCCTG
ATTGACCTGATAAATCCAGGACAGCTTTTATTGCTTTTGGCAAAACATTGCCATTAAGAT
TTACGGAGCCNAAAGCTGGTACAATGTAATCTTCAGAGTAATTTACACAGTGAGTTTCAA
AAGATG
>FHCRC-GT-S4-5D1
CCTCTTGGCTGACAAGGATGGGGAGTCAACTCCATCAGATGAGGTGCTGGACGAAATTGT
ACCAGAGTACCAGGCCCCTGGGAAGAAGAGCATGCTGGCAATCTGGCAACTGGACCCCGG
GGACGTGAGCTTGGTCAAGTACAAGCAGGCGCTGCTGGGACCCCTGCCACCCATTATGG
>CMHD-GT_141.1G11-3
CTGGTCTGCCTGAGACCCCCTCCACTCCGAACAGATAAAA
>GGTC-A034A06
ACGGAGACCCTAGACCTCAGCTGGTACTTAGGAATTTACGCAGGTTTAACTGCGGTCACC
GTCCTTTTTGGCATAGCGAGATCCCTACTGGTGTTCTATATCCTTGTGAACGCTTCCCAG
ACGTTGCACAACAGGATGTTTGAGTCCCTCCTCAAGGCTCCCGTGTTGTTCNTTGACAGA
AATCCAATCG
>BG-XC165
TAAAGAGTTAGACCCCAAGTTGGCTCCCTGGATCCAGAGACTGAATAGTTTTGGCTTGGA
CGCCATAGGACCCTTTTTCACTCGGTACGGAGCATCTCTCAAGGAGCTTGATTTCCACGT
CGTGACTGTCCTCTGGGATGAGAAATACGGCCATAAACTGGGCTCTATAGAAGGAAAGCA
GCTTGATTACTTCTTTGAGCCAGCATCGGCAATGGAAGCACGCTGTTTAATATGGCTTCT
GGAAGAGCACAGGGACAAGTTTCCGGCCTTGCACAGTGCCTTAGACGAGTTCTTTGATAT
AATG
>BG-XL640
GGGGGGGCCGCGGTCAAGATGTCTCTGCCATGCCCACGGGACGCACGGACGCACGGACGG
ACTCCACA
>GGTC-A034A08
GCATAGNNNGGATTCTCTGTGAGCCGCACCTTCTGGTACACTGAATCTCCCGGGGGGCCA
TCCGCCCGACTGCCCCTGACTCCGGCAGCGGGGACCCCCCATGGCAGTGGGCACCTCCCC
TTGAAACCTGCCAAGCTGGACGCCACAGCCCTGCACGACGACACCTCGGCCAGCTCCACG
CCCATCTCTGAGGCTTGCAGCCATGCGGTCCTCGCCTGCGGCCCGGGCATCCCTGAAGAG
TACTATGTGAGCGAGGCTGTGAAGATGCTCCCAGCTACAGAGAGCACCGGGATGCCTGCA
CCATCACC
>GGTC-P008F12
GGGTGCGGTGAGGGGGGCAGATCACCGCGGTTCCTGGGCAGGGCACGGAAGGCTCAAGAA
CCTGACCTGCTGCAGCTTCCAGTCTCGCGTTCGCCCCACCCCGCCGCGCCGCCCGAGCGC
TCGAGAAAGTCCACTCGGAAGAACCAGCGCCTGTTCCCCGGGCAGACCCAGGTTCAGCT
>ESDB-PST9039-NR.Seq
CAGTCACACCTGTTTTTCCTAAGGTACATATGGAAGTGGTATGACCAGCTGGCAAGGTAA
GACCTTCTGAAAGGGACCTTGAGGTGGGCAAGTGAGTCTTTAAACAGCCATCCAGAGGTA
CAGGTCCCCACTCCCCCATCCTGGCTGTGCACATGGCTCTGTCGATAGCCCGGAGAATAA
GGCTGCTGGGCCCTGAGGCGT
>GGTC-A056D01
AGGGCCTGCTCCTCCCGCCGCCGCCGCTGCCGCCGCCCTGAGTCACTGCCTGCGCAGCTC
CCGCCGCCCGGCTCCGCGTCCGAGCCTCCTGGAACGACATTTGGAGTTCTTACAAGATGG
CCGACATTGACAACAAAGAACAGTCTGAACTTGATCAAGATTTGGAAGATGTTGAAGAAG
TAGAAGAAGAAGAAACGGGTGAAGAAACAAAAATCAAAG
>GGTC-W094D06
CGGCAGAAGGCGTGCGTAGCGCGGGTTGGTGCATTGCGGACTGTAGAGGCGCTTCCTAGT
ACTCCCTTGTAGCAGCTGAGAATGATGGATCAAGCCAGATCAGCATT
>GGTC-A056D04
TGCACTCCTTCTGCCTGCGCTGTCTGCCGGAGCCGGAGCGCCAGCTCAGCGTGCCCATCC
CTGGGGGCAGCAACGGTGACGTCCAGCAAG
>GGTC-W074A08
CAGCCTCAGCAGCAGCCCAGTAACAATCTGGCTTCCAGCTCTTTCTATGGCAACAACTCT
CTGAGCAGTAACTCCCAGAGCAGCTCCCTCTTCTCTCAGGGCTCTGCACAGCCTGCCAAC
ACGTCCTTGGGATTCGGAAGCGGCAGTTCCCTTGGTGCCACCCTGGGATCGGCCCTTGTA
GGGTTTGGGGCGGGCGG
>GGTC-A056D08
TTAAACGGGAGGAGGTGTCCCCGACGGGGAGTTTCAGCGCTCACTACTTGTCGATGTTCC
TCCTAACCGCTGCCTGCTTGTTTTTCCTAATACTGGGACTGACTTACCTAGGAATGAGAG
GGACGGGAGTACCCGAGGACGGAGGACTCA
>GGTC-W074A05
GCCAGCTGAAGGAGATCCTGGCTCGGAATTTTGTCAACTATTCTGGCTGTTGTGAAAAAT
GGGAGCTGGTAGAGAAAGTCAACCGGCTGTACAAAGAGAATGAAGAAAACCAAAAGTCAT
>GGTC-W074A04
GTGCTGGGGAAGTGGACGAGGAAGGCGAGCGGAGTTTCAGTCTGCGGACACGCGTGGAGC
CCTTGCCCGGGCCTCCGTGGGTCTGAGGCGCTGCGAGCCCTGGGTAACCACGGCCTCGAG
CTGCTGTCCTCACCAAG
>ESDB-PST2051-NR.Seq
AAAGTGGATTTGTATTGAGGATATACCTATAATGTCTGTAACTATTCTTACTGAAATGAA
TGAAAACAATCAGTATATTGGTTATAGTATAAAAGCAAGAAATGTGGGCATATTTTTTAA
TTCTAGTCAATATTTGTACAAGAAATATTTGCATAATTAGAAGGCTTTGACCTACCAATT
CTCCAGAAAGACTGG
>FHCRC-GT-S20-5C1
ACCCTCCTGCTTCAGAGAGTGCTTTAAGCAAGGAAGGTTTTCCTTGGCTTCTGTCTGCAT
TCCATAAAATACTCATTGCCTTTTAGGTAAGTATATGGCTTTGCTTTCATCCATTCTAAG
CAGAAGATATTGATTGCGTCTAAAACCTGTGTCATTGTTATTAAGACAAAGAGCCTGTGA
TCTTAAATATTTTGCTCTCAGACACTAAATAAATAAGTAAGCCCAGCCATGACCAAGAAA
AAAAAAA
>CMHD-GT_47A7-3
GCAGGGGTCGCTGGAAAGCCCCCTGGTAAGTGCAGAGGAGGCGGGACACTCTGACCCAAG
ACAAAGACCTGTAGCTCCAGCCAAAGAAAATAAACGTTAGGAAGGAGAAGGGGGGGAAAA
AAAAAGGGGGGAAAAA
>CMHD-GT_131D7-3
GGCTACTCAATACTCCTCATCCCTGGCTTCGCAGCCCTCCCGAGAAGGCATGGTGACCAG
CCGCCAGGTGCGCACCATTGTGGAGGAAGTCCAGGATGGTAAGGTGGTCTCCTCCAGAGA
GCAGGTGCACCGCTCCACCCACTGAGGCCCCTGTCTGCGTATGATAGCCCAGGCCCAGGA
CCTTAGGCTGCAGCTCCCTGCATCTACTGCCAAGCCTGAACTCCTATGAGCTAGCTGTTG
CCTTCTGTGTTTGCTTTGTGCTGCCCCTTACAGAAAGGCCCCTTGGGTTGAACCCAGAAA
TTGCTTATTAA
>ESDB-PST6678-NR.Seq
ACCAACCTCCAGTTCAGGCTTCACGTGGCACAAGAATTGCAGATCCCATTTCTGTAAGTT
TGCAGTCAAAGAAAAATTCTAACCTGCACCCCTAGTTTTTCATAACAGCTTTAATTGTTA
CTAGAATGGTTTAATTTCATAGGTGTAGA
>GGTC-A061B02
ATAAGGAGGCTGTTACTCAAGAAATAGTTGGTTGTGCCCATTTGGAAAATTATGCTTTGA
AAATGTTCTTGTATGCAGACAATGAAGATTGAGCTGGACGATTTTCACAAAAACATGATC
AAGTCCTTCTACACTGCCAGCCTTTTAATAGATGTCATCACAGTGTTTGGTGAACTCACA
GATGAAAATGTGAAACATAGAAAGTATGCAAGGTGGAAGGCAACATATATTCATAACTGC
TTAAAAAAATGGGGAGACTCCTCAAGCAGGCCCTGTTGGAATAGAGGAAGAGAATGATGT
TGAAGAAAATGAAGATGTTGGCGCAACCTCTCTGCCCACTCAGCCACCTCAGCCATCATC
ATCTTCAGCATACGACCCAAGCAACTTGGCACCAGGCAGCTACAGTGGCATACAGATTCC
TCCAGGTGCACATGCTCCAGCTAATACCCCTGCAGAAGTGCCACACAGCACAGGTGTAAC
GAGTAATGCCGTCCAGCCTAGTCCACAGACTGTCCCAGCTGCTCCAGCTGTTGATCCTGA
CCTGTACACAGCTTCCCAGG
>FHCRC-GT-S12-11A1
GTGGGGTCTTTCAGCGTCCACTTCCGCTCGCCCTACGATGGAGAAGAGACACTTTTGAGC
CCAGAGAGGTCGGTGGAGATCCAGAATGCTCTGGGCTCGGACATCATCATGCAGTTAGAC
CATGTGGTGAGCAGCACAGTGACAGGCCCTCTAGTGGAGGAGGCCATGCACAGGTCAGTC
CGCTGGCTGGACAGATGCATCGCAGCCCATAAGCACCCGGACAAGCAGAACCTCTTTGCC
ATCATCCAGGGTGGACTGAATGCTGATCTTCGGACCACTTGTCTGAAAGAGATGACCAAG
AGAGATGTGCCGGGCTTCGCCATCGGAGGTCTGAGTGGAGGAGAAAGCAAGGCACAGTTC
TGGAAGATGGTGGCGTTGAGCACCTCCATGCTGCCTAAGGACAAGCCACGATACCTGATG
GGGGTTGGCTATGCCACCGATTTGGTGGTCTGCGTGGCTCTTGGATGTGACATGTTCNAC
TGTGTGTACCCCACACGGACAGCGCGCTTTGGATCCGCCCTTGTGCCCACTGGGAACC
>BG-XG098
TTTTCATCTAAGTTCCTGGTTCCCGGGCTGTGTGCGACGCCGGCTTTTCGCGGTCTACTT
ACTCCCTTGGCCGGCTCTGGACTGTCGCTCTCTGCCTTTCAGCGCCGGGACCACTGCTTG
TGCGCGCACTGCACGCCTCCTCACGCGACAAGCTCATGGCGGAGCGCGGGGAACTCGATC
TGACGGGCGCCAAACAGAACACCGGCGTGTGGCTGGTCAAGGTTCCTAAATATTTGTCCC
AGCAATGGGCAAAAGCCTCTGGAAGAGGTGAAGTTGGGAAACTGAGGATTGCCAAAAATC
AAGGAAGGACTGAGGTATCATTTACTTTGAACGAGGATCTTGCAAATATTCATGACATCG
GTGGGAAACCAGCTTCAGTCAGTGCTCCTAGAGAACACCCATTTGTCTTGCAAAGTGTTG
GCGGACAGACATTAACAGTGTTTACGGAGAGCTCCT
>BG-Ex312
CAGTATGTTCTGTGGACCTGAGTCGGCTTTTAGGAAACGGAAAGACCAAGGAAGTGATTG
ACACCGGCTATGGCATCCTGGACGGGAAGGGCTCTGGAGTCAAGTACACCAAGTC
>BG-XG096
GTCCCCGGGCGGCGGCAGCTCCAAGATGGCGCAGGCGATCTTCGAGGCCCTGGAG
>GGTC-Q019E01
CGGCCCGCAGCATCTTGGAATCTGTTTGCATTTGTGGTACTTAAGAGTGCCTTCCTAGAA
AAATGGAAAAACAGAATTAGAGGCGTGAATACCTTGTGGAAGAGATTAAAAGGTAAAATT
GTATTTACAG
>BG-XH819
AGGGTGTCCCCTTCATACCCAGAGACATAAGTGGGTGAGGACATCACCCCGTGGGTGAGC
ATATCCTGATAGGGTCACCACCCCCTCTGTCCCCACCCAGAACCGCATGGAGGAGAGTCT
CGCTCTGTTCAGCACGATCCTAGAGCTGCCCTGGTTCAAGAGCACCTCGGTCATCCTCTT
CCTCAACAAGACGGACATCCTGGAAGATAAGATTCACACCTCCCACCTGGCCACATACTT
CCCCAGCTTCCAG
>BG-XH815
ACCAAGATCTTCCAGAAGGAGCCACTGTTCCTGCATTAGGGCTGTCAAATAAAGCTCTCT
TTCAGGGAGACATAGCCTCTCAGCCCTTTGAGGAGGATGAACTCATAAGCCCTGCCTTTG
GGTCTCCCCAGGTGACCTTTCAGCCCGCTGTCCTTAATGAACCTCCCACTGAGGATCACC
TTCTGCAGAACACCCTGTGGCCTGAGATTCAGAAACTGTACGGACATGGCTATGAGATAG
TTTGTGTGGCCTGTAACAATTCCAAGACTCTACTTGCCTCTGCTTGTAAGGCATCTCAGA
AGGAGCACGCAGCTATCATTCTTTGGAGCACGGCATCTTGGAAACAAGTGCAGAGTCTTG
CTTTCCACACTCTGACTGTCACACAGATGACATTCTCACCTGATGACAAGTTCTTACTGG
CTGTTTCCAGAGATCGAACCTGGTCTTTGTGGAAGAGACAGGATGCGACTTCCTCGGAGT
TT
>GGTC-M040F06
TATAGGCGTCGCTCTCTTGGTGTGCTTGTTCTTGACCCGGTCAATGATTTCAGGNAANTT
GTTGATGGAG
>BG-XH811
AAACCCATTTAAAGTGCCCCAGTTTTCTGTTGGCGAGTCACCTGGAGGAGTAACCCCAAA
GTTCTCACGGACACATCGGCTGCAGTCCTGGACACCAGCGAGCAGGGTGGTCAGCAGCAC
TCCTGTGAGACGCTCATCAGGGACTACTCCACAAGGCCTGCCCGGCAGTATGAGGACCCC
TCTGAGCACAAGACGGATGTCAGTGTTGCCTACACCTGCCAGTCGGCGTCTCTCCAGCCT
TCCATTAATGGCACCTCAGTCCATGCCCAGGGCTCTGGTGTCCCCACTGTGTGTGCCTGC
CCGGCGACTCTCATCTGAGCCCAGGAGAAGATCTACAGTT
>BG-RRI039
ATTTGCTCTCTAGGCGTCCCTCTGTTGGTGTGCTTGTTCTTGACCCGGTCAATGATTTCA
GGAACTTTGTTGATGG
>BG-RRI031
CTGGAGATGTTGTCATTTCAAATGCGTACGTGGATCTCGTGCCTGCATCTGGAGTTTCAA
CCCAGACACCTTCAGAGGGTGGAGAGCTCCAGAGTGCTCTTGTGTTTGGGGAGATAGGCC
GCCGCCTCAAGAGTGTTGGCCGTGAGGTGGTAAAGAAAGCGAATGCTGTGTTTGAATGGC
ATATCACGAAAGGTGGGACTGTTGCAGCCAAGTGGACCATTGACCTGAAGAGCGGCTCAG
GGGAGGTGTACCAAGGCCCCGCAAAGGGCTCTGCTGATGTGACCATCATCATTTCCGATG
AGGATTTTATGGAAGTGGTCTTCGGCAATGCTTGACCCACAGA
>BG-GST089
GTGTACACAGGGACCAACGGAGACGGATCGCAGCGAGCTGAGGGTGCCTTAGCGACCTCC
TGGACAGACCCGCCCGCGCCATGCGCTCGCACACTGGCCTGAGGGCGCTTGTGGCGCCTG
GTTACCCGCTCCTCCTTCTATGTCTTCTGGCGGCGACGCGCCCTGATCCGGCTGAGGGCG
ATCCCACAGATCCAACTTTTACAAGTCTACCTGTTCGAGAAGAAATGATGGCGAAATACT
CAAACCTTTCCTTAAAGAGCTGTAATATCTCAGTGACGGAAAAGTCCAATGTATCAGTAG
AAGAGAACGTAATTTTGGAAAAGCCTTCTCATGTGGAACTCAAATGCGTGTACACAGCAA
CTAAGGATTTGAACTTGATGAATGTGACTTGGAAGAAAGATGATGAGCCCCTTGAGACTA
CGGGTGACTTCAATACAACTAAAATGGGCAACACCTTAACCAGTCAGTACAGGTTCATCG
TTTTTAATAGCAAACAATTGGGAAAATATTCTTGTGTCTTTGGAGAAAAGGAACTAAGAG
GGACCTTTAACATCCACG
>BG-XN643
TTTATTTATTATTTTTTTTGTGGGTGTGAATTGAAAGTCTAACACGTGTTTCTCTGTTTA
TGGACCTGGATCCCACGCCAGCATCCACCGGTCACTGCCGCCGCCCACAGTGACGTCACC
CACGAAAGCACACACGTAGTTGCGGACGCCGTGGTCAAGATGTCTCTGCCATCCCCACAG
GACGGACGGACGGACTCCACA
>ESDB-PST3862-NR.Seq
CTTTTTTGTTTCCGGTATTCTTTTATAAAATCTATTTATTTATTTATTTTGGTTTTTTAC
AAGACTGGGTTTCTCTGTGTAGTCCTGGCTGTCCTGGAACTCACTCTGTAGACCAGGCTG
GCCTCAAACTCAGAAATCCGCCTGCCACTGCCTCCCAAGTGCTGGGATTAAAGGTGTGCG
CCACCATG
>BG-XN647
TTTTAAAATTGTTTTTTTTATTTATTATTTTTTTTGTGGGTGTGAATTGAAAGTCTAACA
CGTGTTTCTCTGTTTATGGACCTGGATCCCACGCCAGCATCCACCGGTCACTGCCGCCGC
CCACAGTGACGTCACCCACGAAAGCACACACGTAGTTGCGGACGCCGTGGTCAAGATGTC
TCTGCCATCCCCACAGGACGGACGGACGGACTCCACA
>BG-RRJ041
TGGTTTCCTGGCTGCGCGCGGCGGTGGCCGAGTCGCCGCAGCTGTAGCAGCCGCCGCGAA
GATGGCGGAGGGGTTGGAGCGTGTGCGGATCTCCGCATCGGAACTGCGAGGGATCCTGGC
CACTCTGGCTCCGCAGGCCGGGAGCAG
>BG-RRZ563
CCCTTCCGAGCGCCTGTCCATGAGAACCTACAACATCAGCGCCATGAGCTTCACCCCCGA
AGAGCAGGCCCAGGCGCTCCGCAAGCACGCGCCTGACTTCCAGATCACATACTGCGTGGA
TCCCCTCCGACAGGCCAT
>BG-RRJ046
GTGGGTGTGAATTGAAAGTCTAACACGTGTTTCTCTGTTTATGGACCTGGATCCCACGCC
AGCATCCACCGGTCACTGCCGCCGCCCACAGTGACGTCACCCACGAAAGCACACACGTAG
TTGCGGACGCCGTGGTCAAGATGTCTCTGCCATCCCCACAGGACGGACGGACGGACTCCA
CA
>GGTC-W203C08
CGGNNNAGNNNNCGCCCCTCTGCTTCCACCTCTCAGGGACCTCCTCTGCTCCGCCGCCGG
GCGAAGTGCTGGGAGACCCAGCCGCCTGTCGCGCTCCTGCAGGGGGACCCTCAGCTAGGC
AGCCAGCTGGCGCCCGCGTAGATGGCGAGGAGCCCCCAAGGCCTCCTGATGCTGCTGCTG
CTACACTACTTGATCGTCGCCCTGGACT
>BG-XG326
GGACTCGTAGGGTTGGTGCAAGCTGAAACCGGGAAAGTAGCGTGAAGGTTCTTCATCAGA
AGTGTCTGCCAGACTGCAAGAATTCAAGAGACTTGAGAACTTGATTGTGGCGTTGAGCGA
GGATGTCAGAAGACAGTCTATTGAGGAGAGTATTAGAATCCTGGAAAAAGCTTGTTTTTC
TGCACTAAGTTGGGGCAATGTCACAAGTCCCTACTACTTACTCTTTCGATGCCCCCACCG
ACTTTATCAATTTTTCATCTTTGGATGCTGAAGAGGATACTGAAAATATAGACTCATGGT
TT
>BG-XG324
GGGAAGTGACGGAGCCGAGCTAGCGCGACGAGGCCGCCTCTATGGTCTTCCTCTCCTTCT
GGAGTCGGGAAATGGCCGCTGTGTAGTTAGCACGGAGGTAAACCCTGCACGCACATCGTG
CTTCGGCGTGT
>BG-RRY069
ACTTCCGGCCGCCGGCGGGGCTGAGGCCGAGCGAGGCGCGGGCTCCGCGCAGCCATGGAC
TGGCTCATGG
>BG-XG323
CCCCACCTCCAGCTCCACTATCAACATCAACACCTCCACCTCCAAGTTCC
>GGTC-Q022C03
TCTGCGGGCGGTAGCCGGCGGTCTAGACGCCTGTCCGTCCGCTGGGATCTGGGACCGTGC
GGTGCCGCGGCGTCCGG
>BG-XB787
TTTGAGATTCAAGAGAAAAGTCACAGCAGGTCTGAGCTCCTCCAGCAGGCCCTGTGCAAT
GCTAAGATTTTTGGGGAAGATGAAGTTGAGCTGATGAACTGGCTGAATGAAGTACATGGC
AAACTGAGCAAGCTGTCAGTCCAGGATCACAGCCCAGAGGCACTGTGGAGACAGCGGGCT
GAACTCAGGGCTCTACAAGAAGACATTCTCCTCCGGAAACAGAGTGTAGATCAGGCACTG
CTGAACGGCTTAGAGCTGCTCAAACAGACCACAGGTGATGAAGTCTTAATCATTCAAGAT
AAGTTGGAAGCCATTAAAGCCAGGTACAAAGACATCACCAAGTTGAGTGCCGATGTAGCG
AAGACCCTAGAACATGCTCTGCAGCTCGCCGGCCAGCTGCAGTCCACACACAAGGAGCTG
TGTAACTGGCTGGACAAGGTGGAGGTGGAGCTGCTGTCCTACGAGACTCAGGGCCTGAAA
GGAGAAGCTGCGAGTCAAGTGCAAGAGAGACAGAAA
>GGTC-Q022C08
GCAGCTGTGCGCGCACTTTCCGGGTCTTGGCCTCACGGTGACACTGGATTCGAACCCCGT
CGGGCCGGCAGCCGACAGCAG
>GGTC-W224A05
GGGGTTTGCAGAGCCCAAACTTAAACAGGACGTTAGTGCGGGTGTCGGAGCCGAGCAGTT
CCCGGGAGCCGAGCTGTCTTTGGCCCCCGAGGGAAAGTGGGGAGCGAAAGAGATTGGACA
CCTTGCTAGGGTGACTCCACGAATCGGACATCGTGAGCCGCCTTCGGAAAGGCTTCTAGA
GTGG
>BG-RRS166
CAGAGAATGTGAGAGGCAAGTCCAAGAGTTACAGAGCCCTGTGGCTGCCGGACAGCTGCA
GCTCACGGAAACCGAAGCAAACCACAGAGCAGAAACTGAGTCTTTGCAGCAGAGACTTGA
GGCTGTCAGTGAGGCTCCGGTTCAGCCAAGCTTGTCCATTGATTCTGTGGTGTTTAAAGG
ATCTGGTGCCCAGAAACCAGTGTACTGTGGAAGCTGTCTAAGAGAGTGTGTGGATGGCAC
AGCAA
>BG-RRS693
GGAACTTGGAGCAGCTGCTCCTGGCTGTCGTGAAGTCTATTCGGAGCATACCTGCCTACC
TTGCAGAGACCCTCTACTATGCCATGAAGGGTGCTGGGACGGACGATCACACCCTCATCA
GAGTCGTGGTGTCGAGGAGTGAGATTGACCTGTTTAACATAAGGAAGGAGTTTAGGAAGA
ACTTCGCCACCTCCCTGTATTCTATGATCAAGGTCCAAGGG
>BG-RRS162
CCGCGCGCAGGGCTTCCTCAGCCGCCGCCTCAAGGGCTCCATCAAGCGCACCAAGAGCCA
GCCCAAACTGGACCGCAACCACAGCTTCCGCCACATCCTGCCGGGGTTCCGGAGCGCAGC
CGCCGCCGCCGCGGACAATGAGAGGTCCCATCTGATGCCAAGGCTGAAGGAGTCTCGGTC
ACACGAGTCCCTGCTCAGCCCCAGCAGCGCAGTGGAGGCCCTGGACCTCAGCATGGAGGA
GGAGGTGATTATCAAGCCCGTTCACAGCAGCATCCTGGGTCAGGACTACTGCTTCG
>BG-RRS699
GAAAAGCAGAAGGTCGCTCTTGGGAGGAAGTGGCCTTTTGCGTCCCGTGCCCGGAGCGCC
GTTACTACTTTCTCGAAGCTCTCCTCGGCTCCCTTGCCGGGACACTCTGCCGCTAAGATG
CCCCGGATTATGATCAAAGGGGGAGTGTGGAGGAACCCGG
>SIGTR-XS0767
TATCAAGATGGACCTCGGTCTGAGCAGCGAGCATCTCCTCCCCCTGGAAGTTTCTGAAGA
GCAG
>BG-RRY208
GAATCGGAGGCGGCAGCCTCTCTCGAGCCACGGCGGCGCCTGCGAGGGGGAGCCTTAGTG
TTTGAGAAGGATAAGCGAGGACTGCTCCGTCGTGGTTCCTTTTTAAAATCTCTGAGCGTG
GTGATGACTGCGG
>BG-RRY209
ATGGCAGCATCGAGGCCGACTTCACAGCCTGGAAGACCAAGTTCATCTCCCGGCTGCAGG
CCCTGCAGAGAGGGGAGAAAAAGGCTTGTGGCGGGAACTGCAAGAGAGGGAAGTGTGAGT
CGGCCCAGCATGGCCCAGGAGAGGCGCGGCCTCACCCGCAAGGCGAATTGCATCCTGGGG
ATGCTG
>FHCRC-GT-S19-1D1
GTTTTCACACATACTCCAATGAAGACTATGACCGGAGAAATGACGACGTTGACCCTGTAG
CCGCATCTGCTGAGTATGAGCTTGAAAAGCGAGTAGAAAAACTGGAACTTTTCCCAGTGG
AACTGGAGAAAG
>ESDB-PSTVU01.H15A
GGGGGTGGAATGCGAAGCCGCGCGGTCGTTTGTTTCGCGATCACCATGGGATGAAGGCTT
TTGCTAGAGATTCCGAGTAGGCCTTAGTCACTAACAAAGAGGACGATTGCTCTTGGGAAG
TACCTGGATTAGAGACTTATATGTAACTGCTGGATATGTGCAACTCAACAGTGCCTATGT
GGACGGAGTTCTTTGTAAGACAGGTCCATTTTGTGGAAGTAGAACTACTAAAGATTAACA
TTTTTCTTAGGAATGGCAATGTGGACCTCTGTGATGG
>BG-TEA128
ATATCAGAGACTCAGTCATCAACCTGAGCGAGTCTGTGGAGGACGGCCCGCGGGGGTCAC
CAGGCAACGCCAGCCAAGGCTCCATCCACCTCCACTCGCCACAGTTGGCCCTGCAGGCTG
ACCCCAGAGACTGTTTGTTTGCTTCACAGAGTGGGAGTCAGCCCCGGGATGTGCAGATGT
TGGATGTTTACGATCTGATTCCTTTTGATAATCCAGATGGTGGAGTTTGGAAGCAAGGAT
TTGACATTAAGTATGAAGCGGATGAGTGGGACCATGAGCCCCTGCAAGTGTTTGTGGTGC
CTCACTCCCATAATGACCCAGGTTGGTTGAAGACTTTCAATGACTACTTTAGAGACAAGA
CTCAGTATATTTTTAATAACATGGTCCTAAAGCTGAAAGAAGACTCAAGCAGGAAGTTTA
TGTGGTCTGAGATCTCTTACCTTGCAAAATGGTGGGATATTATAGATATTCCGAAGAAGG
AAGCTGTTAAA
>BG-XE786
GGACGGTGTAGAAAATGGCGCTGGTGCAGCGGCTCGGGCCTGTCCCCGCGGCGCTGCGGA
GGGCTTGAGGCTCGCGAGCCTCGTTCCCCGCGCCTCACGCGCTTAGTGCACTTTACACAC
ATGAGAGAATTGGAAGCTAAAGCTACCAAAGACGTAGAGAGAAATCTTAGCAGGGATTTA
GTGCAAGAAGAAGCACAGTTGATGGATAGAAAAGATAGAGAATAAATACGACAAGAAAAA
GAAGGAAGCTGTTCCAAAGAAGGCCTCTGAACAAAAAATCA
>BG-TEA127
ACTTAGATGAGTTTGATGCCTACATCATTGTGTCTTTCGTGAATGCCAC
>BG-TEA124
GCAAGAGAAAATGGAGCCGGCCAAGATGGCGCCTATCAAGAACGCTCCGAGAGATGCCTT
GGTGATGGCACAGATCCTGAAGGATATGGGAATCACAGAGTATGAGCCAAGGGTTATAAA
TCAAATGTTGGAATTTGCTTTCCGATATGTGACTACAATTCTGGACGATGCAAAGATTTA
TTCGAGTCATGCTAAGAAACCCACTGTTGATGCCGATGACGTGAGACTGGCCATCCAGTG
TCGGGCTGACCAGTCCTTTACCTCTCCTCCCCCAAGAGATTTTTTACTAGATATTGCAAG
GCAGAAGAATCAAACCCCTTTGCCGCTGATTAAGCCATATGCAGGACCCAGACTGCCACC
TGATAGATACTGCTTAACAGCTCCAAACTATAGGCTGAAGTCCTTAGTTAAAAAGGGACC
TAACCAAGGAAGACTAGTGCCTAGATTAAGTGCGGTCAGTAGTAGACCAACTACTCCTCC
TGTAGCACCCCCACAAGCAGTATCTGGCCCAAATAAGGCTGCAACTCCGGTGTCAGTGAC
AAGCCAAAGATTTGCTGTGCAGATTCCACCTTCTCAGTCCACACCTGCCAAG
>BG-TEA123
GGGTGTGATTTGAAAGTTTAACACGTGTTTCTCTGTTTATGGACCCGGATCCCACGCCAG
CGTCCACCGGTCACTGCCCCCACCCACAGTGACGTCACCCACGAAAGCACACACGTAGTT
GCGGACGCCGTGGTCAAGATGTCTCTGCCATCCCCACAGGACGGACGGACGGACGGACTC
ACTCCACA
>BG-RST631
AGCTGTTGTAACCCCATGAGCATGGGTGTCATTAAAAAGATGGTTGAAAAAGAAATACCT
GGGATTTACGTCCTGTCTCTAGAGATTGGGAAGAACATGATGGAGGATGTGGAGAACAGC
TTCTTCTTGAATGTTAATGTCCAAGTCAACATGGTGTGTCAGATTCTGGAAAAGGATCCT
AAGTTGCAGCAGGGATACAATGCTATTGGCTTCTCCCAGGGAGGCCAGTTCCTGAGGGCA
GTGGCTCAGAGATGCCCAACACCTCCCATGATGACCCTGATCTCAGTTGGAGGACAACAT
CAAGGTGTCTTTGGACTCCCCCGATGCCCAGGAGAGAGTTCTCACATCTGCGACTTCATC
AGGAAGTCACTTAATGCCGGTGCTTACTCCAAACTTGTGCAAGAACGGCCCAGG
>BG-RST630
TTTAGGGGCGCAGCCGTTCCCATTATCGTTTCTTGGTGCAGGTCCGGCACCCGTGTTTGC
TGCAGATAGATCGAAGTGGCACATTCCGNATGCCGTCGGGGAAAGGTTATTTTAATTTTG
GAAAGATTCTTTTCAGAAATACTACCATCTTACTGAAATTTGATGGAGAGCCTTGTGACC
AGTCTTTAAATATAACCTGGTTTCTGAAAAGTGCTGATTGCTACAATGAAATCTACAATT
TCAAGGCAGATGAAATAGAGTCATACTTGGAAAATCTCAAGGGAAAAAAAGGCTTGTCTG
GGAGATACCAAACATCATCAAGATTATTTCAGAACTGTAGTGAACTCTATAAAGCA
>BG-RST634
GAGCAATGTCCTTCACGAGAAGTCCAAGGGGAAGACGCGCGAGGGCGCCGATGATAAGAT
GACCAGCGGCGACGTACTGTCCAACCGCAAGATGTTGACCTGCTCAAGACGGCCTTCCCC
TTCTGTG
>BG-RST639
GTGGTCAGTCAGGATGCGGCTCTCGAGCAGCCTGTCATTACGATTATGGCTGTCGATGCT
GATGGCCCCTCAAACAGCCACATCCACTACTCCATTATAGAGGGGAACCAGGGAAGTCCG
TTCACAATTGACCCTGTCAGAGGAGAAGTGAAAGTGACGAAGCCCCTAGACCGGGAAAC
>BG-RST182
GCGCCAGCGCCTGCAGTTCGCCTTCTATGTGATCGAGCAAGTTGGCACCCAGCCCTTTAA
CCGAGCCATGGTTTTCAATGTTGGTTTTCAAGAAGCCATGAAGGACTTGGATTGGGATTG
TCTGATCTTCCATGACGTCGATCACATACCTGAGAGTGACCGAAACTACTATGGCTGCGG
GCAGATGCCCAGGCACTTTGCAACCAAGCTGGACAAGTACATGTACCTGCTGCCCTACAC
TGAGTTTTTTGGTGGCGTGAGCGGCCTGACTGTAGAACAGTTTCGGAAAATCAATGGCTT
TCCTAATGCCTTCTGGGGCTGGGGCGGAGAAGATGACGACTTGTGGAA
>FHCRC-GT-S1-10A1
GTATGCCTGCTGCTCATGGAGGGAAGAAGTGAGCTTGTAATCCCTTTGGAGCTAGAGTTA
CAGATGGCTATGAGTTGCCACAGGGATCCTGGAGATTTGACCGAGAAGACCACTCACAGG
TTGATCCTCTTGCTCCACGATGTGAGTTGCACATATCAAACTCAGGTGGCCAGGCCTGGC
AGCAAGCTCTTCTGGCCGTTCAGCCATCTCACTGGCCCTGTGGAAATCTTTTGAAGAAGA
TGGACTCACATGAGCACAAGTTCAGAAATGAATAGTTTGAAAGTAGGTTCTTGGAAAATA
AATAAATAAATAAATAAATAAA
>SIGTR-AE0198
ATATTCAAGATTTCCTGTTACGAAATTTTATGCCAGCGTGGCTTCATTCATACAGATGAA
CCAAGCATTGGGATAGCAGTATAAAATTAGAATCAGACAGCGGACTGCTCAGCAGG
>SIGTR-AE0197
GAGAGTGGGGCTACACGCGGAGGGACACCACGGCCATGACTGCGGAGCTGCAGCAGGACG
ACTCGGCGGGGGCGGCGGACGGCCATGGCTCG
>GGTC-W047B02
GTCTCCCACAGACGGGACGGATTTGGAAGCATCTTTGCTAAGTTTTGAGAAACTTGACCG
TGCCTCACCAGATCTCTGGCCAGAACAGCTACCAGGTGTCGCTGAATTTGCAGCTTCTTT
CAAAAGTCCCATCACAAGCTCTCCACCGAAATGGATGGCTGAGATAGAGCGTGATGACAT
TGATATGTTGAAAGAAATGGGGAGCCTCACCACAGTTAACCTGATGGAGAAGGTACGAGG
CATACAGAACATGGCATACCAGCTGGGGATGGATGAGT
>FHCRC-GT-S7-10H1
AGGCATCAGATCCACTGGAACTGGAGTTACTGATGATTGTGAACCACCATGAAGATGCTG
GGTACTGAACCTGGTTCTCTGGAAGAGCAACAAGAGTTCTTAACTCTTCATCCATCTCTC
CAACTCCTGTCATCAAACTCTTAGGTTCTGCGTCTACCTCCAAAGGTTGGGATTACAGGC
CTTCAATTCTATGCCCAGTTAAAATTCTGTATCTTATCTTTTCCTAATCACTTTGCATGT
CTTCAACTAATGATGTAGGAGATAAACACAGAGTATTAGCCAAANCNAAAAAAAAAA
>GGTC-G048D05
CGTCGCAGCATGAAGTCTCCGCCCCTTATCCTGGCTGCCCTGGTGGCCTGTGTTATTGTG
CTAGGCTTCAACTACTGGATTGCTAGCTCGAGAAGCGTGGAACTCCAGACGCGCATTGTA
GAGCTGGAAGGCCGGGTCCGCAGGGC
>GGTC-W090D04
CGGGACCGCAGTATGTAGTTGTATGGTGGGGATGATATCTTGGGCCTTATTTGTGAGTGG
CCGAGATGCGGGAGACACAAGGTGGCTATGGTGCTGGCCGAAAGCCATCAACTCTGCAAG
AGCGCCGTGAAGGTTAGCGCGACGACCACCATGTAAAGCCGATACGGTGTTGGGCGGCGT
GACGCAAGTTCGCCACCGCTGGGTCGGATG
>BG-RRE002
CCAATAAAAAGGGTTTTTTATTTTTTTTGTGGGTGTGAATTGAAAGTCTAACACGTGTTT
CTCTGTTTATGGACCTGGATCCCACGCCAGCATCCACCGGTCACTGCCGCCGCCCACAGT
GACGTCACCCACGAAAGCACACACGTAGTTGCGGACGCCGTGGTCAAGATGTCTCTGCCA
TCCCCACAGGACGGACGGACGGACTCCACA
>FHCRC-GT-S17-12A1
GATTTGAAAGTATTCTTGAAGGGCTGTTTGGACCTGCGTTATTAAAAGATCTCAGTTTAT
TTAAAGAGTGTGACCCTGAAAGCATTTCTGATTGGGCGTTTGATGAAAATNGNCTGCTCT
GTTGCTTGAAAAGAGATAAAG
>BG-RRE006
GGGTAGAAGCTCGTGGAGCCCTGGTGGTTTAGCTTTTGGAGTCGTCTGCGCCTGTTGGTC
CCAGTCCCCCTTGGCGTTTTCAGGGCCAGCCTACCTCGCCCCTTGGCGCCATGACCACTA
CCACTACCTTTAAGGGTGTGGACCCTAACAGCAGGAACAGCTCCC
>BG-RRO063
TAAGAGAAAAACAGAAGCACAGAAGCAAATTTTTGATGTTGTTTATGAAGTAGATGGATG
CCCAGCTAATCTCTTATCTTCTCATCGGAGCCTGGTGCAACGAGTGGAAACGGTTTCCCT
TGGTGAGCACCCTTGCGACCGAGGAGAACAAGTCACTCTCTTCCTCTTCAATGACTGCCT
CGAGATAGCAAGAAAGCGGCACAAGGTTATTGGCACTTTTAGAAGTCCTCACGACCGCAC
CCGGCCCCCCGCTTCTCTGAAGCACATTCATCTCATGCCTCTTTCTCAGATTAAGAAGGT
GCTGGACATCCGAGAGACAGAAGATTGTCACAATGCCTTTGCCTTGCTTGTAAGGCCACC
AACAGAACAGGCCAATGTACTGCTCAGCTTCCAGATGACGTCAGAGGAGCTTCCAAAGGA
GAGCTGGCTGAAGATGCTGTGCCGACATGTAGCCAACACCATTTGTAAGGCAGATGCT
>BG-RRE009
TTATGGACGTGGATCCCCCGCCAGCATCCACCGGTCACTGCCGCCGCCCACAGTGACGTC
ACCCACGAAAGCACACACGTAGTTGCGGACGCCGTGGTCAAGATGTCTCTGCCATCCCCA
CAGGACGGACGGACGGACTCCACA
>SIGTR-AD0909
GAGTGGCGGGAGATCTGAACGCGGGTCGGCGCTAACGCCGGCTGCAGTGGTGCGCGGTTC
GCGGCCACCATGAGGCGTAGAGGGCCGGAGGAGGAGGCGTGTGGCGTGTGGTCGGACGCG
GCGGCGCTGAAGAGGCGGAAGATGCAG
>BG-RRN333
GGCAGAATCACCGCCCCCACCTCTGCTCGGGACGGGAAGTGAGTCGCCGGGGTCCCCGGT
GCAATCCAACCAGAGAGCAGGTCTCAAAGCCGCCTGTACCCCGGCCGAAGCATGGCGGCC
GCCA
>BG-RRN331
AGCGTGGACCCCCCATGGCAGTGGGCACCTCCCCTTGAAACCTGCCAAGCTGGACGCCAC
AGCCTTGCACGACGACACCTCGGCCAGCTCCACGCCCATCTCTGAGGCTTGCAGCCATGC
GGTC
>BG-STA082
ATTAAATGAAGAAATAGGAAAACTTCTTGCTAAAGCTGAGCAGCTAGGAGCTGAAGGAAA
TGTGGACGAATCCCCGAAGATTCTTATGGAAGTGGAGAAAGTTCGTGCAAAGAAAGAAGA
AGCAGAGGAAGAATATAGAAATTCCATGCCTGCATCCAGTTTGCAACAGCAGAAACTCGG
TGTTTGCGAGGTTTGTTCAGCTTACCTTGGTCTCCTGGACGAGAACCGTCGGCTTGCAGA
CCACTTGGGGGGCAAGTTACACCTGGGGTTCATTCAGATCCGGGAGAAGCGGGATCAGTT
GAGGAAAACTGTGGCTGAAAAACAGGAAAAAAGAAATCAGGATCGATTGAGGAGAAGAGA
GGAGAGAGAGCGAGAAGAGCGCCTGGGCAGGAGGTCTGGATCAAGAACCCGAGATCGCAG
AAGGTCACGCTCCCGGGATCGTCGACGGAGGCGGTCTAGGTCTACCTCCAGAGAGCGGCG
GAAGTTTTCCCGTTCCAGATCCCGAGATAGATACAGGCGCCATCGCAGCCGTTCCCGGAG
CCACAGCCGGGGTCACCGCCGGGCTTCCAGGGACCGGAGTACAAAATACAA
>ESDB-PST6575-NR.Seq
AAAGAAAAATGAAGAAAGTAAAAGATTGTATCTTTGAGATTTATATGCGGGTTCCCTAGG
CTGCTCTGTGAATACACCAGCTGCTTGAAAAGCTCTTCTGTGGAATCTACACATAGGAAA
CTCGAGTAGGGAAGGGGCTGGGTCCTTCTGGTCTGTTGTAACTGGGCGGCTCAGGCAGGC
CAAGGAGACCTGAGCTTTGGT
>BG-RRU030
GAGAAATTCCGGTTGCACAGGTCTTAAGAAATGTAATGGAAGCAGATGGAATCAAACTAG
ACAGATGGAAAGTTCAGGTAACAAATAAAGGATACTACAATTTAAGAAAACCCAAGGAGT
TCACAATGAACAACTACTTCTCTGTTGGACCTGATGCCCTCATGGCTCTCAATTTTCATG
CTCATCGTGAGAAGGCACCATCTCTGTTTTCCAGCCGAATCCTTAACAAGGCTGTTTATT
TATTCTATGGAACTAAAGATTGTTTAGTGCAACGATATGTAAAGATTTTGAATAAAAAAA
TTG
>BG-XE338
TGTGGATATCTACCCAGACTCAATGACCTTTTATGGAGATAAAGGCTTTCAGCTGCATAT
CGACATTCATGGCAGTAAGACTTACTTCCTGTGTAGCACCTTCCACAATCTCTTCTGCAG
GAG
>BG-XE330
GGAAAGCGGAATCTATACCTCCGTTCGCGGTAGCAACTGAAGAACTGCTGGAGACAATCT
TTCTGGACTCGGCGCTGGCGGAGGGAGTGCTTGCAGGAGGTTGGCCTGGTGCAGTTTGCA
CCGTGGGGACGCTGCTGCGCGTGGA
>SIGTR-AS0132
AATCACAGGTCTGTTATTGCTATCTAGCCAACTCCAGACAATGAACTAACATTCTTCAGT
TTGATAGGTCTTAG
>FHCRC-GT-S21-4D1
TAGCTGCTGCTGCTGGTGGTGACAATGTCAAATAACGGCGTAGACATCCAGGACAAACCC
CCAGCCCCTCCGATGAGAAACACCAGCACTATGATTGGAGCCGGCAGCAAAGACACTGGA
ACCCTAAACCACGGCTCCAAACCTCTGCCTCCAAACCCAGAGGAGAAGAAAAAGAAGGAC
CGGTTTTATCGATCCATCTTACCTGGAGATAAAAGTACAGTACTTTGTTTATTTTAATCA
TTTGTATGCTTTAAGAAGAAAAAAACCAAAGCAAATCAGCTTTTTCCCTATGAATAGTCT
GAATAGAAGATCTTTCCTTCCATGACTTAATTCTCCTTCAGTACCTTTTATTTTCTTGTT
AACATGTCTTCCTTCTTAGAGTGGCTAAAGCCAAATGCAAAATTGACTCATTGCTCAGGA
TTATATTTGAACAAAAATTTAAGAATAAATTTGCTCTTGCCAGCTTTCAGATAAATTGAA
AAAAAAA
>SIGTR-AK0669
GTGGGTGTGAATTGAAAGTCTAACACGTGTTTCTCTGTTTATGGACCTGGATCCCACGCC
AGCATCCACCGGTCACTGCCGCCGCCCACAGTGACGTCACCCACGAAAGCACACACGTAG
TTGCGGACGCCGTGGTCAAGATGTCTCTGCCATCCCCACAGGACGGACGGACGGACTCCA
CAAG
>SIGTR-AK0660
GTGGGTGTGAATTGAAAGTCTAACACGGTTTTCTCTGTTTATGGACCTGGATCCCACGCC
AGCATCCACCGGTCACTGCCGCCGCCCTCAGTGACGTCACCCACGAAAGCACACACGTAG
TTGCGGATGCCGTGGTCAAGATGTCTCTGCCATCCCCACAGGACGGACGGACGGACTCCA
CAAG
>CMHD-GT_118C8-3
CAGAGATGCGGTCAAGGCGGTAGGCATCGCTGGAGTGGGCTTGGCGGCCTTGGGCCTCGT
TGGAGTCATGCTCTCCAGAAACAAGAAACAGAAGCAATGAGCTGAATGACTGCCCAGTTT
TTGGGCTCTTCTTTTGCTAGAGGGTTTGGAGTTTGATTTATAGATTCTATTGCTTTATAA
TTAGGTTTATTTTCACAACATACAATAAACCACAAGAAAAGAAATAAT
>SIGTR-AS0135
AGTCTGCTCCAACAGTTGTGGGTGGCGGCGTTGAGGTTCGGCACTCTGGCTCCTTTGCGG
CCCCGGGGTCAGGATGGACTTCCCTGGCACCCTGCGCCCTTCATTGTTTAAGGCCGGTCC
ACTTGGCATGACTGATGGCCCTGACCTGTCCTTCATGTGCAGCTGGAGAGATGCACTGAC
CCTGCCAGGGTCCCAGCCACAAAACTGCAAG
>ESDB-PST8603-NL.Seq
TTTTGTAGGGTCAGGAACCTGACACAGAACTCAGAAATGCTTTGGTTTCAGGAGCAGACT
TTGGAGGTTTAGGTGGAAAGGGAAAGGCCTCAGGCAGAGGGTGTGTAGGGCATCTGCTAC
CATTGGTACTAGGAAGTCTCATGGGAGGGGTGTAGGTCCTGGTAGTGGGTCACTTAGCAT
AAGCAGCTAGTAAAGGCTAGAACGAAGTGACTTC
>GGTC-A024B08
CGACTTCTGCTGCTAGCGCTGGAGCTGAGTTAGTTCTGAGAAGGTTTCCCGGGGCTGTCC
TTGTTCGGTGGCCCGTGCCACCGCCTCCGGAGACGCTTTCCGATAGATGGCTGCAGGCCG
CGGAGGTGGAGGAGGAGCCGCTGCCCTTCCGGAGTCCGCCCCGTGGAGGAGAA
>CMHD-GT_140B4-3
AAGGAAGAAGTAGAACGCATTTTGTCTGAAGTAGGAAAGGCGGCCTGGTCCAACTTCAAT
GGAACGTATAAAAAAATGAACATTCCTGAAGGTGTGTCTTCACATACTTTAAAGAACTCC
GATGTCAAATTGATGAAATCAATTGACCTTCAGGCAGCAAGCTGAAGCCACTACTGAACC
CCAAGTACTGAATGACAGCAAACCCCTGAGAATTGTCTCCATGCCCCTTTCAGCCCATCC
TTATGATTCAGGAGACAATAGCAATGGTCTCCTCAGTATGCCCAGGATCCTCTGCCCTGA
GTGACAAGGACAAGAACAGTTGGAGGAAATGGGCATTGTTGTAATCAGCTCCTTAATAAA
CACTCCCTGCATGCG
>FHCRC-GT-S21-3C1
TCTTCCGTTTGTGCTAAGATCGTCCAGCTTTTGGGGCAGAATGAGGTGGATTACCACCAG
AAGCAGGTGGTGATCCTGAGCCAGGATAGCTTCTACCGAGTCCTCACCTCAGAGCAGAAG
GCCAAAGCCCTCAAGGGCCAATTCAACTTTGATCACCCGGATGCCTTTGACAACGAACTC
ATCTTCAAAACACTCAAAGAAATCACCGAAGGAAAAACCGTCCAGATCCCCGTGTACGAC
TTTGTCTCCCACTCACGGAAAGAGGAGACGGTCACCATCTACCCCGCCGACGTGGTGCTC
TTCGAAGGGATCCTAGCCTTCTATTCCCAGGAGGTCCGAGACCTGTTCCAGATGAAGCTT
TTTGTGGACACAGATGCGGATACCCGTCTGTCTCGCCGAGTATTGAGGGACATCAGCGAA
AGAGGGAGGGACCTTGAGCAGATTTTATCACAGTACATTACGTTTGTGAAGCCTGCCTTT
GAGGAATTCTGCTTGCCAACAAAGAAATACGCCGATGTGATCATTCCTAGAGGTGCCGAC
AATCTCGTGGCCATCAACCTCATCGTGCAACACATCCAGGACATCCTCAACGGGGGGCTC
TCCAAGCGGCAGACGAACGGCTATCTCAACGGCTACACCCCTTCCCGCAAGAGGCAGGCG
TCAGAGTCCAGCAGCCGACCACATTGACTCCCGTGCCCCTGACTCCAAACCCCAGCCCCC
CAGCTCC
>BG-LST020
GCGACGGCGACCGTCGGGTGGACTCTCCGGGAAGGGGTTGACGGCGGTACCGGAGGGCTC
AGCGCCTTCACCCAAGCACT
>SIGTR-AF0748
CTTCAAACTTCACTCCTCAAATGTATGCAGTTGTCCTCCTCAGCGCTGCATCTGGATTTC
TGAGATGGAGTTCGGTGCAGGGAGCAGCGCCATTTTTCAG
>SIGTR-AF0749
GTTCCTTATTCTTTCTTCAAACTTCACTCCTCAAATGTATGCAGTTGTCCTCCTCAGCGC
TGCATCTGGATTTCTGAGATGGAGTTCGGTGCAGGGAGCAGCGCCATTTTTCAG
>ESDB-PST6590-NR.Seq
CTTTCTTTCTTTTGTTTTTCATCCTTTTTTTTTCTCTCTCTTAAATTTTATGTATATGAA
CGTTTTGTATGTGTGTACACCTGTGAGCCACCATGTTGGCTGATTCTATTGAAAGAACAG
CAAGTGCTCCTCCCTCACCTCTGATTCATCTCTCTACCTCCTCCTCTCCACTGTTTGTTT
TTTTTTTTTTTTTTTTTTAA
>SIGTR-AF0742
GTGGGTGTGAATTGAAAGTCTAACACGTGTTTCTCTGTTTATGGACCTGGATCCCACGCC
AGCATCCACCGGTCACTGCCGCCGCCCACAGTGACGTCACCCACGAAAGCACACACGTAG
TTGCGGACGCCGTGGTCAAGATGTCTCTGCCATCCCCACAGGACGGACGGACGGACTCCA
CAAG
>SIGTR-AF0744
AAATGTATGCAGTTGTCCTCCTCAGCGCTGCATCTGGATTTCTGAGATGGAGTTCGGTGC
AGGGAGCAGCGCCATTTTTCAG
>BG-XC266
GAGCCTGACGAGGAAGACGATGAGAATGAAGATGACAATCAAGAGGACCAAGAATACGAG
GAGGTTATGATTCTGAGACGTCCCTCCCTGCAACGCCGAGCTGGCTCTCGCTCTGACGTA
ACACACCATGTCGTCACCTCCCAGCTCCCACAGGTCCCTTCTGGAGCAGGGAGCCGGCCT
GTTGGGGAACAGGAAGAAGAAGAGTATGAAACCAAAGGAGGCCGCCGCAGAGCCTGGGAT
GACGACTATGTGCTAAAGCGCCAGTTTTCTGCACTGGTCCCTGCTTTTGATCCTAGACCT
GGTCGTACCAATGTCCAGCAGACAACTGACCTAGAAATTCCTCCCCCAGGAACACCTCAC
TCAGAGCTCTTGGAGGAAGTTGAATGTACTCCGTCACCTCGCTTGGCTCTCACACTGAAA
GTGACGGGGCTTGGAACATCGCA
>FHCRC-GT-S15-6C1
AAGTCCTAGGTGGGGGCAGCGCTGCGTGCGCACCGGTGTCACATTATCGGACTGTTAAAC
ATGTGGACTCCAGCGAGGAGAGTCTAGATTCCGATGACGATTGCTCTCTTTGGAAACGCA
AGCGACAGAAGTGTCATAATACTCCTCCCAAGCCAGAGCCTTTCCCATTTGGACCAAGTG
GTCAGAAAACGGCTCTCAACGGAGGAAAGAAGGTGAACAACATCTGGGGCGCGGTGCTCC
AGGAACAGAATCAAGATGCGGTGGCCACTGAACTCGGCATCTTGGGAATGGAAGGCTCCA
TTGACAGAAGCAGGCAGTCTGAGACCTATAACTATTTGCTTGCTAAGAAACTTGCTAAGA
AGGAATCTCAAGAGTACACAAAGGAATTAGACAAAGATCTAGATGAATATATGCATGGTG
ACAAAAAACCAGGGTCAAAGGAAGACGAGAATGGGCAAGGTCACCTCAAGCGGAAACGAC
CTGTCAGAGACAGACTGGGTAACAGAGTGGAAATGAACTACAAAGGGCGCTATGAGATCA
CA
>ESDB-PST1683-1.seq
CACAAGTCTCGCAGTTGTCATGCCTGCTTTTATAGATAGAAGGTTTCTCCATCTGTCTTA
AGATTTGGAGTAATACTGAGTCTTACTGATGTTGCCAGCCTGGGGTCTAAGGTTATCCTC
TAGAAGTGCTCAGGACTGTGCCCTGTCACTGAGCTGTGTTCTCAGGTGACATTATGGTTC
CCAGGCCTGCTTGAGGCTTCTCAGATAGCTGGCCTTGGTCCACCTTTGACAGATAATGAG
ACAGCTTTTTTCTTAAGATTTTATTTTATGTATATGAGCAGGCTGATGAGAGCCTCNAGA
TCCCATTACAGGTGGCTGTGAGCCACCATGGG
>GGTC-M056D04
CAGCCCCGTGGCAGGAGTGTCTCCTTTCACAGTGAGGCGAGTTCGGAAGGCTACTAGGGA
TGCTTGAGTTCGATCATTTATTAAAGGTTTTCTCCTTTTGTTTTCTAGAAGGTTCTCAGA
GTGACCAG
>BG-XA144
CCATTCTCTCGGTGTTCCCGGAGCGCCTCGGCTTCTGCCAGCACCACGACGATG
>FHCRC-GT-S22-2A1
ATGTCATTGAAGCAGTCAGTACCATCGATGTGCAGGACAAAGAGGAGAGTCTCTGGCCTC
GGGTGTCTGTCTTCTGCTCTAAGGCACCAGGAATCCTCCACGGGGCGCGGCTCAGCGGCC
TGAGGACTGTGGATGTAGAATCCCAGAAGATCACATATAGCTCAGGTACAGCTGACAGTG
AGTCCTTGAGCTGCCTTCAGGTCCTAGACGCAAATACCTTTGCTTTCTGTGGCAACTCAG
GTCGGCTGGGGCTTGTGGACACCCGCCAGAAGTGGGCAGCGTTGGAGACTGTCAGCCCCG
GCTCTGGCTGTAGTGGAGAGAGATGGTGTGCAGAAGTCAGGAACAAGGGCCAAGGCCCTG
GGCCCTGCATTGCCAGCCTTGGCTCAGATGGGCAGCTCTGTCTCCTTGACTCCCGGAATC
TCTGTCATCCTGTGAGCTCAGCCCAGTGTCCGGTGTTCAAACCCAGCCCTGACCCAGAGC
TGCTGCGGGTGACTTGGGCTCCGGGCCTGGACAACTGCTTGGCTATTTCAGGCTTTGATG
GGACAGTACAAATCTATGATGTCACATCATGGGATGGAAAGAAAACCCAAGCGGAGCCTC
TCTTCACTCACAAAGGCCACATCTTCCTGGATGGAAATGACGTAGACTCTGCTCCTCTGG
TCACCACCCATACCTGGCACCCTCGCAAACCCAGAACTTTGTTATCAGCAGCAAGTGATT
CTTCTCTGCATGTGTGGGACTGGG
>CMHD-GT_84B2-3
TTCTCTGGGACTCCTGCATGCCCATGCCACACATATTTTGTGGCCTCCAGAGCGCTGGCA
GAGACTGGAATCTGTTCTTCCTCCAGAGCGCTGTCCACTCCAGACTGGTGAGAAATAACT
GCACAAGAGCCCACCATAGGAGGAGCTGAACACACCAGATGCCTCCTTCTGGAGGGAGAT
GTTCCAGTGATGCTGAACACAAGACCTCTGTATATCTTTAAGGTTGTCTGGAATTTCCAT
ATTAAACAGTATTAAATGAC
>GGTC-A031E06
AGGCTTTTTCTTTTCACCGGTCCTTTCTCTAAAAACCGGCGGGGTGGGCGGGGGGTTCCT
GCCCAGGAGCCTCCTGCGCAGCTTTGTTGGCGTAGTGACGCTGTGGGTGCTGGACGATGG
TGGGAGGACACCAGCGTCTCGCAGAAGTGGACTTGATCCCTGCTGTCTGAATGGAGGACC
ACAGTAGGCCACGGGAGGAGGAGAATCAAGATGCTGCAGTTGACAGTCAGGTGACCCTCT
GAAGCTCATCTGCCTCTTCAACCATCAGGTCTAGGTGGCTGTGCTGTAGACTCTGTTACC
CTGTNACGTGCTGGTGCGGGGAGTTCCATAGGGAGGACGCTCCATGTCGTGGGAGGGGGG
AATGTGGCTGGTGTCATTTGAGGATATAGCTGTGGAATTCACCTGGCAGGAATGGCAGGA
CCTGAATGAAGGTCAGAGAACTCTCTACAGGGATGTGAGGGTGGAGAACTACAGCAACTT
GCTGTTCTTGGGGCACTGCAAAACCAAACCGGAGCTGATCTTCAATTTGGAGCAAAGACT
TGGGTCATGGATTGTAGAAGCCTCACACCAGTGTGTCCCAG
>CMHD-GT_77F12-3
AGGATGCTGACTGCAGGGATGGAGGAACTTTTTCCACTGCAGAAGAACAATGTGGTGCCT
ATGGGAACATGCCATGTGACCATTCTCCATTCCTCCCAGCAAGGCACGCTGGGTGATGTG
AAGAACCCAGGAAGGAAAGCTGGAAGAGAGCATGGTGGGTGGCAGAGC
>SIGTR-XT0384
GAGAGCGGCTGCTTCTCTCGNGAGGACGGACGCCATTATCGCAGCTCCCCGACAAACACC
ACGAGAATTCCGCAGCCCACACG
>GGTC-G019D08
GGAACCAAATTTGGATTAGATCTCAAGCTGGAAGATACTTTGTGGGCAGGATTAACGGAT
CAACATGTTAAGCTGCCCATGGGAATGACTGCAGAGAACCTTGCTGCAAAANNNAACATA
AGCAGAGAAGACTGTGACAGATACGCCTTGCAGTCTCAGCAGAGGTGGAAAGCTGCTAAC
GAGGCTGGCTACTTCAATGAGGAGATGGCACCCATTGAGGTGAAGACGAAGAAAGGCAAA
CAGCCCATGCAAGTGGACGAGCACGCTCGACCCCAAACCACCCTGGAGCAACTGCAAAAG
CTCCCGTCCGTGTTCAAAAAAAACGGGCCAGTCCCACCAGGGAACGCCTGGGGGGGCTCT
GACGGTGCTGGGGCCGTCATCATAGCCAGCGA
>SIGTR-XT0382
CCAGTGCCCTAAAGCGAATGTCTGTGCTCGCCTCCTACGAGAAGCTTGGCTCCACTGACC
TCTGCTACATCGCGNNTGTGAAGGGGGCCCCCGAAACCCTGCACTCTATG
>BG-RRJ545
ACACCCAGCATCTTCATCATTATGGTGTGGTATTGGAGGAGGATCACCATGATGTCCCGA
CCTCCAGTGCTTCTGGAAAAAGTCATCTTTGCCCTTGGGATTTCCATGACCTTTATCAAT
ATCCCTGTGGAATGGTTTTCTATTGGATTTGACTGGACCTGGATGCTGTTATTTGGTGAC
ATCCGACAGGGCATCTTCTATGCAATGCTTCTTTCTTTCTGGATCATCTTCTGTGGCGAG
CACCTGATGGATCAACATGAACGGAATCACATTGCAGGGTACTGGAAGCAAGTTGGACCA
ATTGCTGTTGGCTCCTTCTGCCTCTTCATATTTGACATGTGTGAAAGAGGAGTACAACTC
ACAAATCCTTTCTACAGTATCTGGACTACAGATGTTGGAACAGAACTGGCTATGGCTTTC
ATCATTGTGGCAGGTATCTGCCTCTGCCTCTATTTCCTGTTTCTGTGCTTCATGGTCTTT
CAGGTATTTAGAAACATCAGTGGGAAGCAGTCTAGCCTCCCAGCCATGAGCAAAGTCCGG
AGGCTGCACTATG
>BG-RRJ546
GTGGGTGTGAATTGAAAGTCTAACACGTGTTTCTCTGTTTATGGACCTGGATCCCACGCC
AGCATCCACCGGTCACTGCCGCCGCCCACAGTGACGTCACCCACGAAAGCACACACGTAG
TTGCGGACGCCGTGGTCAAGATGTCTCTGCCATCCCCACAGGACGGACGGACGGACTCCA
CA
>BG-RRJ236
TTGAATGGAATCGGGCTGATTCATCGCCTGTTCTCCGAGCCAGGTCCTTGTTGAGTGTGA
GGCGCTGCCCTCGCCGCCGCGTCGCCACAAGGCCAGGAGAGAGAGGAAAAACTACTTGTG
AAAAATTGTATCTGCCAGAATTAGCAAGACTTGGAGTTAATAACAAATTTGTCAAATTCA
ACAAATTGAAGTTTAACACTGTAAGAATTACAGTTACTGAACAGAAATATGGACAGACTT
CTTAGACTTGGAGGAGGTATGCCTGGACTGGGCCAGGGCCCACCTACAGATGCTCCTGCC
GTGGACACAGCAGAACAAGTTTATATCTCTTCCTTGGCCTTGCTAAAGATGTTAAAACAT
GGTCGTGCTGGAGTGCCTATGGAAGTTATGGGTCTAATGCTTGGTGAATTTGTTGATGAT
TACACCGTCAGAGTGATTGATGTGTTTGCTATGCCACAGTCAGGAACT
>GGTC-W266E04
CTCAAATGTTGGCCTATAGGAAGTTTGGTGAGCGGCCTCCACCCAAACGACTCACTAG
>BG-RRJ235
GCCGACTTGGGGCTCATGGCCAGGACCACCAGCCAGCTGTATGACGCTGTGCCCATTCAG
TCCAGTGTGGTGCTATGTTCCTGCCCATCCCCATCAATGGTGAGGTCCCAGACTGAGCCC
GGTTCGTCCCCTGGCATTCCTAGTGGTGTTAGCAGGCAGGGATCCACCATGGATGGCACC
ACAGCTGAAGCCCGACCAAGCACCAACCCCTTGCAGCAGCACCCTGCCCAGCTGCCACCA
CAGCCTCGCAAGAAACGCCCTGAAGACTTCAAGTTTGGGAAAATTCTTGGCGAGGGCTCT
TTTTCAACA
>GGTC-W266E08
AAGGAAGAAGAAGGAAGATGAGTTGTGGGCCAGCTTCCTTAATGATGTAGGACCAAAGTC
AAAAGCAGCCCCAGGTTCACAAACTAAGGTAGCCGAGGAGACTGAAGAGATTAGTTCGAA
TAAACCGTTGGTCAAAGCAGATGAGCTGGATAAGCCTAGAGAATCAGAAAAGGTGAAGAT
TACCAAGGTGTTTGACTTCGCTGGCGAAGAAGTAAGGGTGACTAAGGAAGTAGATGCTGC
GTCTAAGGAAGCGAAGTCTTTCCTCAAGCAAACAGAGAGAGAAAAACCGCAGGCTCTTGT
CACTTCACCAGCGACACCACTCCCTGCTGGGTCAGG
>BG-RRJ548
GGGGCGGGCAGCTGGTGTCGGAGGAGCTGATGAACCTGGGCGAGAGCTTCATCCAGACCA
ACGACCCATCGCTGAAGCTCTTCCAATGTGCTGTTTGCAACAAGTTCACGACGGACAACC
TGGACATGCTGGGGCTGCACATGAACGTGGAGCGCAGCCTCTCGGAGGACGAGTGGAAGG
CCGTGATGGGGGACTCTTACCAGTGCAAGCTCTGCCGCTACAACACGCAGCTCAAGGCCA
ACTTCCAGCTGCACTGCAAGACGGACAAGCACGTGCAGAAGTACCAGCTGGTGGCCCACA
TCAAGGAGGGTGGCAAGGCCAATGAGTGGAGGCTCAAGTGTGTGGCCATCGGCAACCCTG
TGCACCTGAAGTGCAACGCTTGTGACTACTACACCAATAGCCTGGAGAAGCTGCGGCTGC
ACACAGTCAACTCCAGGCACGAGGCCAGCCTGAAGCTGTACA
>ESDB-PST1003-2.seq
GGCCTGCTTGAGGCTTCTCAGATAGCTGGCCTTGGTCCACCTTTGACAGATAATGAGACA
GCTTTTTTCTTAAGATTTTATTTTATGTATATGAGCAGGCTGATGAGAGCCTCAGATCCC
ATTACAGGGGCTGTGAGCCACCATGTGGCTGCTGGAAATTGAACTCAGGACCTCTGGAAG
GCAGCACTCTTAACTGCTGAGCCATCTCTCCAGTCCATAGTTTGAGGCAATTTAAATGCA
GGCTTACAGTGAATCCAAGGGGTGGGGGCCATCACAGCCCCTCAGTTCTATGCAGCACAC
CAGGGATTGTGGGACATCCTGGTTTTNAGACCTCTGTGAGGACTTGAGGGTGGAGCTACT
CAGCAGTCATGGGTCTGAGGAGGCAACTTGGCCTTCTCGTTGTAAAG
>BG-RRT325
AGTCACCTAAAGAGCAAAGCGTCTGTCCGATAAAGCTTCAGTGAAGATGTGTTCCGGTTT
GTAAAGTCTTTATTACAGAGCGAGATGGAGCTATGCAGTGTATCAGGAGGAGAGTGTTTA
AACCAGGATGAGCACCCCCAGTTAACTGAGGTCACGTTTCTGGGCTTTAATGAAGAAACA
GATGCTGCTCATATACAGGATCTAGCTGCAGTTTCATTGGAACTTCCAGATCTTCTGAAT
TCGCTCCATTTCTGCAGTCTAAGTGAAAATGAAATCATTTGTATGAAGGATACCAGTAAA
TCGTCCAATGTAAGCAGTAGTCCTCTAAAT
>BG-RRT320
GGGGCAGCGCGTCGCACGTGTCCGGAGGCGGCGGGCGGGCCCATGGCGAGCTCTGCGGGG
CTGGCACTGTGCGCCCAGACGCTGGTGGTGCGAGGAGGCAGCCGGTTCCTAGCCTTCTCC
ACTACGGGCAGTGATGATGACTGTGTCTTCACATACGATTGCAGTATTGCAGAGAAGAAG
GCCACGCCAGAAGATAAAGGGGAGGACGGACAGCCCGCAGACACAGGGAGTGACTCGATT
CTGGCGTCCACCTTCTCCAAGTCTGGCCGCTATTTTGCTTTAACAGATGACAGTAAGCGT
CTGATTCTTTTCCGTACAAAACCATGGCAATGTCTGAGTGT
>GGTC-W015B05
TGCGGAAGCCCCAGCGGGGAGCGACGGCGAGGACGGCGGCCGGCGTGAGGTGGTGGAGGC
ACCGCCGCCCAAGGTGAACCCGTGGACGAAGCACGCGCCGCCGCCGGCCGCGGTGAACGG
ACAGCCGCCTCCAG
>GGTC-P012B11
CCCATTTCTTTCCTTCAACATATCCAGCAAGGTGAGGGTGGGTCCCACTCTGTAGCTCCG
GCTGGTGTGGAATTTACAGCATAGCCCAGAACTCGAGGCGTCTGCTTAACCCGGCTTCTC
AAATGTTGGCCTATAG
>BG-Ex140
ACCCGAGGGAGCCGTCGCCGTGGACGCGACCAGACCGGACCCGAGCGCTCTGCCTAGGTT
GCCTGGGGCCCAGCTGCCGATCGCGCGGAGCCGAGCAACTTCGGTCCCAGGTCC
>GGTC-G056E04
GCTCAGAATTAAATCTGAGAGAATCTGACATCAGAGTGTGTGATGAATCATCTTGTAAAT
ATGGAGGTGTCTGCAAAGAAGATGGAGATGGTTTGAAATNNNCATGCCAGTTTCAGTNNC
ATACAAATTACATCCCTGTCTGTGGGTCAAACGGGGACACCTACCAGAATGAGTGATTTC
TCAGGAGGGATGCTTGCAAGCACCAGAAAGACATAACCGTGGTGGCGCGTGGACCTTGCT
ACTAT
>CMHD-GT_139A2-3
CTGTGAAGGTGAAAGAAGTTGAAGAGTTCTTGAAAATTCGTGCCTCCTCAATCCTAAGCA
AGTTAAGTAAGAAAGGGCTAAAACTGGCTGGCTTTCCGCTTCCGCTGGAGGGAAGAGAAA
CACAGATGGAGTCTTAAATCACTACACGTATTTTCTTACCCGCCTTCACGAGCACCTCCT
GTTTATTTTTCTTTGCAAATAGCAATTTGTAGAACTATTCCAATATAAAAAATTTTTTTT
GGT
>BG-XG664
TGTCACCGGGGAGCCCCCACTGTACCCCACTGGCTCCGACAGCTCCAGAGCAGCACCAGG
CTCTGGCACCTCCACTTTCTCTTTTGCTCCTCCTTCCAAAGGCTCCCTGGCGTCGACCCC
TGCAGTGGCTCCTGTGGCCACATCTGCTGCTCCCTTCACTTTTGGTTTTAAGCCCACCTT
GGAAAGCACACCTATGTCCAGTACCCCAAACACAGGGATGAAGCCTTCGTTCCCTCCCTC
GGCCTCTTCGGTGAAAGTCAACCTGAATGAGAAGTTCACCGCTGTGGCCTCCTCTGCACC
TGTTCATAGCTCCACGAGCACACCCTCCGTGTTGCCGTTCTCCTCCTCCCCGAAGCCAAC
GGCTTCTGGACCACTCAGCCATCTTACTGCCTCTCCCAGCATCATCCAGCTCCATGCCTT
TGAAGTCTTCGGTCTCTCCCTCGCCAG
>BG-XA377
AAGTTGTCCCGGGTGTTCGCCGCTGGAGCTCCGGGTCGAGAGGACGAGGTGCCGCTGCCG
CCGGCCCCGGAGCCCAGCCCTTTTCTAGCCCGGTCCAGTCCCAGCCGCCACCTCCTGACC
CCTGCTTGTTGACCCCGTCGTTACCATGAATCCTGCGGTCTTCCTGTCTTTAGCAGACCT
CAGATGCTCCTTGCTGCTCCT
>BG-XK373
GGGGGGCGCCAGTTTTGAGCCGCTCTGTTTTGAGTTGGGTGGCTGTTTTTCTGGGAATCA
CCGAGATTGCAGAACGCGATGACCGTTCCCTCTGCAGAGGAGCTGGACTCCTTCAAGTAC
AGCGACCTGCAAAATTTAGCCAAAAGGCTGGGCCTCCGGGCTAACATGA
>BG-XK377
GCCCGGGAGGGGCCGCGCTCGCCAGCGTCTGAACTAGGATGTCCCGACATGA
>BG-XN256
TGTTTCAAAAGAAACATGTGGGAAGATCAAAGGCTCAGGTTGCCAAAGAAAGTGTGCTCC
AGTTCCACCCCCAAGCCAACATTGAGGCTCACCATGACAGCATCATGAA
>FHCRC-GT-S9-4F1
CTTGGCTGAAGAGGAAATAAAAACTGAGCAGGAGGTGGTGGAGGGAATGGATATCTCTAC
TCGCTCCAAAGATCCTGTCTCTACAGAGAAAACGGCCCCGAAACGGAAGTTCCCCAGCCC
TCCACATTCCTCCAATGGCCATTCGCCCCAAGACTCATCCACGAGCCCCATTAAAAAAAA
AA
>BG-XC316
AGTAGTTCAGATGGAACCGAAGATTCCGATTTTTCTACAGATCTCGAGCATACAGACAGT
TCAGAGAGTGATGGCACCTCGCGCCGATCTGCCCGAGTCACCCGCTCCTCAGCCAGGCTA
AGCCAGAGTTCCCAAGATTCCAGCCCTGTTCGAAATTTGCCGTCTTTCGGCACTGAGGAG
CCTGCCTATTCTACCAGAAGGGTGACCCGTAGTCAGCAGCAGCCCACGCCAGTGACTCCA
AAAAAGTACCCTCTTCGACAGACTCGCTCATCTGGCTCTGAAACGGAGCAGGTGGTGGAC
TTTTCAGATAGAGAAACTAAAAATACAGCTGATCATGATGAGTCACCACCTCGAACTCCA
ACCGGAAATGCACCTTCTTCTGAGTCTGACATAGACATCTCCAGCCCCAACGTGTCTCAT
GATGAGAGCATTGCCAAGGACATGTCCCTGAAGGACTCAGGCAGTGATCTCTCTCACCGT
CCCAAGCGACGTCGATTTCACGAAAGCTACAATTTCAACATGAAGTGTCCTACGCCGGGC
TGCAACTCTCT
>SIGTR-AF0390
TGTTCCCTATTCTTTCTTCAAACTTCACTCCTCAAATGTATGCAGTTGTCCTCCTCAGCG
CTGCATCTGGATTTCTGAGATGGAGTTCGGTGCAGGGAGCAGCGCCATTTTTCAG
>BG-XC313
CCCAGACAGAGGAAGAGGATCTATGAGTGTAGCGAATGTGGAAAGGCTTTCTTCCGCAAG
TCTCACCTCAATGCACATGAAAGAACCCATTCAGGTGAGAAGCCTTATGAATGCACAGAG
TGCAGGAAAGCTTTCTATTACAAGTCTGACCTCACTCGACATAAGAAGACTCACCTGGGT
GAAAAACCTTTTAAATGTGAAGAGTGCAAGAAAGCTTTTTCTCGAAAGTCCAAACTCGCT
ATACATCAGAAGAAACATACGGGCGAGAAACCATATGAATGTACAGAATGCAAGAAGGCT
TTCTCCCATCAGTCACAACTCACTGCACATCGGATTGCTCATTCATCTGAGAATCCTTAT
GAATGTAAAGAATGCAATAAATCATTCCACTGGAAGTGTCAACTCACAGCACATCAGAAA
AGACACA
>BG-XH178
CCTTTGATGCCGCAGAGCTCCCCCAGCGCCGCCGCCACCGCCTCCGACATGGACAAGAAC
AGCGGCTCCAACAGCTCCTCCGCCTCCTCGGGCAGCAGCAAAGGGCAACAGCCGCCCCGC
TCCGCCTCGGCGGGGCCGGCCGGCGAGTCTAAACCCAAGAGT
>BG-RRM014
GAGGAGCCGCGAGTACTGGGACTACGAAGCCCACGTCCCGAGCTGGGGTAATCAAGATGA
TTACCAACTGGTTCGAAAACTTGGTCGGGGCAAGTATAGTGAAGTATTTGAGGCCATTAA
CATCACCAACAATGAGAGGGTGGTTGTAAAAATTCTCAAGCCAGTGAAGAAAAAGAAGAT
AAAACGAGAGGTTAAGATTCTGGAGAACCTTCGTGGTGGAACAAATATCATTAAGCTGAT
TGACACTGTAAAGGACCCTGTGTCAAAGACACCAGCTTTGGTATTTGAATATATCAATAA
TACAGATTTTA
>BG-RRM013
TGGCAGAAGATCAGGACCAGTCTCTGGTTCCCGACAAAGAGGGCGTGAAGGAGCTCGTGG
ATAGGCTCTGTGAGCGGGACCCCTATCAGCTCTACCAGCGGTTGGAGCAACAAGCCCGGG
AATATGTGCTGGAGATGAAGGTCCGCCTGCTTCGGCAGCTCTCTGCTGCAGCCAAGGCCA
AGGCACCGTCTGGCTTGCAGGGCCCACCTCAGGCACACCACTTTGTCTCCCTACTCCTGG
AGGAGTATGCTGCCCTTTGCCAGGCAGCACGATCCATCAGTACCTTTCTTGGCACTCTGG
AAAATGAACATTTGAAAAAGTTCCAGGTGACATGGGAACTGCATAACAAACATCTATTTG
AAAATCTGGTCTTTTCAGAGCCACTTCTCCAGAGCAACTTGCCAGCACTGGTGTCTCAGA
TCAGGCTAGGAACCACCACACACGACACCTGCACTGAAGACATGTACAGCACCTTGCTGC
AGAGGTACCAGCGTTCTGAGGAAGAGTTGCGCAAAGTTGCTGAGGAGTGGCTGGAGTGTC
AGAAGAGGATCGATGCCTATGTGGATGAG
>SIGTR-AA0035
GAGGCGTCGCTCTCTTGGTGTGCTTGTTCTTGACCCGGTCAATGATTTCAGGTACTTTGT
TGATGGAG
>BG-RRZ048
AGTATTATGAAGATGGAGCCCGGATTGAAGCTGCCTTCAGGAACTACATCCACCGAGCTG
ATGCCAGGCAGGAGGAGGACAGCTATGAGATCTTCATATGCCA
>BG-RRA018
TACCGGCTTGCAGACACTGATGAATTTGGCTCCGTGGAAGGGATGAAGGCCAGAATCAAA
TATGGGGCCATCCAAGTCAATGGGCCAACCAGGAAGAGGCGAGTACGTTTTACTGAGCCT
GTTCCTCGATGTGGGAAGAGGGCCAAAATGAAGCAGAACCACAATAAATCAGGTTCACAC
AACACTAAGAGCTTTTCATCAGCCTCATCTACTTCTCACTTAATGAAAGACGAATCTACA
GACTTCTGTCCCCTGCAGGCTTCCTCCGCAGAAACATCTACCTGTACGTACAGTAAAACA
GCCT
>BG-XK155
TTGTGAATCACATACTTCCTGATTTAAAATCAAATAATGTGAATGAGTTTCCTGTGCTTA
AAGCTGATGGTATCAAATATATTATGATTTTTAGGAATCAAGTACCAAAAGAGCACCTCC
TAGTCTCTATTCCCCTCTTGATCAGTCACCTGGAGGCTGAGAGTATTGTCGTCCACACTT
ATGCCGCACATGCTCTCGAAAGGCTGTTCACTATGAGAGGGTCAAACAATACCACTCTTT
TTACAGCTGCAGAAATCGCACCGTTTGTTGAGATTGTGCTAACAAACCTTTTCAAAGCTC
TCACACTTCCTGGCTCTTCAGAAAATGAATATATTATGAAAGCTATCATGAGAAGTTTCT
CCCTCCTGCAAGAGGCCATCATCCCCTATATCCCCACTCTCATCACGCAGCTCACACAGA
AGCTGCTGGCTGTTAGTA
>GGTC-W215B03
CGGCTAAAATTTCCCAACTCCAGGAATTGGTGGCGGAGAGGGGGCAAGTCACCAGGGCTC
TTCCCGGCGCCCCAATGCGCGCACCATGTCGAGGCGCAAGCAGGCGAAGCCCCAGCACAT
CAACTGGGAGGAGGGCCAGGGCGAGCAGCCTCAGCAGCTACCGAGCCCCGACCTCGCCGA
GGCGCTGGCGGCGGAGGAACCCG
>BG-RRA011
GAGAGAGAAAGAAGGGAGGGAAGAGGAGACCTCCAATTTTAAGTTTTCAGCCATTGTTCT
CTAGAGATGGGAAATGGCTGTGGTACCTGATCTGAACATGTTGTACTCAGGTGGTATTGG
CTTGTGTGGTTCTGGAGAAAGAATAAAATGGACTGTTTGAATCTCCTCCCCTGGTTCAAG
T
>BG-XK156
GGCTTTTCCAGAGCTTCTCAGATGCTCTGATCGACGGGGATCCCCAGGCAGCATTAG
>BG-RRA017
GCCGCGCCCTGGACATCCTGCTGGCCCGAGACCGGATGCTGGCCCAGGTGCAGGAGCTCA
AGACCATCCGAGGCCTCCTGCAGCCCCAAGAAGATGACCGCATTATGTTCACGCCCCCTG
ACCAGGCCCTGTACCTCGCCCTCAAGTCTATTGGCTTTGTCAGCAGCGGGGCCTTCGCCC
CGCTCACGAAGGCTACAGGAGATGGCATCAAGCGTGCCCTTCAGGGGAAGGTGGCCTCTT
TCACTGTCATGGGCTACGACCACGATGGTGAGCCCCGCCATTCGGGAGGTGACCTGATGT
CAGTTGTGGTCCTCGGCCCCGACGGAAACCTGTTTGGTGCAGAAGTGAGCGACCAGCAGA
ATGGTACTTACATAGTGAGCTACAGGCCCCAGCTTGAG
>BG-RRD060
CCCTGTGCCCCGCGCCGTGGAGCCGGCGCTCCCACAATCCCCGGCGGGCGGAGCGGGGGC
GAAGGACTGGACATTCGTTCACAATGACATCTTTGCCAGGACACAGATAGACCCTAGTGC
GTTGGTGCAGAGGCTGGAGCTGGACCAGAGGAGTGTGGTGTCCCTAAAGAGAGGTGCAGA
GCCAAAGGCCATTTTGCCTAAGAAGGAAAAGCTGAAGCTTCGCCGTGAGCGATGGTTACA
GA
>BG-RRA014
CACACTGGGTGCTGTGGCCAAGCAGGGGTTTGATTTCCTCTGCATGCCTGTCTTCCACCC
GCGTTTCAAGAGGGAGTTCATTCAGGAACCTGCTAAGAATCGGCCTGGCCCCCAGACACG
ATCAGACCTACTGCTGTCAGGAAGGGACTGGAATACGCTAATTGTGGGAAAGCTTTCTCC
ATGGATTCATCCAGACTCAAAAGTGGAGAAGATCCGAAGGAACTCTGAAGCGGCTATGTT
ACAGGAGCTGAATTTTGGAGCATATCTGGGTCTTCCAGCTTTCCTATTGCCCCTTAATCA
GGAAGATAACACGAATCTGGCCAGAGTTCTGACCAACCACATCCACACTGGCCACCACTC
TTCCATGTTCTGGATGAGGGTACCCTTGGTGGCACCAGAGGACCTGAGAGATGATGTAAT
TGCGAATGCCCCGACTACACACACAGAGGAGTACAGTGGAGAAGAGAAGACATGGATGTG
GTGGCATAACTTTCGGACTCTGTGTGACTATAGCAAGAGAATTGCAGT
>GGTC-W096C03
TCGTNNNGCTGGTCCCTTCGCCGTGGCCTGCTGGTGAAGGTCTGGAGCGATGCTGAGCCC
GGGCCAGCCTCTCAGCTCCGCCTTGTGCGCTGCACAGATCTAGGGGAGCCT
>BG-RRR772
TATGCTCGTAAAGTGGAAGGGGACATGTATGAATCTGCAAACAATAGAGCGGAATACTAT
CACCTCCTAGCCGAGAAGATCTATAAGATCCAGAAGGAACTAGAAGAGAAACGAAGGACT
AGACTACAGAAACAGAACATGCTACCGAATGCTCCTGGCATGGGTCCAGTTCCTATGAAT
ACTGGGTCGAACATGGGGCAGCAACCAACAGGAATGACTACCAATGGTCCTGTACCTGAC
CCGTCTATGATCCGTGGCAGTGTGCCGAACCACATGATGCCTCGGATGACTCCACAGCCT
GGTTTGAATCAATTTGGGCAGATGAATATGCCACAGCCCCCTATTGGACCCCGGCAACCC
TCTCCTCTTCAGCACCATGGACAATTGGCTCAGTCTGGGTCACTCAATCC
>GGTC-W221C03
GGCCTTTAAAAATTTCATTGAAAAAGTAGAGGCCGTGGCAAAGGAGGAGCTGGAGTTTGA
AGTGCCATTTAGGGACCTGGGGTTTAATGGGGCTCCCTACAGGAGTACCTGCCTCCTTCA
GCCCACTAGTAGTGCCCTGGTAAATGCTACAGAGTGGCCACCCTTTGTGGTGACACTGGA
TGAAGTGGAGCTGATCCATTTTGAGAGGGTCCAGTTTCACCTGAAGAACTTTGATATGGT
CATTGTCTACAAGGATTACAGCAAGAAAGTCACGATGATCAATGCTATTCCTGTTGCCTC
TCTAGACCCCATCAAGGAGTGGCTGAA
>BG-PT036
AAATGTGATCCTTACGTCCTCGAACACGGCGACGAAGTGAAAATTGGGGAGACTGTGCTG
TCTTTTCACATTCACCCTGGCAGTGAGACGTGCGATGGCTGTGAGCCGGGGCAGGTCAGA
GCTCACCTCCGCCTCGATAGAAAGGACGAGCCTCTGGTCGGTCCAGCACTAAGTAAGGAG
GAAAAAGAGTTGGAAAGAAGAAAAGCACTCAAGAAAATACGAGTAAAGTATGGCTTGCAG
>BG-RRM273
GTGGGTGTGAATTGAAAGTCTAACACGTGTTTCTCTGTTTATGGACCTGGATCCCACGCC
AGCATCCACCGGTCACTGCCGCCGCCCACAGTGACGTCACCCACGAAAGCACACACGTAG
TTGCGGACGCCGTGGTCAAGATGTCTCTGCCATCCCCACAGGACGGACGGACGGACTCCA
CA
>BG-RRM271
ATTTATTTTTTTTTTTGTAGTGAGATTTGAAAGTCTAACACGTGTTTCTCTGTTTATGGA
CCTGGATCCCACGCCAGCGTCCACCGGTCACTGCCGCCGCCCACAGTGATGTCACCCACG
AAAGCACACACGTAGAAGCGGACGCCGTGGTCAAGATGTCTCTGCCATCCCCACAGGACG
GACGGACGGACTCCACA
>BG-RRR778
GGGGGGACGCGGGAGGATGGAGCAAGTGGAGATCCTGAGGAGGTTCATCCAGAGGGTCCA
GGCCATGAAGAGTCCGGATCACAATGGGGAGGACAACTTCGCCCGGGACTTCATGGTCCC
AGATCG
>FHCRC-GT-S2-11B1
GACTTGCTGTGACCTCCGGGAACATCTCTGCACACCCCACAACCGCGGCCTCAACAACAA
ATGTTTCGACGACTGCATGTGCATGGAAGGGCTG
>BG-RRM274
GTGGGTGTGAATTGAAAGTCTAACACGTGTTTCTCTGTTTATGGACCTGGATCCCACGCC
AGCATCCACCGGTCACTGCCGCCGCCCACAGTGACGTCACCCACGAAAGCACACACGTAG
TTGCGGACGCCGTGGTCAAGATGTCTCTGCCATCCCCACAGGACGGACGGACGGACTCCA
CA
>FHCRC-GT-S19-3C1
ATAGTTTCAGCTGCGTCCTCGAAGAGTCGTTCCGGGAAAGATGATGCTAATTCAGACATT
TTGGAACAAGACAAGTTCAACGTTACAGCAGAGGGGGACCATAGCACTGATGACAAAAAA
AAAA
>FHCRC-GT-S9-11E1
AAACAGAGGAAAGAGGAGACTGGAAACCAGGTGGTCAACTGCTCTTTCAGCCAAGTTTCA
GAACACGAGTGTATGTGGTGAGTGACTTCCTTCGGTTGTATGGTGAGAAGGAAGAATATT
CCAGGCCTAGTGTGACCTGATACCTACGGTATGTGAACCCTTAATTCCAGCACTCAGGAG
GAAGAAGCAAGTAGATTCTGAATCTGAGGCCAGGGCTACACAGAGACTCTTGTCTAAAAA
AAAAA
>ESDB-PST4888-NL.Seq
CAGAATGCATTCCTCCCACTTCTCAGTGCAGCTATCTTTGAGCAGCAGTGAATCATGGGA
ATCCCCGCCTTGCTCTCCGAGTATTTCCGGTTCCGGCGGAGGCCGCTCTTTCTTTTTCTC
CACAGGGTCGTGGTGGCAGCCGCTGTGGTGCTTGGCTCTCTGAGCTATCCGGTGCCATCC
TTGTCGCTGCGGCGACCCTCGCATCAACTGC
>CMHD-GT_3E7-3
GGTGGAACAGGAGGATTTTGTAATGGAAGGGCATGGCAAGACTCCACCTCCTGGAGAAGA
AAGCAAACAAGAGAAGGAGCAAGAAAG
>FHCRC-GT-S8-11H1
GGGTCGCCAGAAGCCACGGGGACCAACACCTGGCTCCTAGGAGGTGGCTCTTGGAAGGTG
GCCAAGAATGTGAATGCAAAGATTGGTTCCTGCAAGCCCCAAAGAGAAAAGCCACAGCAG
TGCTGGGGCCACCAAGGAAGCAGTGTCCCTGTGATCACGTCAAGGGCAGGGAGAAAAAAA
ACAGACACCAAAAGCACCACAGGAAGTCGCAAAGACCCTCCAGAGCCTGCCAGCAANTTC
TCAAACGATGTCACCTGGCAAGCTTTGCGCTGCCCTTATAGTACTGAGACTCTGCTCCTC
TAGTTAGACTCTCTCAGTGGAAAGGAGGTGACCAGCCCTAGCACGGTTCTTATTCTCCCC
ACCCCCATCCTCACCAAGAGCACCCCAGTGCTCTCTGAAGGCACTGCCTCACAGTGTATC
TATGACTGTGCCCCTAGTGCCGGCTGCACTTGCCACTCTTGTCTTATGCCTTCTGTTTAC
CCTACAAGAATGCAGGACACCTCGGCCTCCTGNTGGCCTCACATTGCAATCAGAAAACTT
GCAATGAAAATATTTAATNCATAGTGCATAAAAAAAAAA
>GGTC-G066C06
ATGATGTTCTATGCTCCCTGGTGCAGCATGTGCAAGAGAATCATGCCACATTTCCAGAAG
GCTGCCACCCAAGTGCGAGGCCACATTGTCCTGGCTGGGATGAACGTCTACCCATCAGAG
TTCGAGAACATCAAGGAAGAGTACAATGTCCGCGGCTACCCTACCATATGCTATTCGAGA
AGGGGCGCTATCTGATTCCCGTATGAGAATTATGGGTACGCGCCCGAGGACATCGTGGAG
TGGTTGAAA
>GGTC-G067A02
GNNNTCANNNATGTCAACACAACAGATGCCTACGCAAAGGACCTGGACACGGTGGCTTCC
GACATGATGGTTCTCCTGAAATCCTTCTTTGATTGCCATAAAGAATTCCAGCCGGATCCA
TTCCACATTTTCTCAGAATCCTACGGAGGAAAGATGGCTGCTGGCATCAGTGTAGAA
>BG-RST646
TTTGAAATAAGTTGACAGTCATCAGCCTGGGTGGCAACTTCAGGTGGCACTGGAAACTAC
CTGGTTCCTGGACATGCCCAGTAGAAGGCGGGGTCCCAGTCGGCAGCAGCTAAGCCGGTC
AGCTTTACCTTCCATACAGACGTTGGTCGGCGGCGGCTGTGGCAATGGGACGGGCTTGAG
GAACAGGAATGGTAATGCTATTGGCCTTCCAGTCCCACCCACCACAGCCTTAATTACCCC
AGGTCCTGTTCGTCATTGCCAAATCCCTGACTTACCAGTAGATGGGAGCCTGTTCTTTGA
ATTTCTTTTCTTCATCTACCTGCTGATTGTTCTGTTCATTCAGTATATCAACATCTATAA
GACGGTGTGGTGGTATCCGTACAATCATCCTGCTTCTTGTACTTCACTGAATTTTCACCT
CATTGATTATTACCTGGCAGCATTCATCACAGTGATGCTTGCGAGGAGGCTTGTATGGGC
CCTCATTTCCG
>BG-RRU303
TTTGTTTTTTTTTTTGTGGGTGTGAATTGAAAGTCTAACACGTGTTTCTCTGTTTATGGA
CCTGGATCCCACGCCAGCATCCACCGGTCACTGCCGCCGCCCACAGTGACGTCACCCACG
AAAGCACACACGTAGTTGCGGACGCCGTGGTCAAGATGTCTCTGCCATCCCCACAGGACG
GACGGACGGACTCCACA
>GGTC-W263E06
CGCGACCAGACCGGACCCGAGCGCTCTGCCTGAGGTTGGCGTGGGGCCCAGCTGCCGATC
GCGCGGAGCCGAGCAACTTCGGTTGGCCAGCACATTGAGCCAGCACATCCACATAAGTTG
CCTTTTGACAGAGGTGGGTCGATGGCAGCATGGTAGGATCCGTGTCCCGGACCCTGAGGC
CAG
>SIGTR-AT0938
AAGCCTCACTGGCCAGGTGTAAGCCAGGTCGTGGGTGCCGAGCCCTGCTCCCTCATCCTC
AGCATGGATGTGAAGAGGACTGTATGGCGTGCGGGTGTGTGTGACCGTGGGTACACTTAA
AACACCGGGTTTTGGATCTGCACTGTCCCGGATGTCCTCTGGTGCTCAAAGACCCTTTTG
GGTTTGCCCTTTG
>ESDB-PST9262-NR.Seq
GGTTAGATTTGGAATCGTGGAGATGCGGAAGGACACCCCTCCTCCGCTCGTGCCCCCGGC
GGCCCGCGAGTGGAACCCTGCCCCCCAATGCGCCCGCATG
>BG-RRU652
TCCAATAAGAGCGTTTGTGTGGAAAGGAGCTGGCAAGACTGGAACTACAGCTGTCCTGCT
GTAAAGGTTCGGGTACAGCAGTTTGTCTCAGCCTGTCTCCTTTTCGCCCTCCACATTGCT
TTGCTTTCAGTCATGCAGAATGAGGAAGATGCCTGCCTTG
>ESDB-PST1424-NR.seq
AGAGAAGTATGGTAGATGTTGGAGGATGCCGGGCTGATATTCCGGAGGGCCCTGTTGAAT
GTAGGCTCTGTTTTCGGACTGCTTTGNGTTCATGTCCTGGCTCCCTCGCGAGTAGGCTGT
GACCTTGGCGCTCCAAAAGTCTCAGTTGCTCGATCTGAAAAATGGGTTGTGAGGAACGTA
CTCTGAATGCTCTGTAGTAGGGTTTAGTGAATCCAGTAAAATCCCCTGAACACACAGTTG
CACATCATACTCAAGTGTGAAAAACTCACTATCGTAATCACAGGTTTGTTATGGTGTGTT
CCTCGGAAAAC
>FHCRC-GT-S1-12B1
GTTTCCCCTCAAAAACCTATAAGGCATGGAAGTATTTTGAACCGAGAGTCACCAACAGAT
AAGAAACAGAAAGTTGAACGCAGTTCATCGCATGATTTTGACCCCACAGGTCTTGTTCAG
CGCTGTGTGATCATCCAGAAAGACGACAATGGCTTCGGGCTGACAGTCAGTGGAGACAAT
CCGGTCTTCGTACAATCTGTCAAAGAAGATGGAGCAGCCATGCGTGCTGGAGTACAAACA
GGTGATCGAATCATCAAGGTAAAGCAGTCGGTGTCGTGGGAGTCCTGTGGGCTGCAGCGC
CTGCCTCGGCTGTAGGCCTCTTTCCACCTGGTTCTTTAGAAAAAGCAGCTCCCTGCCTTT
CATACACGCTTTCTCCATTTGTTTCAAAGTTCACATTAACCCTTACTGAAAGGCACAATA
AAGGCTTGTTTAAATGGAAAAA
>BG-XF209
AATGGCATTGTCATGGAAGGGTATCTGTTCAAACGAGCCAGCAACGCCTTCAAAACGTGG
AACAGACGCTGGTTCTCCATACAGAACAATCAGTTGGTTTACCAGAAAAAGTTTAAGGAC
AGCCCCACTGTGGTGGTGGAAGACCTCAGGCTCTGCACAGTGAAGCATTGCGAAGACATC
GAGCGGCGGTTCTGCTTTGAGGTCGTCTCTCCAACAAAAAGTTGTATGCTCCAGGCAGAT
TCTGAAAAGCTTCGCCAGGCCTGGATTAAGGCTGTTCAGACCAGTATTGCAACTGCTTAT
AGAGAGAAGGGCGATGAATCAGAGAAATTGGATAAGAAGTCGTCCCCATCAACCGGAAGC
CTAGATTCTGGAAATGAATCAAAAGAGAAGTTATTGAAAGGAGAAAGTGCTCTGCAGCGT
GTGCAGTGTATCCCTGGCAACACCAGCTGCTGTGACTGTGGTCTGGCAGACCCACGGTGG
GCCAGCATCAACCTGGGCATTACCTTGTGCATTGAGTGCTCTGGGATTCATCGGAGCCTT
GGGGTTCATTTTTCGAAAGTAAGATCTTTAACTTTAGACACTTGGGAGCCAGAGCTCTTA
A
>GGTC-G040B07
CATGGCCGTCCCGGTACCCCTCGGCCGCTTCGGCTCCTTCTGCCTGCGGCTGCTACGACT
GCTGGCGTTGCTGGAGCTGCTGGTCCACCCCGTCTTGGGCCGCGTCCATCACCGGCGCTC
AAAAG
>GGTC-G040B06
CTGCGCGGGCAGCGGCTGAACACGCACGGAGAAGGTGCGGGAGCCGCAGGGGCCCCGGGC
TTTGGGCGGGTGCTGCTCGG
>GGTC-G040B04
CGGCCGCTTCGGCTCCTTCTGCCTGCGGCTGCTACGACTGCTGGCGTTGCTGGAGCTGCT
GGTCCACCCCGTCTTGGACCGCGTCCATCACATGNNGCTCT
>BG-XF203
GCGAGGGCACGAGCCCCGCGGACAAAGTAGTGAAGAAAGGAAAAAAGGACAAGAAGACCA
AAAAGACGTTCTTTGAAGAGCTGGCAGTAGAGGACAAACAAGCTGGGGAAGAGGAAAAAT
TGCAGAAGGAGAAGGAGCAGCAACAGCAACAGCAGCAGCAGAAGAAAAAGCGAGACACCA
GGAAAGGCCGTCGGAAAAAGGATGTGGACGATGATAGTGATGAGAGAGTGCTCATGGAGC
GACTTAAGCAACTGTCTGTGCCAGCCAGTGATGAGGAAGATGAGGTGCCTGCCCCCATAC
CCCGAGGACGGAAGAAGGCCAAGGGTGGAAATGTTTTTGAAGCCTCTGATTCAGGATGGC
AGTGAGGAGGAGGAAGAGGAGGAAGAAAACCGTGTTCTCAAGCCCGCCAAGCCAGGAGAA
GGATGGCATCAATAAAGCCGTGGCTGAGGAACCTCCTGGGCTCAGGAGTAAAAAGGGAAA
>GGTC-P015H04
CACTTCCGGGTCGGGGAGCGCGCGGCGACGGCGGCGGCGGCTGACCGGCCTACTTGCGGT
CGTGTTCGGACAGAGGCGGGATCGTCTAGGAGCGTCCGGGAGGCGCGAGGTTCCCGG
>ESDB-PST2315-NR.Seq
ATTCAAAACTTAGACTTACAAAGAATATTAATTTATCTGAATTGTCCATTTTAGGACTTC
AGTCCATAAGACCTTAAATACTAAGGAGTTAGACTCTTAATTACTGCTAAGTTTTATAAG
TTTCTTTTAAAACCGTCTAGGCCGAGGTGGTAAGAAAGGAGCAGTAGAGTGCTGTCCC
>GGTC-P015H01
GCACACAGCAGAAAGACGTTACTATCAAGTCAGATGCGCCTGACACCCTGTTGCTGGAGA
AGCATGCCGATTATATTGCTTCCTATGGCTCAAAGAAAGATGATTATGTGTACC
>BG-RRH190
ACGTGTTTCTCTGTTTATGGACCTGGATCCCACGCCAGCATCCACCGGTCACTGCCGCCG
CCCACAGTGACGTCACCCACGAAAGCACACACGTAGTTGCGGACGCCGTGGTCAAGATGT
CTCTGCCATCCCCACAGGACGGACGGACGGACTCCACA
>BG-RRQ041
GATTGAGTGAGCCCGGCAGCGTCCGTGGTAGCAGGCCATGGCGATGGGCAGTGGCGGAGC
GGGCTCCGAGCAGGAAGATACGGTGCTGTTCCGGCGTGGCACCGGCCAGAGTGATGATTC
TGACATTTGGGATGATACAGCATTGATAAAAGCTTATGATAAAGCTGTGGCTTCCTTTAA
GCATGCTCTAAAGAACGGTGACATTTGTGAAACTCCAGATAAGCCAAAAGGCACAGCCAG
AAGAAAACCTGCCAAGAAGAATAAAAGCCAAAAGAAGAATGCCACAACTCCCTTGAAA
>BG-RRQ046
GAGGGCACAGTGGAAGCGGTGGAAGCTGGAGCGCCCTCGGGCCTCGGCTCCCGAAGATCT
GGTAGAGTTGGCGGCGGCGGGGACAGCAGGGACGGAGGCAGCCGACGCCAAAGTGGAGGG
ATGAGCACGAGCCGTGGAGGAGGCCACAG
>FHCRC-GT-S3-1F1
GAAGAGATACTGCAACGTTGATGACACTACTATACCAGATCATCAAGGTTATCACCAATA
TGAAAGCCCTTCCTTGATGACTAAGTTGTCAGCAGGAAAGTTGAGGAAACGCTGTTGTGG
TTTTTTTTTGGTGTGTGTATGTATGTGTCTGTCTGTCTGTCTTTCTGTGTGTCTGTGAAA
AACCTATGTCAAAATAAAAAATTACCTAATGATAAAAAAAAAA
>SIGTR-AE00657
GAATGGAATCGGGCTGATTCATCGCCTGTTCTCCGAGCCAGGTCCTTGTTGAGTGTGAGG
CGCTGCCCTCGCCGCCGCGTCGCCACAAGGCCAGGAGAGAGAGGAAAAACTACTTGTGAA
AAATTGTATCTGCCAGAATTAGCAAGACTTGGAGTTAATAACAAATTTGTCAAATTCAAC
AAATTGAAGTTTAACACTGTAAGAATTACAGTTACTGAACAGAAATATGGACAGACTTCT
TAGACTTGGAGGAGGTATGCCTGGACTGGGCCAG
>CMHD-GT_121D1-3
GGATTTCCTTTCTTCCCCTAGTGTAAAGGAGGGGAAGCCTTTAGCTAGTGCCTGATAAGT
CTGGGTGTGTAAGCTTAGACTTATCTATCTTCAATAGTACATTCTTTTCTCAGGGACTTT
TTTAGGTGAATTTGAACCCATCTTTATGTTAGGAAGTAGAATCCCACACCAATCAAATAT
TGATTATGAACCTAAACTTTTTTGTTATAAAGGAGTCACAAGCTCTAAGTCATTCATTTT
GTAAAATTATTATAGAGAAATCTCTACTTATACAGATGCAATGGAACCAAGTGAAAATTG
TAATAGTAATTACGATTATTAATTAATTACCTTAAT
>CMHD-GT_70E8-3
AATGTCCATCTGGACCTCTGAATGCCATCCTCTGAGAAGATGCCCATGACAGCAAGCACA
CTGGAGCGCAACACCATCCTGGGTGAAGATTTGTTGCAATTGAATGTGGATGTGCTGATC
TCTGTGCTCCTGGATATGGAGCTGTTAATCTCTCCTCAAGAGCTGGATGCAGGCCCAGGC
TGCCATGTAGCACTGAGTGATGCCATGCCAATTCTAGACAAGGTCTTTATTGCTGGAAAT
GTTGCATAATGACAGTTTTATTCATGTG
>BG-RRU209
GGGGGGCCCGTATGCGTCCTTGAGACCTCTAACATCACCTTCGGCCAATTCATCCAAGTC
TTTCTCTGGCCCTGGGGGCCCTTCTAAGCCCAAGAAGCCAAAGCCTGGTGAGGAGCCCCA
GCAGGAGCCTGAACCGGTA
>CMHD-GT_80C1-3
GTGGCGTTCGAGATGTACCTGGGCATCACTCCAAGCATCACCAACTGGAGCCCAGCCGGA
GATGAATTCTCCCTCATCCTGAAAAACAACCCTCTGGTGGACTTTGTGGAGCTTCCCGAT
AACCACTCGGCCCTCATTTACTCCAACCTCCTGTGTGGGGTGTTGCGGGGAGCCCTGGAG
ATGGTCCAGATGGCTGTGGAGGCCAAGTTTGTCCAGGACACTCTGAAGGGAGATGGCGTG
ACAGAAATCAGGATGAGGTTCATCAGGCGGATTGAAGACAACCTCCAGCTGGAGAAGAGT
AAGCATCTCTAGGACTTGGGCAGCCAAGAGGATGCCTGCTGGGATGAGA
>SIGTR-AX0407
AGATGGTTTTTCTTTTGAAAGTTTCCAGATTGCTGCGAACCTCAGCATGGAACGTTACGC
CCTTGTGTTCGGCGTGAACACCTTCATTGCCCTGGCATTGCAGACTCTGCTCACTCTGAT
TGTCGTGGATGCCAGGGGCCTTGGCTTATGTATCACCACTCAG
>SIGTR-AX0406
TCTAGATGGTTTTTCTTTTGAAAGTTTCCAGATTGCTGCGAACCTCAGCATGGAACGATA
CGCCCTTGTGTTCGGCGTGAACACCTTCATTGCCCTGGCATTGCAGACTCTGCTCACTCT
GATTGTCGTGGATGCCAGGGGCCTTGGCTTATGTATCACCACTCAG
>BG-RRH226
CATACACGATCCCGGAAGTTGGAACGAGAGACCAAAGCCTTGGAAAATGACCTTAGGGAA
GAAAACAGAAAACAACAGCTGGCTACTGAGTTTAACCGGAAACACGTTCTTCGATACTGC
TTTGGTGAATGGCAGCGTTGGCATGGTTCAGAAGTTATCAAGAGGGAGCTGGATCTCGCA
AAGGAGCAAACTAGGAAGAAAATGGATGAGCTGCTGAAGGCAGCCTCCCTCGGGAAAATC
AGTTGTAAGGGGTCATCAGGTATCGGTCTCGTTGCTGAGGCAGTGGCTGTGATGGACCCA
GTCCAGTAGGAAAGTGGA
>BG-RRH224
TGTTCCTTCTTCAGGAGGAATTTACTCCTTTGGTCTTGGTGGTAATGGGCAGTTGGGAAC
TGGTTCAACCAGCAACAGAAAAAGCCCTTTCACTGTAAAAGGAAACTGGTTTTCTTATAA
TGGACAGTGTCCACAAGATATTGGTTCTGAAGACTATTTCTGTGTCAAAAGAATTTTCTC
AGGTGGAGATCAAAGCTTTTCACATTACTCTAGTCCTCAGAACTGTGGACCTCCAGATGA
CTTTAGATGCTCCGACCCTTCCAAGCAGATCTGGACAGTGAACGAAGCTCTGATTCAGAA
ATGGCTCAGCTACCCCTCTGGAAGGTTCCCTGTGGAGATAGCCAATGAGATAGATGGAAC
ATTTTCTTCATCTGGCTGCCTAAATGGAAGTTTTCTGGCTATTAGCAATGACGATCACTA
TAGAACAGGTACCAGATTTTCAGGGGTTGATATGAACGCTGCTAGACTCTTATTCCACAA
ACTTATACAACCTGATCATCCTCAGATATCTCAG
>ESDB-PST2405-NR.Seq
AGAGTCTCCATAAGAAGAAAACATTAACCCATGCTGGGTGCACAGTGCACACTTGCAATC
CCAGCCAATCGAAAGGCTGAAGCAGGAGAGTCCCTTCTAGGCCAGCCTGGGGCCCTAAAT
GAGGGGTTTCCCCCTACACACACCTAGTTTTTCTTTTTTGTTTGTTTGTTTTTCCCTTTT
GTTT
>GGTC-A045E08
GAGCCGCAGAGATGTCTGGCCAGAGCCTGACGGACCGAATCACCGCGGCCCAGCACAGTG
TCACTGGCTCCGCGGTATCTAAGACAGTATGCAAGGCCACGACCCACGAGATCATGGGCC
CCAAGAAAAAGCACCTGGAC
>BG-XB430
GCGCACTCCCCCGCGGTCGAGTACAGAGTGTGTCGGAAGCTGCTCCTCGCCGTCTTGTTT
TGCGCTCAGTGAGCCGAAAGGGGCAGGGCAGGAGGAAGGCGACATAAACACGCCGCGAAG
ACAGCGCGGCCTCTGCCTCTGTG
>BG-XB432
ATCCTCTCTGCAGCTCCCATCCAGGTGGGCCAGCTTGCCCTCTTCCAGATGCCTGTGTCA
CTGGCCACTGGCAGCCTGCCTACTCAGAGCCAGCCGGCTCCCACTGGCCCCACAGCCACC
ACCGTCCTCCAGGGCGTCACCCTGCCTCCCAGTGCTGTGGCCATGCTTAACACGCCTGAT
GGGCTAGTGCAACCCTCCACTCCAGCTGCCACCACTGGGGAGGCCACACCAGTTCTGGCC
GTTCAGCCTGCAACCCAGGTGCCCCCTGCTGTCACCACACCACTGCCTATGGGTCTCCAA
CAGCCACAGGCACAGCAGCCTCCACAGGTCCCTACTCCACAGGCGGCCACCCAGCCTCAG
GCCACCCCTCCTCAGGCCAGCCCAAGCCTGGCTTCCAGCCCAGAGAAGATAGTCCTGGGG
CAGGCGCCCCCTGCGGCCACAACGGCCATCCTCACTCAGGATTCCCTACAGATGTTCCTG
CC
>GGTC-A045E02
AGACACAAGGTGGCTATGGTGCTGGCCGAAAGCCATCAACTCTGCAAGAGCGCCGTGAAG
GTTAGCGCGACGACCACCATGTAAAGCCGATACGGTGTTGGGCGGCGTGACGCAAGTTCG
CCACCGCTGGTCGGAG
>BG-RRO446
CACGTGTTTCTGTGTTTATGGACCTGGATCCCACGCCAGCATCCACCGGTCACTGCCGCC
GCCCACAGTGACGTCACCCACGAAAGCACACACGTAGTTGCGGACGCCGTGGTCAAGATG
TCTCTGCCATCCCCACAGGACGGACGGACGGACTCCACA
>BG-NPX462
GAACCCTCGGCGGCCCATCGTCCCCCAATAGCCCCATGAGTTGGCGGATCTGGTTATCGA
AGGGTCCGGACGGCTGGCCCTGGGAGTCTCGGAGTTTGTCCTTGAGGAACTTGTAGCGAC
GGCGGCACTGAGCGGGCGTGCGCCGAACTTGCTGACGGGCCAGTGCGGCGGACACGCGGC
>GGTC-W274E03
GATCCCCCAGCCAGCCTTCCAAGCCTGAAAGCCGAGAACAAAGGCAATGACCCCAATGTC
TCACTAGTGCCGAAAGACGGAACAGGATGGGCAAGCAAACAGGAGCAGTCCGACCCCAAG
AG
>BG-NPX460
TTTTTGATTTAAAGCGTCTGGCGTCTCAGTGACAGGAGTGCCTGCC
>GGTC-Q015D01
TGTGCGGGCGGTAGCCGGCGGTCTAGACGCCTGTCCGTCCGCTGGGATCTGGGACCGTGC
GGTGCCGCGGCGTCCGG
>SIGTR-AL0629
AGATGAAGAAGAAAAAGAAAAAGCAGAATGCCGTGATGAGAGGAAGTGGATTGAAAAGCA
GAACAGAGCCACGAGGGCACAAAGGAAAAAGGAAGAGATGAACAGAATAAGAACATTAGT
TGATAATGCTTACAGTTGTGACCCAAGGATAAAAAAATTTAAGGAAGAAGAAAAGGCCAA
GAAAGAAGCAGAAAAGAAAGCAAAAGCAGAGGCCAGGCGGAAGGAGCAGGAAGCCAAAGA
AAAG
>SIGTR-AL0628
GATGAGAGGAAGTGGATTGAAAAGCAGAATAGAGTCCAAGAGGGCTCAAAGGAAAAAGGA
AGAGATGAACAGAATAAGAGCATTAGTTGATAATGCTTACAGTTGTGACCCAAGGATAAA
AAAATTTAAGGAAGAAGAAAAGGCCAAGAAGGAAGCAGAAAAGAAAGCAAAAGCAGAGGC
CAGACGGAAGGAGCAGGAAGCCAAAGAAA
>SIGTR-AL0621
AAGGATGAAGTAAAGGCCAAGAAAGAAGCTGAAAAGAAAGCAAAAGCTGAGGCCAGGCGG
AAGGAGCAGGAAGCCAAAGAAAAGGTCT
>SIGTR-AB0335
GGGTGTGATTTGAAAGTCTAACACGTGTTTCTCTGTTTATGGACCCGGATCCCACGCCAG
CGTCCACCGGTCACTGCCCCCACCCACAGTGACGTCACCCACGAAAGCACACACGTAGTT
GCGGACGCCGTGGTCAAGATGTCTCTGCCATCCCCACAGGACGGACGGACGGACGGACTC
ACTCCACAAG
>FHCRC-GT-S6-11D1
TTCCCAGGGCCAAGACGCTCATCTCAGCTGCACCATCAATTCCCAGCATGCCACCGCTGG
AGATATTGGGGTGTCGTGGTACCAGCAGCAGCCAGGAAGTGCTCCCCATCTTCTCTACTA
TTACGCAGAAGAGGAACACTATCGGCCCGCTGACATCCCCGACAGATTCTCAGCTACCGT
GGATGCAGCCCACAACGCCTGTATCCTCACCATCAGCCCCGTGCTCCCGGAGGATGATGC
CGATTACTTCTGTTCCATCGCCCACACCTTTGAACCCTAGGGCTGGGTTGAACATCTTCT
GTCTCCTAGGTCTGCCCCCTGACCTTGGGCCTCCTCTTTTTCTCTTAAGTCTTGCTTTCT
TTCCTTCCTCTGTGAAATGAGTTAATAACACTCGACGGGTCAACCACTGTCCTGAGAACT
GTGAGATCCTGTGTAAACAAATAAATAAAATAAATGTCAAATTGGAAAAAAAAAA
>BG-XD120
CTCCGCCACATGCGGGGACGGCACTTCCGCCCAGCACTAGCAGCAGCAGCAGCAGCAACT
GGTAAAAGGGGCCGTGTACGGAAGTGGGGCACTTCCACCAAGACCACAGAGGAGGACAGG
CCAGAGGAGGAGGAGGAGGACGACGACATCGTGGATGCCGGGGCGATTGACGATCTGGAG
GAGGACAGTGACTACAATCCAGCTGAGGATGAGCCCCGGGGCCGGCAGCTAAGGCTCCAG
CGCCCCACACCCAGTACCCCGAGACCTCGACGGAGGCCTGGCCGGCCC
>BG-RRT133
CGCCTCCATCAACCCTTTGAATGACCACTGGACTCTGCGAGATGGGGCTGCCCTTCTACT
CAGTCACATATTCTGGACGCATGGAGACCTTGTAAGTGGCCTGTATCAGCAGATTCTGCT
GTCCCTGCAGAAGGTCCTGACAGACCCTGTTCGGCCTCTCTGTTCTCACTATGGGGCAGT
GGTGGGGCTGCATGCTCTAGGCTGGA
>BG-RRT139
CTTTTTGTTGCCAGATGTATTTGATGACTTGAAAAGCTTTGAGTCTTGGTTTGATATCAC
TAGTCTTTCTGAAACTGCTGAAGATATTATAGCTAAAGAGAGAGAACAGAATGTTTTACA
TATGCTGCACCAGATTTTAACGCCTTTCCTACTGAGAAGACTGAAGTCTGATGTTGCTCT
TGAAGTCCCCCCTAAGCGAGAAGTAGTTGTTTATGCACCACTTTGCAATAAACAAGAGAT
CTTCTATACAGCTATTGTGA
>SIGTR-AE0226
CTGATGGAGAGAAAGTGATACCCAGATTGGCCCATGAGCTTCCAGGGATCAAGCGGGGCC
GGCAAGCAGAANAGGAGTCNCACCGNNGAAGCCCCATTCCCAAAAAGAGGAAAGGTCGGC
CTCCTGGACACGTCCTGTCNAATNACCGCGCAGCTGCTGGCATGGT
>BG-XF042
CTCTTCTTCAGGTGTGGAAAAAACATTTCGAAGCGAGGAAAGAGGAGAAAACGCCTAACA
TTACCAAGCTAAGAACTGACTTGCGTTTCATTGCAGAATTGACAATAGTGGGAATTTTCA
CTGACAAGGAAGGTCTTTCCTTAATCTACGAACAGCTAAAAAGTATTATTAATGCTGATC
GAGAATCCCACACTCATGTTTCTGTGGTGATTAGTTTCTGTCGCCATTGTGGAGATGACA
TTGCTGGACTTGTACCGAGGAAAGTAAAAAGTGCTGCGGAGAAGTTTAATTTGAGTTTTC
CTCCTAGTGAGATCATTAGTCCGGAGAAGCAGCAGCCTTTCCAGAATCTTTTAAAAGAGT
ACTTTACGTCTTTGACCAAACACCTGAAAAGGGACCACAGGGAGCTGCAGAACACTGAGA
GGCAAAA
>ESDB-PST2295-NR.Seq
CTGGGGTTAGTTTCAGATTCTCCTGTTTCTACTTTCCCAAAGCTGGGCTTCAGGCTTGTT
TACCACACCCAGTGTTATTCTGTGGTGAGGGTTGAACCCATTGCTTGCTTGGTGCTTTGT
AGACATCCTAGCATTGTATTAAACAAACTTCATTTTCAGCATCTCTAAATGTTTTACTTA
AAAAGATGTATT
>BG-KST193
TTGCATCCTTCCGGCTCCGTCGTGGAAGGAGGACTGCGCCTCGTCTTCCTGAA
>SIGTR-AM0233
GTGGGTGTGAATTGAAAGTCTAACACGTGTTTCTCTGTTTATGGACCTGGATCCCACGCC
AGCATCCACCGGTCACTGCCGCCGCCCACAGTGACGTCACCCACGAAAGCACACACGTAG
TTGCGGACGCCGTGGTCAAGATGTCTCTGCCATCCCCACAGGACGGACGGACGGACTCCA
CAAGTGCT
>GGTC-A051E01
CTTCCCCGCCGCAGGGACAGGNNCAGCGCCGCCATCAAACTCCNNNAGGTCAGGGGGGCG
CGCGCACGCCGCCGTCTACGTCGTGGCGAGCGAGGCCGCACGGCTTCGTCCAAGGGGCGG
GGCTGTCAGTCAAAGTGCACAAGCTGCTGAGTGAAGAGAGACTTCTACTGGAGGGAATGG
CCGCCTCCTCGTCTTCGTCTTCAGCTGGTGGGGTCAGTGGAAGCTCTGTCACCGGATCTG
GTTTCAGTGTGTCCGACCTTGCCCCACCTCGGAAAGCTCTGTTCACCTACCCTAAAGGAG
ATGGAAAAATGTTAGAAGATGGCTCCGAGCGATTCCTCTGTGAGTCGGTGTTTAGCTATC
AAGTGGCATCCACGCTTAAACAGGTGAAGCATG
>SIGTR-AM0549
GGTGTGAATTGAAAGTCTAACACGTGTTTCTCTGTTTATGGACCTGGATCCCACGCCAGC
ATCCACCGGTCACAGCCGCCGCCCACAGTGACGTCACCCAGGAAAGCACACAGGTAGTTG
CGGACGCCGTGGTCAAGATGTCTCTGCCATCCCCACAGGACGGACGGACGGACTCCACAA
G
>GGTC-W184E01
GGCTGGCGGCGGCGGCGGCGGTGGCATCAGCGAGGAGGAGGCAGCGCAGTATGACCGACA
GATCCGCCTGTGGGGACTGGAGGCCCACAAGCG
>BG-RRT358
GATGCCCTTGTGAAAGAAGGGATCGTAGCTCTGCGCAGAGCCAAGAGGAGAAACATGGAG
AGGCTGACACTTGCTTGTGGTGGGATAGCTCTGAATTCCTTTGATGACCTGAATCCTGAC
TGTTTGGGACATGCAGGGCTTGTCTATGAGTATACACTGGGTGAGGAGAAGTTCACCTTT
ATTGAGAAGTGTAACAATCCCCGTTCTGTCACTTTACTGGTTAAAGGACCAAATAAGCAC
ACACTGACTCAAATCAAGGATGCAATAAGAGATGGCTTGAGGGCTGTCAAAAATGCTATT
GATGATGGCTGTGTTGTCCCAGGTGCGGGTGCAGTAGAAGTGGCACTGGCAGAAGCTCTG
ATTAAATACAAGCCCAGTGTGAAGGGCAGGGCGCAGCTTGGAGTCCAGGCATTTGCAGAT
GCCTTGCTCATCATTCCCA
>FHCRC-GT-S1-3C1
CTGGCCGAGAGGAAAAAAAACTGAGCAGGAGGTGGTGGAGGGAATGGATATCTCTACTCG
CTCCAAAGATCCTGTCTCTACAGAGAAAACGGCCCCGAAACGGAAGTTCCCCAGCCCTCC
ACATTCCTCCAATGGCCATTCGCCCCAAGACTCATCCACGAGCCCCATTAAAAAAAAAA
>GGTC-F050D03
GTCCTGCCAAAAAGAGTGCGTGTGTAGATGTAGAACCTATTTACACATTTAGGGCCCACA
TTGGCCCTGTCCTGTCATTAGCTATTAGTTCTAATGGAGAACAGTGTTTTAGTGGTGGCA
TTGATGCAACCATTCAGTGGTGGAATATGCGTAGTCCTAATGTGGATCNNNATGATACAT
ATG
>BG-RRN101
GTCAACAACCTCTTCCTGAAGTCCCACAACATTGTGCAGAAAACAGCCCTGAACTGGCGG
TTATCAGCCCGAAACGCCGCTCGCAGAGACTCTGTACTGGCAGCATCCAGAGACTACCGA
AATATCATTGAGAGGTTACAGGACATCGTGTCTGCCCTAGAGGACCGGCTCAGGCCCCTG
GTGCAGGCTGAGCTGTCTGTGCTCGTGGATGTTCTACACAGACCAGAACTGCTCTTCCCC
GAGAACACGGATGCCAGGAGGAAATGTGAGAGTGGAGGTTTCATCTGCAAGCTAATAAAA
CATACCAAGCAACTGCTGGAGGAGAATGAAGAGAAACTATGCATTAAAGTCTTACAGACC
CTCAGGGAAATGATGACCAAAGACAGAGGCTATGGAGAGA
>SIGTR-AP0869
GATGGTTTTTTCAGAGGCAATCTTGAACAAGTCAAGGAATATCAGGACCTTTTGACACCT
TTGCTTCATCAGACCACAGAAGGATATCCTGTTGTGCCAAAGTACTATTATGTGCCAGCT
GACTTTGTAGAATGTGAAAAAAGAAACCTTGGTAGTCAGAAGCGGTTTCCAAGTAACTGT
GGCCGTGATGGGAAGTTGTTTCTTTGGGGACAAGCTCTTTATATCATTGCAAAACTCCTA
GCTGATGAGTTAATCAGCCCTAAAGACATTGACCCTGTCCAGCGCTTTGTCCCACTTCAG
AATCAACGTAACGTGAGCATGAGATACTCCAATCAG
>SIGTR-AP0868
GATGGTTTTATCAGAGGCAATCTTGAACAAGTCAAGGAATATCAGGACCTTTTGACACCT
TTGCTTCATCAGACCACAGAAGGATATCCTGTTGTGCCGAAAGTACTATTATGTGCCAGC
TGACTTTGTAGAATGTGAAAAAAGAAACCCTGGTAGTCAGAAGCGGTTTCCAAGTAACTG
TGGCCGTGATGGGAAGTTGTTTCTTTGGGGACAAGCTCTTAATATCATTGCAAAACTCCT
AGCTGATGAGTTAATCAGCCCTAAAGACATTGACCCTGTCCAGCGCTTTGTCCCACTTCA
GAATCAACGTAATGTGAGCATGAGATACTCCAATCAGA
>BG-RRF355
CATCAGTTGTCCTAGCGAGCGTTACCTCCTGTACAGAGAATGGGCTCACCCTCGGAGTAT
ATACAAGAAGCAGCCCTTGGATCTTATCAGGAAGTATTACGGCGAGAAGATTGGAATCTA
CTTTGCTTGGCTGGGCTATTACACGCAGATGCTCCTTCTCGCAGCTGTGGTGGGCGTGGC
CTGCTTCCTCTATGGATATCTTGATCAGGATAACTGCACTTGGAGCAAAGAGGTCTGTGA
TCCTGACATCGGTGGCCAGATCCTGATGTGCCCCCAGTGTGACAGGCTGTGTCCATTCTG
GAGGCTGAATATCACCTGTGAATCTTCTAAGAAATTGTGCATCTTTGACAGTTTTGGAAC
CCTGATCTTCGCTGTATTTATGGGAGTGTGGGTTACATTGTTTTTGGAGTTTTGGAAGCG
GCGCCAGGCAGAGCTCGAATATGAATGGGACACCGTTGAGCTACAGCAAGAGGAACAGGC
CCGGCCTGAGTATGAGGCCCAGTGCAATCACGTGGTGATAAACGAGATCACTCAGGAGGA
GGAGCGCATCCCATTTACCACCTGTGGGAAGTGCATCCGGGTCACGCTGTGTGCGAGCGC
CGTCTTCTTCTG
>BG-RRF357
TACATGCCAAAGCTGCACGAGACCGTCGATGCCACCAGTGAAACGCATATCTACCAGGTA
AGATTAAAAGACTCACTTGTCAGCTCCCTTCAGTTCTGTAAAGCTAAAGATGCCGAGTTA
GCTTGGATAGATGGCGTCTTAGACATGAGAGTTTCCAAAGTGGACACGGGAGTTATTTTA
GAAGAAGGAGAGCTCAAGGACGATGGAGAAGACTCTGAAATGCAAGTGGATGCTCCATCC
GATTCTAGTGCCATGGCCCAGCAGAAGGCCATGAAGAGTCTGTTTGGAGAGGACGAGAAA
GAGTTGGGTGAGGAGACTGAGATCATCCCCACGCTGGAGCCTTTGCCACCTCACGAGGTT
CCTGGACATCAGTCAGTTTTTATGAATGAACCAAGACTGTCTGACTTCAAGCAAGTTCTT
TTGCGGGAGGGGATTCAAGCGGAATTTGTAGGGGGCGTACTTGTCTGCAACAATCAAGTA
GCAGTTCGCAGA
>ESDB-PST3628-NL.Seq
TAAGTCCTTTCAGGCATTGGCATTGTGGAGATGAACTAGGGCAGGCACTCTCCCTCTAGT
ACTTCCCAGCCCAGAAGGGGACAGGACCACACCTGAGGACTATCCTAAAGATCTGAACAG
TGGAGACAGAATGAAGAGAGCTTGCTTGGACAGCTTTATGTAGCAGAGCTGGTACAAGTG
ACTTAGGCCTTGAAGGGTGAGTG
>BG-RRK085
CAGGATCATTTATGTGCCCTTACCGGATGCAGCAACCAGAAGGGAAATACTGAACCTGCA
GTTCCACTCAATGCCGATCAGTAACGAGGTTGATCTGGATGAACTTGTCCTTCAAACTGA
CACCTACTCAGGAGCAG
>BG-RRK080
ATTTTGTCCCGGCAGCAGCAGCCCGCAGCTCTATCCCATTTTCTGTGTCTGGAGGGAAGG
ACGCGGACTCTCTCGGAGTTGTGCTGAAGACAACAGACACCTCCATGACAACCCAAAGTA
TCACAG
>BG-RRK081
CACTGCTCACTCCCGCGCCACGCCGGCCCCGCAGTCTCCTCCCGGTCCCACGCTGCGGCC
CGCTGTGGACTTCCCTGGTGCAGACATGGCCTCGGGCTCCGCCTGCACGGCGGTGAAGAT
TGGAATAATTGGTGGAACAGGCTTGGATGATCCCGAAATTTTAGAAGGAAGAACTGAGAA
ATATGTGGATACTCCATTCGGCA
>BG-RRK089
TGGAGAACGGCCAGACTTCAGGGGAAGAAGCTGGACTTCAGCCATCCA
>BG-XC141
GGAGAATCATTGATGGCCAGGTCATTCAGCTGGAAGATGGTTGTGCTGCCTATGATGAGC
ATGTCCCCACCCCTCAAAGTACAAGGGACAGTTTGCGGCTGGAGGATGGGCAAGCAGTGC
AGCTAGAAGACGGGACCACTGCATTTATCCACCACACCTCGAA
>BG-XC149
CCAGGCCTTCCCTCCGGGTGCTCTTCATCCCTTACCAAAAAGACAAGCACTTGAAAAAAG
CAACGGGGCCAGCACGGTCTTCAACCCCAGCGTCTTGCACTACCAGCAGGCTCTGACCAG
TGCGCAGCTGCAGCAGCACACGGCGTTCATCCCCA
>SIGTR-AY0124
GATGGCAGTCTCCTCTCCATGCTGGCCCATCACCTCGGAGCGGAGCAGGTGTTTACAGTT
GAGAGTTCAGTAGCTTCCTATAGACTGATGAAAAGGATCTTCAAGGTTAACCACTTGGAA
GATAAAATCAGTGTCATCAATAAACGGCTTGAGTTGCTGACAGCTGCAGACCTGGAGGGC
AAGAAGGTCTCCCTCCTCCTGGGTGAACCCTTTTTCACCACCAGCCTGCTGCCATGGCAC
AACCTGTACTTCTGG
>BG-RRF238
TTGGCGTCTAGAGCGGCTCCTTGGAGTCCACAGCATCCACCGCCGGAGCCTCGCCTTCCT
TTCTCCGTCTGCAGACATATCGAGACACAAAAAGAGGCAACCCCTGGATCAGTGCGAGAG
ACCTCATCCCATCATGACCGAGACCACAAAGACCCACGTTATCCTGCTGGCCTGCGGCAG
CTTCAATCCCATCACTAAAGGGCACATTCAGATGTTC
>ESDB-PST4908-NL.Seq
CATGCTCTACGGAGGAAAGAGTTACTTTTCCAAATTACTAAGTAGCAGCAGCCTCCCCTG
TGACTCATGTGGGGGCAGGGAGGGCTGGGAATGACTGGGGCGCAGTGATTTTCCGGAATG
CAGGGAAACGGGAGCGTCGTCTGGCTACCCTTTCTCTCTAAGGCCCAGCAGTTTCCCCGC
TCCCCGAGTTCTCT
>BG-RRF235
AGTACTGGCCCAGCATCTACCACACAATGGCCTCCCCTTGCTCTGCCATGGCATACCACC
ACGACAGCAGGCGGATATTTGTGGGCCAGGATAATGGGGCTGTGATGGAATTTCACGTTT
CTGAAGATTTTAATAAAATGAATTTTATCAAGACCTATCCAGCCCACCAGAACCGCGTGT
CTGCTATCATCTTCAGCCTGGCTGCCGAGTGGGTGATCAGCACTGGCCACGACAAGTGTG
TGAGCTGGATGTGCACGCGCAGCGGGAATATGCTTGGCCGCCATTTCTTCTCGTCGTGGG
CTTCCTGTTTGCAGTATGATCTGGACACTCAGCACGCCTTTGTTGGCGATTACTCGGGAC
AGATCACCCTGCTGAAGCTGGAGCAGAACACTTGTTCAGTTATCACGACCCTCAAGGGAC
ATGAAGGTAGCATCGCCTGCCTTTGGTGGGACCCTATCCAACGGTTACTCTTCTCGGGAG
CATCCGACAACAGCGTCATCATGTGGGACATCGGGGGACGGAAAGGCCGGACACTCCTCC
TTCAAGGCCACCATGACAGAGTGCAGTCACTGTGCTACCTGCAGCTCACGAGGCAGCTCG
TCTCCTGCTCGGCAGATGGTGGCATTGCAGTGTGGAACATGGATGTTAGCAGAGAAG
>BG-RRF233
ATTCAATTTCATCTGGAATGTGCACATGTATTTTTATATTATTATGAATATAAAGAAGCA
AAGGACCAGTTCAGTACTGCTAAAGACATCAGCAAGTTAGAGATTGACCTGACAGGTGCC
TTGGGAAAAAGGACACGATTCCAGGAAAATTACGTGGCGCAGCTGATTGTAGATGTCAGG
AGAAAAGAGGCTGTCCCTTTCAGTTGTGAGTTCAGCCCAGCACCCACGCCCCAGGAGTGT
TTGGCCAAGAATCTTGAGCTTAATGATGATACTGTTCTGAATGAAATAAAGTTAGCAGAT
AGTGAACGGTTTCAGATGCCAGACCTGTGTGCGGAGGAGCTTGCCGTGGTCCTTGGAGTA
TGCACAAATTTCCAGAAGAACAACCCAGTTCATAAGCTAACGGAGGAGGAGCTGCTGGCC
TTTACATCGTGTTTACTTTCACAACCAAAGTTCTGGGCCATTCAGACGTCAGCCTTGATC
CTCCGGACAAAACTTGAGAGAGGAAGCACACGGCGAGTGGAGCGGGCCATGAGGCAGACC
CAGGCTCTTGCAGACCAATTTGAAGATAAAGCCACATCTGTACTGGAACGTCTGAAGATT
TTCTATTGTTGTCAAGTACCCCCTCACTGGGCTGTT
>BG-RRF230
GTTGTGTGATTTGAAAGTGTAACACGTGTTTCTCTGTTTATGGACCTGGATCCCACGCCA
GCGTCCACCGGTCACTGCCGCCGCCCACAGTGATGTCACCCACGAAAGCACACACGTAGA
AGCGGACGCCGTGGTCAAGATGTCTCTGCCATCCCCACAGGACGGACGGACGGACTCCAC
A
>CMHD-GT_134H9-3
ATTTCTTTGTCCTGGCTGACCTGGAACTTGTTCTGAAGACCAGGCTGTCCTGGAACTCAC
AGAGATCTGCCTGCCTCTGTTCTGTGAGTGCTGGAATTAAAGGAATGTAACACCC
>BG-XH786
CACCTCACCTCTCCAGCATCCCTGGAGGGCCGTCACCTTCTCCTGTTGGCTCTCCTTGT
>BG-RRK335
GACCGTGAAAGGGGGTCACATGATAGCTGTGTCCCCTCAAAAGCAGGTCATAAGTGCTGG
AGAAGGGACCACTCAGTCACCAAAGATTGCACCCTCCA
>BG-XH789
GTTTGTTTACCTTGGAGAGCCGGGTGGGGTGCGGCGGTGTGGACGCCCGAGGTCTCCAGT
GCGTCCCATGAAG
>GGTC-M016D07
TCGCTCTCTTGGTGTGCTTGTTCTTGACCCGGTCAATGATTTCAGGTACTCTCTTGATGG
AGGAAAGAAGAGAATCAGCGGGGGCACCTACTGAATAGTTATTATATACAGCGTGCTAAA
ATTTTGTCTGTGACAGCCTCGGCCATTAGAAGTTGGGGCAAGCTTTTCTGCCTACTTAAC
TCTGGTAAATACATTTCTTTTGATAGGTTATGTCTAGATTTGAGAACCAA
>ESDB-PST1077-2.seq
GNTAGGTGCTTGTNTACGTTTACTAGACCTGTCTTTTATCACCAGCACTGTTAAAGAAAA
ANATAATCATAAAAATGCTGAAAGTGAATGTATTANAATGTTGTTGGTGAGAGGTTATAT
ATTTTTTTCTTCTAAAATTTCGGTGATTTATATTTTGTTTTACTTAAAGTATAGTTTGGA
CCGCTTCTGTAAATGGTAGGTGGTGATAAGTTGCTGCAGACCTTACCAGCAGTGCTTGAG
TTATCCAGTGAGCTGTGTCCTCACGCTAATGTTNAAGNTCTGCCTAANNATGGAAGACCT
CAACTTGCTTTTTTTGTTTTGTACAGGGTTTCGTTGTGTAGCANTGGCTGTCTCAGAACT
TGCTCTGTAGACCAGGCTGGCCTAGAACTCACAGAGGTCCGCCTGCCTCTGTCTNANAAG
TGCTGGGATTAAAGGTGTGCACCAACTG
>CMHD-GT_55H5-3
GGCCGGTTGAACAGAGCACGCCAGAATGGGGACCATGGTCCTGGCCCGAGGAGAGTCCCA
GATCCTTCCTTCCCCCTGACTGTCCTGCAGTGACTGGAGATAATTTCTACACCCACCCTC
ACCACGCAAACAGACCAACTATCTCCTCTAAGACCCCGGGAACCTACAGAGACTGACTCA
CAATGAAACCCTGCTCCTTCCTCCTTCCACCCTCCACTTTAATTTGCTACAGAGGGAGAG
TGATCTAAAAGGTCTCATCTCATCCAAATGCAGATAAATGTGGCCTGCTTTGAGCATACA
GTACCCACGCCAGCTGAGAGGTCTGCACCACTGTACAATTGTCAAGGGAAAAAAAAA
>BG-RRJ689
GGCTGGGAGCGGAGCGCCGGATCCTCCGGCGGCGGGAGCGCGGGCCGCAGCCGCTGAGGT
CAACAAGCAGCTACCCGTGAAAGGCAGTAACTGTTTACAAGACAGCGGACAGTGGGGAGG
GCAACCATAAGTTCCCACAGAAAGCTCCCATTACCTAAAT
>SIGTR-XT0049
AGCATAAAACTATAAGTATTGTGTATGTATGATCTGCGTGCATGCATCTTCAGAAGACGA
CTTTTATAAAGGGTCCGGGGATGGAACTCTAGCTTGCAGG
>GGTC-W037E04
AGTCCGGCTCTCGCAACCCAAGATGGCGGATGAGAGTGAGACAGCAGTGAAGCTGCCGGC
ACCTTCGTTGCCACTGATGATGGAAGGGAATGGAAACGGCCATGAGCACTGCAGCGATTG
CGAGAACGAGGGGGACAACACCCACAACAGGAG
>BG-RRJ682
AGGAAGCCTTGTCCTTTGTGTCCCTGGTGGATGGCTACTTCCGTCTCACTGCAGATGCCC
ACCATTACCTCTGTACTGATGTGGCTCCCCCTCTGATTGTCCACAATATACAGAACGGCT
GCCACGGTCCAATCTGCACAGAATATGCCATCAATAAGCTGCGGCAGGAAGGGAGTGAAG
AGGGGATGTACGTGCTGAGGTGGAGCTGCACCGACTTTGACAACATTCTTATGACTGTCA
CCTGCTTTGAAAAGTCTG
>BG-RRJ681
GGCCTTGGCTCGCTCGCTGCGGCTGCGGGATGGTTGGCGGTGGCGGGAAGCGCCGGACGG
CCGGGGCGGGACCG
>GGTC-G052D06
CCTGCTCACTTTCTTTGTGCTGCTGCTGCTAGTGTTCCTGCTGGAAGCCACCATTGCTGT
GCTCTTCTTTGCCTACAGTGACAAGATTGACAGTTATGCCCAACAAGACCTGAAGAAGGG
CCTGCATCTGTATGGCACACAGGTCAATGTGGGCCTCCCCAATGCCTGGAGCATCATCCA
GGCCGATTTCCGATGCTGTGGAGTTTCCAATTACACTGATTGGTTTGAGGTATACAATCC
CCCTCGTGAGCCTGCCTCA
>FHCRC-GT-S12-11C1
GATCATTCATGATACAGTTGTAGCTGTTTTCAACAAAGCTCGGTGATGAAAACTGTTATT
TTTAACAAGATACCTCCAAGTTAAACATGAAACGAAAACACTTGGATCGTTTCCGTTCTG
GCAAGGCAAAGAATACAGCGTTTTCCAGCTAACTGGTCATGGCACCTCTCTAAGAGTGAC
TCGTCATGCACCCCACCGGGAACATGGATGTTGGCTTTACACGGTCTGCTGTTCAGACCT
TGTCCAGGAGCCACTGCAAAAACATCAAACAGAAGATTTCCCAGTGGGAAGGAAGAGCTA
ACGGTGTAACCAAGACAGCTAAGTTTCACCCAAAGGACTTTGGAGTGAGGTATAACTGCC
ACCAAGAGAGTCCCCCTCATAAGCGTCCCACTGGTGAGGAAAGGAATGGGGCTTTACCCA
GAAACACGGATGTCAAAAGCCGAGATCAAAGTGAGGATGAAGGCGAGGGTGGAGAGTGTA
GAGGCTCCCACCCCTCGGAAGCTGGACTGGACTCCAGCCTGGTGTGTGCTCGGGTCAAAC
AAATCGAAGGCTGCCAAGCTGTTGCTGTGGGTCCAGAGGCTTCCTTACCGCCAGGAAACT
TCTACACCTCCCAGATACCGTGGAGAAGCATAGACGGGCTCTCCCCAGATAAACCCTTAA
ATTTGGCCTTAGCACCTTGTAACTCTACAGGGAGAGAACCGGATCTCAGTGTTCTGGATA
GTTCTTAC
>BG-RRJ685
GTGGGTGTGAATTGAAAGTCTAACACGTGTTTCTGTGTTTATGGACGTGGATCCCACGCC
AGCATCCACCGGTCACTGCCGCCGCCCACAGTGACGTCACCCACGAAAGCACACACGTAG
TTGCGGACGCCGTGGTCAAGATGTCTCTGCCATCCCCACAGGACGGACGGACGGACTCCA
CA
>GGTC-G052D05
CAGGGTGGAGTCTGCCTGTACAATACCGTGACAGTCATNNNGATTCACACCTGCACACAC
GCCGGCATTGCTCTCTCTTTGATGTGTCCCACATGCTACAGACCAAGATATTTGGCTGTG
ACCGAGTGAAGCTGCTGGAGAGTGTAGTGGTTGGAGACATTGCGGAACTAAGGCCTAACC
AGGGAACACTCTCTTTGTTTACCAACGAAGCTGGAGGCATCTTAGACGACTTGATTGTAA
GCAATACTTCTGCAGGGGCACCTGTATGTAGTATCCAATGCTGGCTGCCGGGACAAGGAC
TTGGCTCTCATGC
>GGTC-G061C11
TACTCCAGGGCTGTGCGCACTGCGCGGGCAGCGGCTGAACACGCACGGAGAAGGTGCGGG
AGCCGCAGGGGCCCCGGGCTTTGGGCGGCTGCTGCTCGGCCTTGGCGGAGGCTTGTTCCA
GCTCGCCGTTCGGTCCCAGGCCTGGCTGGTGAGCTGC
>GGTC-G061C12
GAGCAGGAGGGTAGAAGTTGTCTCTGTCGGCGGGCGGGCAGGATTGGGGCACCGAGACCG
GCGTGCGGACAGCAGGGATCGCGGGGAGCGAGGGGTGCGGCATGGAGCTCCGGGCAGTCG
GTTTCTGCCTGGCGATGCTGTGGGGTTGCGCGCTGGCGGCCACGGCGGCACAGGGAAAGG
AAGTTGTTTTGTTGGACTTCGCAGCAATGAAGGGAGAGCTCGGCTGGCTTCACGCACCCC
TTGGGCGAGAGG
>CMHD-GT_117G9-3
TTCGGCCGGTACTCCGCTCTGATCATCGGCATGGCATACGGCGCCAAGCGCTACAGTTAC
CTAAAACCCCGGGCAGAGGAGGAGAGGAGAATAGCAGCGGAGGAAAAGAAGAGACTAGAT
GAGTTGAAACGGATTGAGAGAGAACTGGCGGAAGCTCAAGATGACAGCATTCTCAAGTGA
GGCGTCAGCGAGCTTGCTTTTCTCTAGTCGTTGAGAACGAATAAAGCTTCATTGTGTG
>ESDB-PST6748-NR.Seq
GATAATATGTTTAATCCTAGCACTCTGGAGGCAGAGGAAGGTGGGGCTTTGAGTTTGATG
CCAGTCTACATAGTTTAAGACTGCCAGGGTTCTCTAAAGGGACTTCTGTCTCAAAAAACA
AACAAAAGATCCAAAGAGTTGGAGATATGCATCAGTGGTANAGCTCTTACCCAATATATG
CAAAAAACTCCT
>GGTC-A052C04
TTTTGGNNNNCNNTCCCTCCTCCTCATCCAGAAGAAGAAGGGCAAAAGTCGAACAGGAGG
GATCCTCAGGCTTTTAACCANAATTCAGATCATNNNNATGGATCATTTAACTTGAAAGCT
CTGTCTGGAAGCTCTGGATATAAGTTCGGTGTTCTTNNNAAGATTGTGAATTATATGAAA
ACACGACATCAGCGGGGAGATACACATCCTCTAACGTTGGAAGAGATTCTGGATGAGACA
CAGCACTTAGACATCGGACTCAAGCAGAAACAGTGGCTGATGACGGAGGCTTTAGTCAAC
AATCCTAAAATTGAAGTAGTGGATGGGAAATATGCCTTCAAACCTAAGTACAACTTGAAA
GATAAGAAGGCCCTGCTTAGGCTTTTAGACAATCATGACCAGCGGGGACTAGGAGGAATT
CTCTTAGAAGACATAGAAGAGGGACTGCCTAATTCCCAGAAAGCTGTCAAGGCTTTAGGG
GACCAGATACTATTTGTAAGTCGTCCTGATAAGAAGAAAATACTATTCTTCAATGATAAA
AGCTGTCAGTTTTCTGTGGATGAAG
>GGTC-M081A05
ATTGCCCGCTTCCTTTTCCGGTGCCAGGAGGAGCCGTGTCGCTGTCGTCTCGGTCCATCA
GGCCTTCAGCGG
>GGTC-W121D01
CCCGACAAACACCACGAGAATTCCGCAGCCCACACGGTGACAGAAACCCCATACCCTGTG
ACTTCTGGACTCTTGCTGTCAGTGTGTCCCTTCCTCGTGCTCTGGATGATGTCAGAGCAG
GACCTGGCGGATGTGGTTCAGATTGCAGTGGAAGACCTGAGCCCTGATCACCCAG
>FHCRC-GT-S17-9D2
GGTTTTCAAGATGGCTGCAGCCCCTCAGGCACCAAAGAGGGGATCTATTCGGAAGACTAG
ACCTCTGGTTGTAAAAACATCACTAAACAACCCTTATGTTATTTCCTGGAGCACCTTGGA
GAGAGAAGACATACACTTTATATTACAGACTCTCGAAGCCAAGTTTAAATTGATTGGACT
TCAGAAAATTGAAGATAAGGAAAAAAAA
>CMHD-GT_116A5-3
GAGGGATACAACTGTCAGAAGAAACAGAGCACCATACCTGGTCGCTCCTCATGTTCAGTG
GTGACAGAGCGCAGATGCTCAAGATGCAGGAAGAGAACGACAAGTTCTCGGAGGCCCTCA
GGGAGGGCACCGAGTTCCACTCCACCTTGTACCACATGATGAAGGACTTCGCCTCCCCCG
TGGCAATGGAGAGGGTCAGGCATTCGAACTGCCAGTTCATCGACTCAGTGTGCTACATGC
TGCTGTCTATCCGCGTCCTCAGCTATTCCTAGCTATTCCTAGCCCTTACAGCGTGTGTAA
GCATGGTGGACCCTTATACCGAGA
>BG-XF437
GATCCCACGCCAGCGTCCACCGGTCACGGCCGCCGCCCACAGTGATGTCACCCACGAAAG
C
>GGTC-A014F06
GGGGGCCAATGGAGAGCAGAAGAACTCGGACACAGAGAAGCAGGGTCCCGAGCGGAAGAG
GATCAAGAAGGAGCCTGTTGCCCGGAAGTCCGGGCTGTTGTTCGGCATGGGGCTGTCTGG
GATCCGAGCTGGATACCCTCTCTCTGAGCGTCAGCAGGTGGCTCTGCTCATGCAGATGCC
TGCTGAGGAGTCTGCCAATAGTCCGG
>BG-RRI015
AGTTTGGGATCACCTGATCAGAGCGTGAGGCAGAAATGGCGTCTTCCTTGCTTGCCGGCG
AACGACTGGTTCGCGCTTTGGGTCCTGGCGGAGAACTGGAACGGGAGCAGCTCCCCCGGA
AGCTGCGTGCCCAGCTCGAGGCTGCTCTGGGAAAGAAACACGCGGGCAGTGATAATGCCA
CGGGACCCCGGCGCCTGGTTTCATTCCGTCTCATCCGAGATCTGCATCAGCACCTGAGAG
AAAGAAATTCCAGGCTGTATCTTCATGAACTCCTAGAAGGCAGTGACATCTACTTTCCAG
AGATTGTGAAGCCTCCCCG
>BG-RRI014
GCAAGATGCTGAATGCGAGAGAGCCCAAGGTGGTCAATGGGCCAGAAATCCTTAACAAGT
ATGTGGGAGAATCAGAGGCTAACATTCGTAAACTCTTTGCTGATGCCGAAGAGGAGCAAA
GGAGGCTTGGTGCTAACAGTGGCTTGCACATCATCATCTTTGATGAAATCGATGCCATCT
GCAAGCAGAGAGGGAGCATGGCCGGCAGCACTGGAGTGCATGACACCGTGGTCAACCAGC
TGCTGTCCAAGATCGATGGCGTTGAGCAGCTGAACAACATCCTCGTTATCGGAATGACCA
ATAGACCAGATTTGATAGACGAAGCTCTCCTTCGACCCGGAAGACTGGAAGTTAAAATGG
AGATAGGCTTGCCAGATGAGAAGGGTCGACTCCAGATCCTTCATATCCACACAGCAAGGA
TGAGAGGGCACCAGTTACTGTCTGCAGATGTGGACATCAAGGAGCTGGCTGTGGA
>BG-RRB049
GCACGAACCCGCACACTCTGAGGCGCCTGAGTGAAAAGTGTGGCACCATGGCCTCTGTGC
TGTCCTACGAAAGTCTGGTACACGCCGTGGCCGGAGCCGT
>BG-RRI019
TCCCACTCTGTAGCTCCGGCTGCTGTGGAATTTACAGCATAGCCCAGAACTCGAGGCGTC
TGCATTAACCCGGCTTCTCAAATGTTGGCCTATAGGAAGTTTGGTGAGCGGCCTCCACCC
AAACGACTCACT
>BG-RRI018
GCATTTGGTCTTGTTTCTTTCCAGAGACCCTGGGAGAAGGACAACAACAAGAATGAGTGA
GTCTCTGGTAAATACACCACAGGGTCTGTTAACCTTCAAGGACGTGGCCTTGTACTTCTC
ACTGGAGGAATGGGCATGTCTCAGTTTTGCTCAGAGGACACTGTACATGGATGTGATGTT
GGAGAATTCTATCTATTTGTTTGTTTGCAGAAAATCATTGCATACATGGAAAGTATGGGA
AGGCCTTGGGTGAAGAGAGCCAGTACATTGTCCATGAACACGTGAATATTCAAGAGAAGT
CTTCTAAATGGGACAAGCTTATCA
>BG-RRZ232
TCAACTCTGAAGACTGTCCCTCAGGTGGAGAATGTACAGGAACTGAGGAGTAATCCCTCG
CCCCCATCTGCGGCCATGGGTTCTGCCGTGCAGCACTCAGCAGCCAAAACACCCCATGCT
GTGTTAACCNCCCGTGGCTAACAGCCAAGCCAAGCAGGGGTCTCTGATAAATTCTTTCAA
GCCGTCAGGACCCACAGCAGCATCCTGTCAGCTGTCCTCTGGGGATAAAGC
>BG-RRZ233
ATGATTCAGCTGGATCAGCACGAGGGGTCCTATCTGTCCATCTGCAAACACTACAGAGCC
ATCTATGACACTCCCTGCATTCAGGCAGAAAGTGACAAGTGGCAGCAGGCTCTGAAAAGT
GTTGTTCTCTATGTTATCCTGGCTCCTTTTGACAATGAGTCAATCAGATTTGGTTCACCG
GATAAGCAGTGACAAGAAGCTGGAAGAAATTCCCAAATACAA
>BG-RRZ542
GTGGGTGTGAATTGAAAGTCTAACACGTGTTTCTCTGTTTATGGACCTGGATCCCACGCC
AGCATCCACCGGTCACTGCCGCCGCCCACAGTGACGTCACCCACGAAAGCACACACGTAG
TTGCGGACGCCGTGGTCAAGATGTCTCTGCCATCCCCACAGGACGGACGGACGGACTCCA
CA
>BG-RRJ068
CCCCCGGCCGGGGCCCATGCAGCGCCCCCTCCTGCTGTGAGAAGCCCCGCCCGGCCGGGC
TCCTAGCCTTCCCTTCCCTATCTTCCTCCAAG
>BG-RRJ067
GAATGAGAACACAGTGCCCTGTGTTTCAGAGATGCGGAGAACCCTGACACCAGCCAACTC
CCCAGTGTCTTCACCCAGCAAGCATGGTGACCGCTTCATCCCCTCGCGGGCCGGGGCCAA
CTGGAGCGTGAACTTCCACAGGATCAATGAAAATGAGAAGTCCCCCAGCCAGAACCGCAA
AGCCAAGCCCGCCACCTCGGACAATGGCAAAGACGGCCTGGCCTACTCCGCACTGCTGAA
GAATGAGCTGCTGGGTGCCGGCATCGAGAAGGTTCAGGACCCACAGACGGAGGACCGGCG
GCTGCAGCCGTCCACACCAGAGCACAAGGGGCTCTTTAC
>BG-RRJ064
GTGCAGGCCCCGCCTCCCTAGGAGCTGGGCCAGAAGATGGCGGCGGCCGCGGAGTTGAGG
CTGCTGGAGAAGAGTCTGGGACTGAAGCCGGGGAATAAGTACAGTGCTCAGGGCGAGCGG
CAGATTCCAGTTCTACAGACAAACAATGGCCCGAGTCTAATGGGATTGAGTACCATCGCC
ACCCATCTAGTCAAGCAGGCCAGTAAGGAGCACTTGCTGGGGAGCACTGCAGAAGAAAAG
GCAATGGTTCAGCAATGGTTAGAGTTCAGGGTCACTCGAGTAGATGGACACTCCAGTAAA
GAAGACACCCAGACTCTGCTGAAGGATCTTAATTCCTATCTTGAAGATAAAGTCTACCTT
GCAGGACATAACATCACCCTGGCGGACATCCTGCTGTACTACGGCCTCCACCGCTTTATA
>BG-RRZ549
GTGGGTGTGAATTGAAAGTCTAACACGTGTTTCTCTGTTTATGGACCTGGATCCCACGCC
AGCATCCACCGGTCACTGCCGCCGCCCACAGTGACGTCACCCACGAAAGCACACACGTAG
TTGCGGACGCCGTGGTCAAGATGTCTCTGCCATCCCCACAGGACGGACGGACGGACTCCA
CA
>BG-RRS369
GCGCGCAGCTCCCGCGGCCCGGCTCGCTCTGCGGGAATGTGGGCTGGAGTGGTCCAGCTG
CGGGGCCGAGGTGCAGCGAGCCACAGGGTCGATCCATAGCGCCATGGCCTGCATCCTCAA
GGTCCCAGATG
>FHCRC-GT-S1-11G1
CTTTCGGTCAGAGAAGAACGCCTCAGGAAGCCGAGCAAGTGGCTTCTGGAATATACAGAA
GAATATGATCAGATATTTGCTCCTAAAAAAAAAA
>BG-RRR098
TGTGAAGCTGGTTTTGAGTCCGTGCCCGTATAAGGCACGTCAGCTTTACTGGGAAAGATG
AGCGAGGAATCCAATGATGACAAGAAGCCAACGACTAAGTTTGAACTAGAGCGAGAAACA
GAGCTTCGATTTGAGGTGGAGGCCTCTCAATCGGTTCAGTTGGAGTTGTTGGCTGGCATG
GCGGAGATCTTTGGCACAGAGCTGACCAGAAACAAGAAATTCACTTTTGATGCTGGTGCC
AAGGTGGCTGTTTTCACTTGGCATGGCTGTTCTCTGCAGTTGAGTGGCCGGACTGAGGTG
GCTTATGTCTCTAAGGACACCCCTATGTTGCTTTACCTCAACACTCATACAGCCTTGGAG
CAGATGCGGAGGCAGGCAGAAAAGGAAGAAGAGAGAGGTCCCCGAGTGATGGTAGTAGGT
CCTACTGATGTGGGCAAGTCCACTGTGTGTCGACTGCTACTCAACTACGCAGTGCGTTTG
GGCCGCCGTCCTACTTACGTGGAGTTAGATGTAGGCCAGGGCTCTGTGTCCATCACCTGG
TATCTATGGGGGCGCCTGTACATTGAGCGTCCAGCAGATGTGGAAGAAGGTTTCTCCATC
CAGGCCCCTCTTGTGTATCATTTTGGCTCCATCCACGCCTGGCACCAACATCAAGCTTTA
CAATA
>BG-NPX129
AATAATAGAGAAGGGGCCAGAAAGATCCAAAACAAGTGGCTGCGGCCGTCGCCCAGAAGT
CATCGGACGCGTGGAATCT
>ESDB-PSTVU01.HE50S
GAATGTGGAACGTACCAGAGTGACCCTTGCTGAAGCCCAAGAAGAAGAAGACTGGCAGCA
GGTGGGTCATGGGGGGGTACATATGTCCATGAGCTAAGCCCTTGAGCATATCAGGAGACA
GATGTAGGCCAAGATACGCAGTGTGGATAAACAGTATTTAGGCTCACTTTGCAGGAAATA
GTCCTAAACTCTGAACGCTTGTAGATAGCTGCGTGAACTAGACCAGTTTTATTGAGAGCG
TGGAAAGGATCCGAGATACTTGGCTGTTCGCATTTCCTAGGATGTCAG
>BG-NPX122
TTCGTTCGTTTGCAGCGGGTCGGAGATCGAAGGATTGAGCCAATTGCGGATGAAACGTCT
TGGCCAGGAAGGG
>BG-NPX121
CTCCGCTCGAAGGCGGCGGCGACGGCGGCTGCAGCAGCAGAAGCCGGCGAGCGAGCGAGG
CTCGCCGAATGGACGGAACGCCGCCCG
>SIGTR-AR0771
AGTACTTCATGTGGAGGCAAAGTCAAAGCCCGGCCTTGAGGGTGTCCGAGTAGGGAGCCC
TTCTTGCCGAGTGCCTCGAGGCTGTCCATCCCCAGTCTTCCTCGTTCCCCCGCGTGAAGC
CGGCTGGGTTCCCTTCAGGCCGGGAGAGGAGGAGTGGGCGGGGCAGCTGCAAGCGCCCGG
GGACGGGCGGTACCATTG
>SIGTR-AR0770
GTGGGTGTGAATTGAAAGTCTAACACGTGTTTCTCTGTTTATGGACCTGGATCCCACGCC
AGCATCCACCGGTCACTGCCGCCGCCCACAGTGACGTCACCCACGAAAGCACACACGTAG
TTGCGGACGCCGTGGTCAAGATGTCTCAAGCCATCCCCACAGGACGGACGGACGGACTCC
ACAAG
>BG-RRS143
ATTGGCAGAAAGAATCATGAGGTCATATAACTGCACCCCAGTAAGCAGCCCGCGGCTCCC
CCCGACATACATGCATGCCATGTGGCAGGCCTGGGACCTTGCTGTGGACATTTGCCTCTC
TCAGCTGCCAACCATCATCGAAGAGGGTACTGCCTTCAGGCACAGCCCATTCTTTGCCGA
GCAGCTGACAGCATTCCAGGTGTGGCTCACAATGGGTGTGGAAAACAGGAGCCCCCCAGA
GCAGCTGCCCATCGTCCTGCAGGTGCTGCTAAGCCAGGTGCACCGGCTGAGAGCATTGGA
CTTGCTGGGACGGTTTTTGGACTTGGGCCCTTGGGCGGTGAGCTTGGCCCTGTCGGTGGG
CATCTTCCCCTATGTACTGAAGCTGCTTCAGAGCTCAGCCCGAGAGCTTCGGCCACTCCT
TGTCTTCATCTGGGCCAAAATCCTCGCTGTCGACAGT
>CMHD-GT_100C7-3
TTGCACGATGGTTTTGTTATGGAGATGAATCATCCAACTGCGGGGAAGATTTCAGTCCCA
GGTCCAGCTGTGAGATACAGCTAGTTCAAGATGTCAGAGGCAAAGCCACCTCCCCTGCTG
GGACAGCATACAAGGCATATCCTGAAGGAGGTCCTCAGATATGATGAGGGGGCTATTGAG
AAGCTACTCTGCTCTGGTGTGATAGAGCAACATGAAACCAAGTGACAGAGGAGAATGCAT
CAGAAAACTGCAGCTGGCTGGCCCAGACAGTGAGTGCTCTGTGCATGCCTTTCCCAGTCT
TGATCCTACTACAAAGCATGGTGAGGAGAACTACAGACTACCTGCCTGGCATCTCTGGGG
TAACTTTAGGATTAAAGTCTAGTGCCCATTTAAAAACTTACTGTTTTGACTTTTCCCC
>BG-RRS141
GAAGTTACAGTATGCTGTGCCGATCATCAACCAGAAGGGAGAGGTGGCAGGCCGGCTGCA
TGTGGAGGTGATGCGACTCAGTGGGGCTATTGGGGAGAGGATTGCAGGAGGAGACGATCC
TACAGAGGTCAGCTCTGAAAAGGAAGCCCAGGAGAACAGGCTGGTCTGCATGGTTAAAAT
ACTCCAAGCCACAGGGTTGCCGCAGCATCTGTGTCACTTTGTCTTCTGCAAATATGACTT
CTGGGATCAGCAGGAGCCAGTGACCGTTGCCCCTGAAGTGGATACGTCTTCGTCTCCCAC
CAGCAAGCAGCCACAGTGTATGGTTGTGTTCGATCACTGCAGT
>GGTC-Q002A07
CCCTGGGGCTGGGTCGGAGTAGAGCGGGCGCAGGATGGACGAGGACGTGCTGACCACTCT
GAAGATACTCATCATCGGCGAGAGTGGGGTGGGCAAGTCCAGCCTGCTCCTGAGGTTCAC
AGATGATACCTTTGATCCAGAACTTGCAGCAACAATAG
>SIGTR-AF0659
GTTCCTTATTCTTTCTTCAAACTTCACTCCTCAAATGTATGCAGTTGTCCTCCTCAGCGC
TGCATCTGGATTTCTGAGATGGAGTTCGGTGCAGGGAGCAGCGCCATTTTTCAG
>SIGTR-AH0234
TACAACCTCCTGTTGACCGATGGACTCCTCACTAATGGCTTTCATTCCTGTGAAAGTGAT
GACGATGACAGAACGTCACACGCCAGCTCTAGTGACTGGACTCCGCGGCCGCGGATAGGT
CCATATACTTTTGTTCAGCAACATCTCATGATTGGCACCGATCCTCGAACAATTCTTAAA
GATTTATTACCAGAAACAATTCCTCCACCTGAGCTGGATGATATGACGCTGTGGCAGATT
GTTATTAATATCCTTTCAGAACCACCAAAGCGGAAAAAAAGAAAAGATATCAATACAATT
GAAGATGCTGTGAAGTTACTGCAGGAGTGTAAAAAGATAATAGTTCTGACTGGAGCTGGG
>ESDB-PST1624-1.seq
GCTCCGAAGTGAAGTTCTTCTAAATTTTTATTTCTAGGCCCTTCACAAGTATTTAGTTCA
TACTTCCTACCCATAGAAGTAGCTTTCCCTTCATCGTTTATATACAGCTTTTATATAGCA
TTCTAAACATGAACTGATTTGAAACTTAACTTTTTACCTGATGCTTTTAAACTAAGTAAT
AGTACAAGGCGGTAAGTGAAAATTTAAAAGCAGGAATGCAGTGCTAATATATTTTACAAA
ATTGTAGAAGTATCATGGTTCACATAATAGAAGAGAGTATTAAGTCTTTTTTTTTTTTTT
NTTTTTTTTTGAGACAGGTTTTCTCT
>BG-TEA105
GTGGGAAGCCTTACTGAACTCCAAGCACAAAGAGGCAGTGATGAAAGTTCGGAGACATCT
AGTGGAAGCAGCCAGCAGAGAGAACCTGCCCATCAAGATGAGTATGGGAAGAGTCACTCC
AGGGCAGCTCATGTCCTATATTCAACTCTTCAAGAACAACCTCAGAGCTCTTAGAAATCA
CTGTGGGCTTCTACAGCTTGGGATGGCCACAGTTCAAACTCTGAAGCACCCACAGACTGC
CAAGTGGGATAACTTCCTGGCATTTGAAAGGCTCCTTCTACAGAGCCTTGGGGATTCAAC
AATGGCTGGTGTGCTAAATCAGCTGCTGCCAATGATTAAGTCCTCAAGCCAGAGAACCAG
TGATGACCTCAACCCTGAGGAACTGCTGATCCTGCTCATATACATTTACTCTGTCCCTGG
AGACGTCACGCTGGACAGAGACCTGGGAGACGTGGAAGAAAAGGTGAAGAAAGCATTGGC
CCATGTCCTC
>BG-TEA106
GGGGACTCGCCGCGGTGATGTAGCAGCGTGGGAGGGGCCGAGGCCAGCGCCGTCCATCCA
CCGGCCGCCCCGATCCTGT
>BG-XK527
GGGGGGGGGGGGAGTCCGGGTGTGCTGTCTCACTGGTGAGGTCGTGTACCCGGGAAGTGT
CCCTGTCCGTGGCCTCTGCAGCCTCCCGCTTCCCGGCACCATGGAGTACCTCATTGGCAT
CCAGGGCCCAGACTATGTCCTCGTCGCTTCCGACCGAGTGGCCGCCAGCAATATTGTCCA
GATGAAGGACGATCATGACAAGATGTTTAAGATGAGTGAAAAAATCTTACTCCTATGTGT
TGGAGAGGCTGGAGACACTGTACAGTTTGCAGAATATATCCAGAAAAACGTGCAACTTTA
TAAAATGCGGAATGGATATGAATTGTCTCCCACAGCAGCAGCTAACTTCACACGGCGGAA
CCTGGCTGACTGTCTTCGGAGTCGGACCCCATATCATGTGAACCTCCTCCTGGCTGGCTA
TGACGAGCATGAAGGGCCAGCCCTTTACTACATGGACTACCTGGCAGCCTTGGCTAAGGC
TCCTTTTGCAGCTCATGGCTATGGTGCCTTTCTGACTCTCAGCACCCTTGACCGATACTA
CACACCTACCATCTCACGTGAGAGGGCAGTGGAGCTTCTTAGGAAGTGTCTGGAGG
>ESDB-PST208-1.seq
TCCGACCAGAGCTGGGATCGCGTGGACGTGCGGGCCCGGGCGGCTGAGCACGCTCTGAGT
CCCGGCCTCGGCTTAGCCGGTGCTCCAGAAGGCAAGTCCTCGTGTGCAGGCCTGATCCGG
GCAGGCAGGCATTGCTGCCCTCTCCCCGGTCTCCCCATCCTCTAAGCAGGCCTAACCACT
TTGCTGTTTTTCCCACGCAGCCATCCAGACTGAGGAAGACCCGGAAACTCCGGGGCCACG
TGAGCCACGGCCACGGCCGCATCGGTAAGTGTGCGCCTCCTCGGCGTTTGGCCTTTGGAG
TTTTGTTGGAAAGTAGACAACCGTGGGTGGAAGGAAACACTTGCAGTTCCCCTACTTTAT
GTTGGTAGCGGGGTGAGAGTTAAACACATGCCGCTGGGATGTGAAATGCCGTAAAGTTCC
TTCT
>BG-XK523
GACTCTTCTGTGTGTGCGAGCGCGGAGGCTGCGTGCTGGTCAATCGCTGCCGCCCTGCGC
CCTGCGGAGCTCCAGAGCTCGAACCCCAGCCCTGGAAACCCAGGAATGTAAAGACATCAA
AATGGAGCCAAGTGTGGATGCAAATTCAATTACTATCACTGTTGAGGGAATGACATGTAT
TTCCTGTGTCCGGACCATTGAACAGCAGATTGGGAAAGTGAATGGTGTCCATCACATTAA
A
>BG-TEA108
TGTTTTGGGGACTCGCCGCGGTGATGTAGCAGCGTGGGAGGGGCCGAGGCCAGCGCCGTC
CATCCACCGGCCGCCCCGATCCTGT
>BG-XK529
CATTTTAGAAGCCAGTCCATCTGGAACTCCTCTAGAAGATAGCAGCACTATTTCTTTCAT
TACCTGGAATATTGATGGATTAGATGGATGCAATCTGCCCGAGAGGGCTCGAGGGGTGTG
TTCCTGCCTAGCTTTGTATAGTCCAGATGTGGTATTTCTACAGGAAGTTATCCCCCCATA
CTGTGCCTACCTAAAGAAGAGAGCAGCCAGTTACACAATTATTACAGGTAATGAAGAAGG
ATATTTCACAGCTATACTATTGAAGAAAGGAAGAGTGAAATTTAAAAGTCAGGAGATTAT
TCCTTTTCCAAATACCAAAATGATGAGAAACCTGCTATGCGTAAATGTGAGTTTGGGTGG
AAATGAATTTTGCCTTATGACATCCCATTTGGAGAGCACCAGAGAACATTCTGCGGAACG
AATAAGACAATTAAAAACTGTTCTTGGAAAAATGCAAGAGGCTCCAGATTCAACCACGGT
TATATTTGCAGGAGATACAAATTTAAGAGATCAAGAA
>FHCRC-GT-S7-3E1
GTGGGAGGAGGAACTGGCCAAACGCATGAACCTTCAGACCATGGTGGACACGCTGCAGGA
GGCGGCGCAAGAAGCCGAGGCTATCCAGGAGGAGATGAACGAGAAGATTGAGCGGCTCAA
GGCCGAGCTGGTGGTGTTCAAAGGGCTCATGAGTGACCCCATGACAGACCTGGACACAAA
GATCCAAGAAAAGGCTATGAAGGTGGACATGGACATCTGCCGCCGAATCGATATCACGGC
TAAGCTGTGTGATGTCGCACAGCAGAGGAACTCAGAAGACGTGTCCAAGATCTTCCAGGT
GGTCCCTAAGAAGAAAGATCGTAAGGTGGCTTCGGATGAAGACATCTCGGAGCAGGACGG
GGAGGTGAATCGGTTTTCAGATGAGGAGGTCGGCTCCATGAACATCACTGATGAGATGAA
GCGCATGTTTAACCAGCTGCGGGAGACCTTTGATTTTGATGACGACTGTGACAGCCTGAC
GTGGGAAGAGAATGAAGACACACTGCTGCTATGGGAGGATTTTACCAACTGTAACCCAAC
CATTGACCTGCAGGGTGAGCAAGAAGAAAACTTGGGCAACTTGATCCATGAGACCGAATC
CTTCTTCAAGACGAGAGACAAGGAGTACCAGGAGACCATAGGCCAGATTGAGCTGGAGCT
GGCCACAGCCAAGAGCGACATGAACCGACACCTTCATGAGTATATGGAAATGTGCAGCAT
GAA
>CMHD-GT_76D1-3
CACATGGCTGAATGACCCTGGATATAAGCGCCAAAGTCCAGAAGGTTTTAGCCAAAGCAA
CACCTCGCACTCCTGCCCCAGCATGCAGAAGGACGCCTCTTTGAGCGGCTTCCTGCCTAG
TTTCCAGCATTTCGCCACTCAGGCCATCCACGTGGGACAAGAGCCTGAGCAATGGAATTC
TCGTGCCGTGGTGCTGCCCATTTCGTTGGCCACCACATTTAAGCAGGACTTCCCGGGCCA
GTCCTCGGTAAGCAGCCGGGCAGGGGCTGGGCTGACTGTGGGAGCGCTCGGGACATGCGC
TCTCTGCGATTTTCAGTTAAAAACCAGAACTGTAAGTTGTTGAATTCTGTAGCATCGAAG
CTACCTGCAGCCAGTCCTACTTTGAAAAATGAAGGCTCTTGGGCTGGTGAAATGGCTCAG
CAGTCGTGCTGACTAGNTTTATATCAACTTGACTCAAGCGAGAGAGGAGGGGGACTCGAT
TGAGACAATGCCTCCAGTAGATCAGGCTGCAAGAGGCATTTTC
>CMHD-GT_45D6-3
CTACCTGGGAACTGCTGTTTCTATGCATTAAGATGTCTCTGGTGGACTTGGGGAAGAGGC
TGCTAGAAGCTGCAAGGAAAGGCCAAGACGATGAAGTGAGGACACTGATGGCAAATGGGG
CTCCATTCACCACAGACTGGCTCGGAACATCACCGCTTCACCTTGCAGCCCAGTATGGTC
ATTATTCCACAGCAGAAGTGCTCCTTCGAGCTGGCGTTAGCAGGGATGCCCGGACCAAAG
TGGACAGGACCCCTTTGCATATGGCTGCAGCTGATGGACATGTTCACATCGTGGAACTGC
TTGTTAGGAGTGGTGCAGATGTGAACGCAAAGGACATGCTGCAGATGACAGCTCTGCACT
GGGCCAGAGAGCACCATCACGGGGATGT
>BG-RST613
GCTCCCGGGCGTGGCGCTGCTGCTCGCCTCGGCCCGTCTCGCCGCCGCCTCCGATGTGTT
GGAACTGACGGACGAAAACTTCGAGAGTCGCGTCTCCGACACTGGCTTCGGCGGGGCTCA
TGCTGGTCGAGTTCTTCGCCCCCT
>BG-RST612
CATTCACCAACCTTTCAAGCTTGGTAGTGCTGCATCTTCATAACAATAAAATTAAAAGCC
TCAGTCAACACTGTTTTGATGGACTAGATAACCTGGAAACCCTGGACTTGAATTATAATA
ACTTGGATGAATTTCCTCAGGCTATTAAAGCCCTTCCCAGCCTTAAAGAGCTGGGATTTC
ACAGTAATTCTATTTCTGTTATCCCGGATGGAGCATTTGCTGGTAATCCACTGCTAAGAA
CTATCCATTTGTATGATAATCCTCTGTCTTTTGTGGGGAACTCAGCATTTCACAACCTGT
CTGATCTGCATTCCTTAGTCATTCGTGGTGCAAGCCTGGTGCAGTGGTTCCCCAATCTGG
CCGGAACTGTCCATCTGGAGAGTCT
>BG-XM250
CCACCGCTTCAACGAGTTCATGACCTCCAAACCCAAAATCCGGTGCTTCCGGAGCCTAAA
GCGTGG
>CMHD-GT_108H11-3
CTGAGGCTGCTCCCCGATCTCATCGATCTCGTCGCCAGACCCTCATCTGCTATCGTCCCG
AAGCCTGAGACTAGGCCTCCTATCTCGGAAGCTCCTCTGGCTCCTTCACACCACCATCTG
CTTACTAATCTCCACAGACAGCTTGATTTCTCATCTGCTTAAGCAACTAGTTTTTTCTCT
TCTCTTTACACTTAGTTCCTAAACTCCCACCCTTGTAAAAAGCAATTTTATGTTTAAAAT
GTCTTATCTCACTATATTATAATATATTAAATTAATAAAATCGGAATTTT
>SIGTR-AE0174
GTTGTGAGCTCTTCTAGATGGTCAGGGTGGCAAAAAAGGAAAAAGAGGCAGCTGAGAAGC
ACTTGAAGGCATCCCTGCCCAAGAAGAAGGCCAGCCTCACCCATGAGCAACAGCAGTCAG
CTCGACTAGCCAGGGAACTGGAGGACAGAGAGGCCGAGCTCAGCCGCTGTGACACCTTCT
ACAAGGAGCAGCAGGGGCGCATCCAGGAAAAG
>SIGTR-AE0177
GCATAAAACTATAAGTATTGTGTANGTATGATCTGCGTGCATGCATCTTCAGAAGNCGAC
TTTTATAAAGGGTCCGGGGATGGAACTCTAGCTTGCAGG
>ESDB-PST8416-NL.Seq
ATCACTTTTTTTACATTCTAGAAAGCTTTTATAGTGAGTGGTATTAGATTTTCCACAGGA
CAGTAAAACTAACCTTTATTCTCCTATTATGATTATTGTCTGGGAGGCTTACTGCCTCTG
CTAATTACCATGGCCTAGTCCTGTAAGCCTCTAGCCTCTAAATAATCTTATGTAGTCCTA
GAGTGTTTTCAGCCTCTGAGATTTCCTGCTGATTAAGTTCCCCCTTTCTTGTTTGTTC
>GGTC-W087E08
GGCGTCGCTCTCTTGGTGTGCTTGTTCTTGACCCGGTCAATGATTTCAGGTACTTTGTTG
ATGGAG
>GGTC-P012G11
AGGATCCGTTTTGGGGGGCGGTGGGCATTGCGCAGAAGGCGGCGGTAGCGGTGGCTTGTG
GTGCCGCTTTACCACAGAGGAACCGTGCAGGCCTTAGCGTGAGTGATCACTTTAGATTCT
TGG
>BG-RST477
GGTGGTTGACTCTTACCTGCCTGTCATCCTGGACATGATTAAGGGCGAGATGAGCAACCC
TGGGGAAGTGTGCTCTGCGCTCAACCTCTGCCAGTCCCTTCAGGAGTACTTGGCCGAGCA
AAACCAGAAACAGCTTGAGTCCAACAAGATCCCGGAGGTGGACATGGCCCGTGTGGTTGC
CCCCTTCATGTCCAACATCCCTCTCCTGCTGTACCCTCAGGATCACCCCCGCAGCCAGCC
CCAACCTAAGGCTAACGAGGACGTCTGCCAGGACTGTATGAAGCTGGTGTCTGATGTCCA
GACTGCTGTGAAGACCAACTCCAGCTTTATCCAGGGCTTCGTGGACCACGTGAAGGAGGA
TTGTGACCGCTTGGGGCCAGGCGTGTCTGACATATGCAAGAACTACGTGGACCAGTATTC
CGAGGTCTGTGTCCAGATGTTGATGCACAT
>BG-RRE067
ACACTCTGAGGCGCCTGAGTGAAAAGTGTGGCACCATGGCCTCTGTGCTGTCCTACGAAA
GTCTGGTACACGCCGTGGCCGGAGCCGT
>BG-RRE062
GTGGGTGTGAATTGAAAGTCTAACACGTGTTTCTCTGTTTATGGACGTGGATCCCACGCC
AGCATCCACCGGTCACTGCCGCCGCCCACAGTGACGTCACCCACGAAAGCACACACGTAG
TTGCGGACGCCGTGGTCAAGATGTCTCTGCCATCCCCACAGGACGGACGGACGGACTCCA
CA
>SIGTR-AN0343
GGTTGTGAGCTCTTCTAGATGGCTTTCTTTGTGTATTTGCCATAAATAATACTAAATCAT
TTGAAGATATTCACCATTATAGAGAACAAATTAAAAGAGTAGAGGACTCTGAAGATGTGC
CTATGGTCCTGGTAGGGAATAAGTGTGATTTACCTTCTAGAACAGTAGACACGAAACAGG
CTCAGGAGTTAGCAAGGAGTTACGGGATTCCGTTCATTGAGACCTCAGCAAAGACAAGAC
AG
>BG-RRR545
TACAACCCTGAGACAAGGCGGCTGAATAGTACCCAAGGGGAAATTCGAGTTGGCCCTAGC
CACCAGGCCAAACTTCCAGATCTGCAACCATTTCCTTCTCCAGATGGTGATACTGTGACT
CAGCATGAGGAACTTGTCTGGATGCCTGGAGTCAGTGACTGTGACCTCCTCATGTACTTG
AGGGCAGCAAGGAGCATGGCAGCATTTGCAGGGATGTGTGATGGAGGCTCCACAGAGGAT
GGCTGTGTTGCAGCATCTCGGGATGACACCACTCTCAATGCACTGAACACCCTACCTGAA
AGCAGTTATGATCCCGGCAAAGCCCTGCAGCGCCTCGTGAAGAAGCCTGTGCCCAAGCTG
ATCGAGAAGTGCGGGACAGAGGATGAAGTGAAACGCTTCGTTAAGGGGCTCCGACAATAC
GGCAAGAACTTCTTCAGAATCAGAAAGGAGCTGCTTCCCAGTAAGGAAACC
>BG-RRY226
CAGAGCTGGGTGCGGTGAGGCGCGCAGATCACCGCGGTTCCTGGGCAGGGCACGGAAGGC
TCAAGAACCTGACCTGCTGCAGCTTCCAGTCTCGCGTTCGCCCCACCCCGCCGCGCCGCC
CGAGCGCTCGAGAAAGTCCACTCGGAAGAACCAGCGCCTGTTCCCCGGGCAGACCCAGGT
T
>BG-RRR236
TAAGAAATCCCAGCAGATAGGAAAATTAAGTTTAGTTTGCTCCGATTA
>BG-RRR237
ATGGCAGTATTCAGTACCTGCCCATACAGCTGCTGGCTCAGCCTACAGCTGCATGTCGCC
TGGTAGAGCGAGGGCTGTTGCCGAGGCCTCAAGCAGACTTTGATGACCTGTGCAACCTGC
CAGAGCTGACTGAAGCCAACCTGCTGCAGAACCTGAAGCTGCGCTTCATGCAGCAAAAGA
TCTACACATACGCGGGCAGCATCCTGGTGGCCATCAACCCCTTTAAGTTCCTGCCCATTT
ACAACCCCAAGTATGTGAAGATGTATGAGAACCAACAGCTGGGCAAGCTGGAGCCACATG
TGTTCGCTCTGGCCGATGTAGCCTACTACGCCATGCTGCGCAAGCACGTGAACCAGTGTA
TCGTCATCTCTGGTGAGAGTGGCTCTGGCAAGACACAGAGCACCAACTTCCTCATCCACT
GCCTCACAGCGCTCAGCCAGAAGGGCTATGCCAGTGGCGTCGAAAGGACCATCCTGGGAG
CAGGGCCTGTGCTGG
>BG-RRR235
TTTCAAGGGTTTTTTTTTTTAAATGGACACCTCCTTGGACGACAGCCATTTCCTAATATT
GTACAGCTGGGCCTCTGTGAACCAGAAACTTCCGAAGTTTATCGACAAGCAAAGCTGCAG
GCCAAGCAGGAGGGGGATACTGGGCGCCTTTACCTGGAATGGATAAACAAAAAAACTATC
AAGAATCTGTCCCGCTTAGTCGTCCGCCCCCACACAGATGCTGTTTACCACGCGTGTTTT
TCTCAGGATGGTCAGAGAATAGCTTCTTGTGGGGCTGATAAAACCTTACAGGTGTTCAAA
GCCGAGACAGGAGAGAAACTTCTTGACATCAAAGCTCACGAAGATGAGGTGCTTTGCTGC
GCGTTCTCCTCAGACGACAGTTACATAGCGACCTGCTCAGCGGATAAGAAGGTTA
>ESDB-PSTVU01.HL4
GGGGCAGGTCTCTGTGGTACACACCCCTACACTCAGGTAATCAGTTTCCTCATCAACAAA
GCAATAGTCTTACTGGTGCGGACCAGAGAGTCTCAGATACCTCCTTTCCCTNAAGTCAGT
CTGTGGTCTAAGTGTTAGCTCCACTGTGGCCGTCTCAGATAGCCATTGTCTTAGTATTCA
CTGGGCCTGGCTGCTTCCTGCAGGACAGTGGAACCCATTAGCCCTCTGTGCCACTGAATA
CTGGCCAGTGAAGTAAAGGGGTTCGCTTTT
>SIGTR-AD0435
GATAAAGTGCAGGATGGAGGGANTGNTGCATTACATCAACCCAGCACATGCTATCTCTCT
GCTCAGTGCCCTCAATGAGGAGCGCCTCAAGGGACAGCTGTGTGACGTGCTCGNTGATTG
TTGGGGACCAGAAATTCCGAGCTCATAAGAACGTATTGGCTGCCAGCA
>BG-RRU014
TGCTTCTTTTTCTCGCTCGCTCTCACCCTCTCAGGAGGTAGCGAAAGTGCTTTGGCGGTT
TGTACGGCGGTGGCTCGGGCTTTCGGGACCGAGCGGCCCTGCGGACGGTCTCTCGAGGCA
ATCTCCCCTCCCCTGACCCTGATCCGTCCGGGGCGAGCCCCTTGGAAGCGCGCAGACTTG
GTTCTCAACCCCTGGCGGGTCCCAAGTG
>BG-RRC083
TCCAGTCCAAAACCATTAAGGTGTCATATGCTCGCCCAAGCTCAGAGGTCATCAAAGATG
CCAAGTTATACATCAGTGGGCTCCCAAGGACCATGACACAGAAGGATGTGGAAGACATGT
TTTCTCGGTTTGGGCGAATCATCAACTCCAGGGTCCTTGTGGATCAGACCA
>SIGTR-AE0313
CACGTGTTTCTCTGTTTATGGACCTGGATCCCACGCCAGCATCCACCGGTCACTGCCGCC
GCCCACAGTGACGTCACCCACGAAAGCACACANGTAGTTGCGGACGCCGTGGTCAATGAT
GTCTCTGCCATCCCCACAGGACGGACGGACGGACTCCACNAG
>CMHD-GT_113E8-3
CAGAGATGCGGTCAAGGCGGTAGGCATCGCTGGAGTGGGCTTGGCGGCCTTGGGCCTCGT
TGGAGTCATGCTCTCCAGAAACAAGAAACAGAAGCAATGAGCTGAATGACTGCCCAGTTT
TTGGGCTCTTCTTTTGCTAGAGGGTTTGGAGTTTGATTTATAGATTCTATTGCTTTATAA
TTAGGTTTATTTTCACAACATACAATAAACCACAAGAAAGGAATATT
>SIGTR-AE0316
GAAGCCCATGATGCCCCAAGAGTCCCTCAGTGGGACTGGCTGTCGCTCTGAAGATCAAAA
CTGTGTGCCCTCGCTCCAAGAACGGAAAGTGACCGCCCTCGACCCAGCTCCTGTGTGGAG
CCCAGAGGGCTACATGGCACTGCAGAACAAAGGCTACTCACTGCCCCACCCGAAGTCTGC
TGACACTCTGGCCATGGGCATGCATGTCAG
>GGTC-A059C08
CATCTCCCNNNAGATAATAGATGAGTTTCCCACATTTGTCAGTGCTAAAGATGATTCTCC
TAAGGAGTACACTGACCTAGAAGTATCCAACAAAAGTGAAATTGCTAATGTCCAGAGCGG
GGCCAATTCGTTGCCTTGCTCAGAATTGCCCTGTGACCTTTCTTTCAAGAATACATATCC
TAAAGATGAAGCACATGTCTCAGATGAATTCTCCAAAAGTAGGTCCAGTGTATCTAAGGT
GCCCTTATTGCTTCCAAATGTTTCTGCTTTGGAATCTCAAAATAGAAATGGGCAACATAG
TTAACCCAAAGTACTTACGAAAGAAGCAGAGGAAAAACTTCCTTCTGATACAGAGAAAGA
GGACAGATCCCTGACAGCTGTATTGTCAGCAGAAGCTGACATCACAC
>GGTC-F037D04
TTAAAGACCCCGAATGGCGGTCGCCCTCGGTGCTATTAATGTACTCGTGGGCGCCCTTAC
AACAGAATTTTCTGGTGGANNACGAAAATGTTTTACATAACATTCCCAATTTGGGGGATG
AAGTTCTGGATCAGGATGGCACTTTCATTGAAGAACTAATAAAAAATTATGATGGAAAAG
TGCATGGTGACGGGGAATGTGGATTTATAAATGATGAAATTTTTGTGGAGTTGGTAAATG
CTCTTGGTCAATATACTGATGATGGTGATGACGATGATGGAGATGATCCAGATGAAAGAG
AAGAAAAACAGAAAGATCTAGAGGATAATCGAGATGATAAAGAAACTTGCCCACCTCGGA
AATTTCCTGCTGATAAAATATTTGAAGCCATTTCCTCAATGTTTCCAGATAAGGGCACCG
CAGAAGAACTGAAAGAAAAATATAAAGAACTCACGGAGCAGCAGC
>SIGTR-AM0934
GTGGGTGTGAATTGAAAGTCTAACACGTGTTTCTCTGTTTATGGACCTGGATCCCACGCC
AGCATCCACCGGTCACTGCCGCCGCCCACAGTGACGTCACCCACGAAAGCACACACGTAG
TTGCGGACGCCGTGGTCAAGATGTCTCTGCCATCCCCACAGGACGGACGGACGGACTCCA
CAAG
>SIGTR-AL0474
TGGTTTACCAGAGAAGCTAATGCAGAAAACTCAACAGTACCATAAGGAAAGAGAACAGCC
ACCACGGTTTGCTCAACCTGGGACATTTGAATTTGAATATGCGTCTCGATGGAAGGCTCT
TGATGAAATGGAAAAGCAGCAGCGGGAACAAGTTGATAGAAACATCAGAGAAGCCAAAGA
GAAACTGGAGGCAGAGATGGAAGCAGCTAGACATGAACACCAGTTAATGCTAATGAGGCA
AGATCTANTGAGACGTCAAGAAGAACTCAGACGTGAGGAAGAACTCAGAAATCAAGAACT
GCAGAAACGAAAGCAAATACAAGTGAGACACGAAGAAGAGCATCGTCGTCGTGAAGAAGA
AATGATCCGTCACAGAGAGCAGGAGGAGCTGAGGCGACAGCAAGAGGGCGGCTTTAAACC
AAACCATATGGAAAAG
>GGTC-F058B05
TGGNNNTGGTGCAGCGGCTCGGGCCTGTCCCCGCGGCGGTGGGGAGGGCTTGAGGCTCGC
GAGCCTCGTTCCCCGCGCCTCACGCGCTAGTGCACTTTACACACATGAGAGAATTGGAAG
CTAAAGCTACCAAAGACGTAGAGAGAAATCTTAGCA
>SIGTR-AL0478
GATTCGAAGCTGTCCCCTGGCCGGACTTTGCCTTCGCCATGGCGCTCAGCGATGCAGATG
TACAGAAGCAGATTAAGCACATGATGGCTTTCATTGAACAAGAAGCCAATGAGAAAGCAG
AAGAAATAGATGCAAAGGCAGAAGAAGAGTTCAACATTGAGAAAGGTCGCCTTGTGCAAA
CGCAAAGACTGAAGATTATGGAATACTACGAGAAGAAAGAAAAGCAGATTGAGCAGCAGA
AGAAAATTCAGATGTCCAACTTGATGAATCAAGCAAGGCTCAAAGTCCTCAGAGCAAGGG
ATGACCTCATCACTGATCTGCTAAATGAGGCAAAGCAGAGACTCAGTAAGGTGGTAAAAG
ATACGACCCGTTACCAAGTGCTGCTGGATGGGCTGGTCCTTCAGGGCTTGTACCAGCTGC
TGGAGCCTCGAATGATCGTGCGTTGCAGAAAACAAGATTTCCCTTTGGTGAAG
>SIGTR-AL0479
CTTTAATGCTAATTGGGANAGAGACAGAACCAACCAGACTGGTGTTGAACCNTGCTATGG
TGATAAAGATAAACGGCGACATTGTTTTGCTACCTGGAAGAATATTTCTGGTTCCATTGA
AATAGTGAAGCAAGGTTGTTGGCTGGATGATATCAACTGCTATGACAGGACTGATTGTAT
AGAAAAAAAAGACAGCCCTGAAGTGTACTTTTGTTGCTGTGAGGGCAATATGTGTAATGA
AAAGTTCTCTTATTTTCCGGAGATGGAAGTCACACAGCCCACTTCAAATCCTGTTACACC
GAAGCCACCCTATTACAACATTCTGCTGTATTCCTTGGTACCACTAATGTTAATTGCAGG
AATTGTCATTTGTGCATTTTGGGTGTACAGACATCACAAGATGGCCTACCCTCCTGTACT
TGTTCCTACTCAA
>SIGTR-AJ0019
TCAGTATCTCGGAGATTAAGAACAAGCAGCGGCGACACATGATGTTCACGCGGTGGAAAC
AGCAGCAGCGGATGGAAAAGTGGGCAGCTAAGAAAAAACTTTAAAAGGAGAGAGAGGCTC
TTGGCGATAAGGCTCCACCAGAGCCTGTTCCCAAGACCATTGACAACCAGCGCGTTCACG
ACGAGCACACGGTAGACCCCAATGATCAAGAG
>BG-XN261
AAAAGGTTTTTTTTATTTATTATTTTTTTTGTGGGTGTGAATTGAAAGTCTAACACGTGT
TTCTCTGTTTATGGACCTGGATCCCACGCCAGCATCCACCGGTCACTGCCGCCGCCCACA
GTGACGTCACCCACGAAAGCACACACGTAGTTGCGGACGCCGTGGTCAAGATGTCTCTGC
CATCCCCACAGGACGGACGGACGGACTCCACA
>CMHD-GT_38B6-3
GCAGACAAGCTGATCTCCTTTTTTGGTGTGCAATGTCCTCGTTTGTCATCTTCCTGGGAA
AGCCCTTTGTACTTCCCCCAGAGAAGGCGGAGAGGAGTAATGTCTCATCACACAGACGAA
CGCGGCTCGTGCAAGGTGCAGGATAGCATCTGCTCTAACAGCAAGCTCACAGGACACCGG
GCTGCTGCGGGAGAGCTTGCTTTTCTCCACAGAGATACGAGGATTCTCCCAGGGCAGACA
AGCTGTGGCACGAAACCTGTTGGTGTCAACTTGTTTCTCCATGTTTGGGGTTCTCTGCAG
TGCATAGATGCTGCTTTTATTTTGTAAAAGAATATAATGGCTTTTTATGG
>CMHD-GT_139B8-3
TGAACTCCGGGGATGGCATCGACTACAGCCAGCAGAAGAGGGAGAACATTGGCGACCTGA
TCCAGGAGACCCTAGAAGCCTTCGAGCGCTACGGAGGGGAGGACGCCTTCATCAACATCA
AATACATGGTGCCTACCTATGAGTCGTGCTTGCTGAACTGACCGGGCAGCTGCCGGAGGG
AGCCTCCCTTGGTGTCACAGCCGTCTGTCCCTAAAGTCCTAGCATCTCATTACTTGTGAC
TTCTACAGCTGCAAACATAGTAGTTTCTGGGCCAAAAGACTGTTAGCCCTATTGTAAGCA
AGGCTTTCCCATATATAAATAGTGCCTGTTTCTTAGATT
>BG-XB840
ATATCGAGCCTGAAGAAGGTTGTCAGGGTTCCCCACAAAGAAGAGGGCCTCTGACCTCAG
GCTCAGACGAAGACAGTGTTGCCCTCCCTCTGGGTGACAACGTGCTGACTCATAACCTGG
GGATCCCAGTGTTGGTGGTGTGCACAAAGTGTGATGCCATGAGCGTCTTGGAGAAGGAGC
ACGATTACAGGGACGAGCACCTGGACTTCATCCAGGCGCACCTGCGGAGATTCTGCCTCC
AGTATGGAGCAGCCTTGATTTACACCTCAGTGAAGGAAGAGAAAAACCTTGACTTGCTGT
ATAAGTACATTGTTCATAAAACCTATGGCTTCCACTTTACCATACCCGCCTTAGTTGTGG
AAAAGGACGCGGTTTTTATACCTGCAGGCTGGGACAATGAAAAGAAAATAGCTATTTTAC
ATGAAAATTTTACAACCGTGAAGCCAGAAGACGCGTATGAAGATTTTATTGTAAAGCCGC
CTGTGAGAAAGCTGGTCCATGACAAAGAGTTGGCAGCGGAGGATGAGCAGGTGTTCCTAA
TGAAGCAA
>BG-XB599
AGAGGCCTCTCTGGAAGTTGTCCCGGGTGTTCGCCGCTGGAGCTCCGGGTCGAGAGGACG
AGGTGCCGCTGCCGCCGGCCCCGGAGCCCAGCCCTTTTCTAGCCCGGTCCAGTCCCAGCC
GCCACCTCCTGACCCCGCCGTCGACCCCGTCGTTACCATGAATCCTGCGGTCTTCCTGTC
TTTAGCAGACCTCAGATGCTCCTTGCTGCTCCT
>BG-RRN357
GGGGGGGTTTTTTTATAGGTTTTTTTTTTTTTTTTTTGGTTCGAGTGGGTGCTGCTTAAA
GGTGGACGGCGGCCAGGGTTGCCGCGTCCAGCTCGGTGCCACGCCCCGGCCGGTGCTGCG
GAAGCCTCAGCCATGCTGTTCTGGCACACGCAGCCCGAACACTACAACCAGCACAACTCT
GGCAGCTACTTGCGTGATGTGCTGGCTCTGCCTATCTTCAAGCAGGAAGAGCCGCAGCTA
TCTCCTGAGAATGGGGCCCGCTTGCCGCCCCTACAGTATGTGTTGTGTGCCGCCACCTCT
CCAGCGGTGAAGCTACATGAAGAGACCTTAACATACCTCAATCAAGGTCAGTCGTATGAA
ATCCGGCTGCTGGAGAATCGGAAGCTAGGGGACTTCCAAGATCTGAACACGAAATATGTG
AAGAGCATCATCCGTGTCGTTTTCCATGACCGCCGGCTGCAGTACACAGAGTACCAACAG
TTGGAGGGTTGGCGGTGGAGTCGGCCTGGGGACCGCATCCTGGACATT
>BG-XB592
ACCCGGAGCAGGAAGATGGCGGCGGCGCAGGAGGCGGACGGGGCCGGCAGCGCCGTGGTG
GCGGCCGGGGGAGGCAGCTCTGGT
>BG-XB593
ATTCAGCAAGCGCGAACATGCTTAGGAATTTATCTGGGATCCCTTAAACGACTGCCTATC
GCCGTCCGGAATCAATGTAGAAATACAAAGTTTGAGAATAAAAAGAAGGAAGAAGTACCC
GAGGACGACGGGCGGACGGACGCACGGCGAGTGTTTGTGACTGAAGTAAAGCTGGTTTGG
ACCCTGGCGGCTGAAGCACAAGTTTCCACGCGGACTGGTCTGGTCCGACTTGGAACAGTT
TTTCCTTACACTTTCAGCTTTATGGGTTGGCTTCCTTGACTGCATTTTCTGTCAGTTAAC
TAAACTCCAGACTCATGGATTTTCTCGACCAGAAAATCAGACTATTTTCCTGAATAATCT
ACTAGAAACTTTTACGGAACACATTTCATGTTTCCTTTGAAGAGTTAAGAGAAGAAAGTA
TTTGTAAGAACAGGAAAAGAAACAAATACTTTGCAAATAAACTGGCTGGTGCTGTGACCA
CATGTGAATAGCAAAGGCGATCGATCAAGCGCTATGGACAAAAGGCCTCGTGTAAGATGC
TCTGCCAGGCAAT
>SIGTR-AF0765
GTTCCTTATTCTTTCTTCAAACTTCACTCCTCAAATGTATGCAGTTGTCCTCCTCAGCGC
TGCATCTGGATTTCTGAGATGGAGTTCGGTGCAGGGAGCAGCGCCATTTTTCAG
>SIGTR-AF0762
CTTCAAACTTCACTCCTCAAATGTATGCAGTTGTCCTCCTCAGCGCTGCATCTGGATTTC
TGAGATGGAGTTCGGTGCAGGGAGCAGCGCCATTTTTCAG
>SIGTR-AF0760
CAAACTTCACTCCTCAAATGTATGCAGTTGTCCTCCTCAGCGCTGCATCTGGATTTCTGA
GATGGAGTTCGGTGCAGGGAGCAGCGCCATTTTTCAG
>GGTC-P010G10
GTTGAGTCCTGACGCGGTCGTGAGTCGCTGGACTCGTAGGGTTGGTGCAAGCTGAAACCG
GGAAAGTAGCGTGAAGGTTCTTCATGAGAAGTGTCTGCCAGACTGCAAGAATTCAAGAGA
CTTGAGAACTTGATTGTGGCTTTGAGCGAGGTTGTCAG
>GGTC-W142C07
AGTTCTCTGGGAGTTTGTGCCTGACGGCGGTACCGCAGCCCTGGACCGACCGACGAGATG
CCGAACGGAAGCCGCTGCCCGGATTGCGGCTCCTCCGAGCTCGTGGAAGATTCGCATTAT
TCTCAGAGCCAGCTGGTGTGCTCCGACTGCGGCTGCGTGGTCACCGAAGGGGTCCTAACT
ACCACCTTTAGCGACGAGGGCAACTTCAGGGAAGTGACATATTCTCGAAGCACTGGGGAA
AACGAACAAGTTAGTCGCTGCCAGCAACGTT
>GGTC-W031F03
TCACCCGCTCTTCAGCCAGGTTAAGCCAGAGTTCCCAAGATTCCAGCCCTGTTGGAAATT
TGCCGTCTTTCGGCATTGAGGAGCCTGCCTATTTTACCAGAAGGGTGACCCGTAGTCAGC
AGCAGCCCACGCCAGTGACTCCAAAAAAGTACCCTCTTNNACAGACTCGCTCATCTGGCT
CTGAAACGGAGCAGGTGGTGGACTTTTCAGATAGAG
>SIGTR-XT0672
TGTGAGCTCTTCTAGATGGTTTCTGCTGATCTATAAAATCAGCTATGCCACTGGCATTGT
TGGCTACATGGCTGTCATGTTTACCCTCTTTGGTCTTAACTTATTATTCAAGATTAAACC
AGAAGATGCAATGGACTTNGGCATTTCTCTTCTCTTCTATGGCCTCTACTATGGAGTTCT
TGAGCGTGACTTTGCAGAAATGTGTGCAGACTATATGGCATCAACCATAGGG
>SIGTR-AB0299
GAGTGCGGCCGCCCGCAGGGCATGGAGAGCCGTGTCCCGGGCGGCTGCGGCAGCCAAGGA
GGATGCTCCGGGGGAGCCGAG
>ESDB-PST4187-NL.Seq
CATGTCTGGATTGCTAGCATAGTTCCATTACATAAGACTGAAATAAATTCTTGGGGTTTT
TCCAACTGAAATAGAAGTAGTCTGAAGATAGGCTTGAATACTGGTTAACACATTTTGATA
GGGAACTTTAAAAAGAGCTTGTGAG
>SIGTR-AB0290
GTGGGTGTGAATTGAAAGTCTAACACGTGTTTCTCTGTTTATGGACCTGGATCCCACGCC
AGCATCCACCGGTCACTGCCGCCGCCCACAGTGACGTCACCCACGAAAGCACACACGTAG
TTGCGGACGCCGTGGTCAAGATGTCTCTGCCATCCCCACAGGACGGACGGACGGACTCCA
CAAG
>CMHD-GT_114E2-3
ATCACCTCTGCCAGCTCTCAGACCCTGAAAGGACACATTCTCTGCAGGACCACTATGAAA
GACTCATTGACGTATTGCACGACCTGAGCTGCTGGATTAGGAGTGGACTTGGGCAGGTTT
TTCTCATGCTTTGGAGACATGTAATAGTCTTGAAGCACCTTTGCACCAAATGGAAGAGTA
CATTTCTTTGTTGTCGATAGAACAACTGTTACAATAATAAATTTCATAAATTAATAG
>BG-XA168
CTCTGCATGATGTTTCCAATGACTTTGAAATAAACATTGAAGTTTACAGCTTGGTGCAAA
AGAAAGATTCCTTGGGCCCCGATAAGAAGAAGAAAGCCTCCAAGTCCAAGTCTATTACTC
CAAAGAGACTCCTCACATCTATAACTTCAAAAAGCAGCCTTCATTCTTCAGTTATGGCCA
GTCCCGTAGGTCTCGGTGCTGTGCGTACCAGCAACTTTACCCTAGTTGGATCTCACACAC
TCTCCTTATCTTCTGTTGGAGACACTAAGTTTGCTTTGGACA
>CMHD-GT_109C9-3
GATGCCCTGGACGCTCTGGGCCTAAAGCGCTACTGCTGCCGCCGCATGCTGCTAGCACAC
GTGGACCTGATTGAGAAGCTGCTGAACTATGCACCCCTAGAGAAGTGACCGCTGGAGCCT
GCCCTCCTCTGTCTCCTGCTGGCCACGGGCAGCCTGTCGTGCTATGTTCAAACTGAGCTA
TTGGGGATGTTGGTGTATTGCCTGGCTGTGGCCCTGTGGGCTAGTCCTGTTACCCTGGAA
GGAACTGTTTAATTAAGATGGTTGGAGAACC
>GGTC-A020C03
CATCTGTAGAACCCCGCCAAAGGAAAAAGCAAAGAACTTCAGGAAGTCAGGCCCCCAAAG
CAGAGAAGATCCGCAGAAC
>GGTC-A020C06
CCCCTCNNNCCCCGCCAGCGACCCGCNNNCGCGGGCGCGCCCCCGCTCTGCGCTGCGCTG
TCTCCTATGGCGTCCGCCTCCGGGGCCATGGCGAAGCACGAGCAGATCCTGGTCCTCGAC
CCTCCTTCAGACCTCAAATACAA
>ESDB-PST9008-NR.Seq
CTCATGATTTGTTTTCTTGCTTTTAAAACCCGTTGTCAGAATAATAACCCATGCCCTTTA
TCTTCATTGCTATAAAAGTTTCAGTTCATTTTCACCCTGTTACGTTTTTAATCAAATCAG
GTTAGGTACAAGTTGCTGTTAAGGAAATTTTAAAAAATGTTTTGTTGAAATAAAAATGTA
TTCACGTGTTTTTAGCCTTTCTGACGGGCTATGTTCTTGGACCT
>FHCRC-GT-S7-1B1
GAACTACTACAATCAAGGTGAGATTCGAAAGAAAGAGCTTCTGCAAAGCTGTGCTGTGTT
GGGGATTCCACCTTCCCGTGTAATGATTATTGACAAGAGGTAATTTGTCCTTTAACAATG
TAGAAGCTCATTGGTAATAAATATACATTGATACATTGAAAAGACACAAAAAAAAAA
>BG-RRG330
GTGGGTGTGAATTGAAAGTCTAACACGTGTTTCTCTGTTTATGGACCTGGATCCCACGCC
AGCATCCACCGGTCACTGCCGCCGCCCACAGTGACGTCACCCACGAAAGCACACACGTAG
TTGCGGACGCCGTGGTCAAGATGTCTCTGCCATCCCCACAGGACGGACGGACGGACTCCA
CA
>BG-RRE363
GTCAAGATGTCTCTGCCATGCCCACGGGACGCACGGACGCACGGACGGACTCCACA
>BG-XD192
TTTTGCTCTTTGGCTGCGATCCGCCTACGAGTATGTAGTTGTATGGTGGGGATGATATCT
TGGGCCTTATTTGTGAGTGGCCGAGATGCGGGAGACACAAGGTGGCTATGGTGCTGGCCG
AAAGCCATCAACTCTGCAAGAGCGCCGTGAAGGTTAGCGCGACGACCACCATGTAAAGCC
GATACGGTGTTGGGCGGCGTGACGCAAGTTCGCCACCGCTGGGTCGGAT
>GGTC-A039E01
TCTTCAGGCGGGTCACCATGAGGTGTNNNNGCTGCAGCCTGTAAATGAAAATATGCTAAT
GNCCAAAAAGAAGAATGAAGATGGCAAGAAAAGATTGTCTATTGAAAGAATCTATCAGAA
AAAAACACAACTGGAACATATACTGCTCCGCCCAGATACCTACATTGGCTCTGTGGAGTT
AGTGACCCAGCAAATGTGGGTTTACGATGAAGATGTTGGCATTAACTACAGGGAAGTCAC
TTTTGTTCCTGGTTTGTATAAAATCTTTGATGAGATTCTAGTTAATGCTGCTGATAACAA
ACAAAGGGACCCAAAAATGTCTTGTATTAGAGTCACAATTGATCCAGAAAATAATGTAAT
TAGCATCTGGAATAATGGGAAAGGAATCCCTGTTGTTGAACACAAAGTTGAGAAAATATA
TGTCCCAGCTCTCATATTTGGACAACTCCTGACCTCCAGTATCTATGACGACGATGAGAA
GNNAAGTGACAG
>BG-RRT656
GTGGGTGTGAATTGAAAGTCTAACACGTGTTTCTCTGTTTATGGACCTGGATCCCACGCC
AGCATCCACCGGTCACTGCCGCCGCCCACAGTGACGTCACCCACGAAAGCACACACGTAG
TTGCGGACGCCGTGGTCAAGATGTCTCTGCCATCCCCACAGGACGGACGGACGGACTCCA
CAAGGTCCCAGAACG
>BG-RRT306
GTGGGTGTGAATTGAAAGTCTAACACGTGTTTCTCTGTTTATGGACCTGGATCCCACGCC
AGCATCCACCGGTCACTGCCGCCGCCCACAGTGACGTCACCCACGAAAGCACACACGTAG
TTGCGGACGCCGTGGTCAAGATGTCTCTGCCATCCCCACAGGACGGACGGACGGACTCCA
CA
>BG-RRT655
GTGGGTGTGAATTGAAAGTCTAACACGTGTTTCTCTGTTTATGGACCTGGATCCCACGCC
AGCATCCACCGGTCACTGCCGCCGCCCACAGTGACGTCACCCACGAAAGCACACACGTAG
TTGCGGACGCCGTGGTCAAGATGTCTCTGCCATCCCCACAGGACGGACGGACGGACTCCA
CA
>SIGTR-AC0266
GGCATGAGCTGGTGGTCCGGTGTGTGGCGCTCTNTTTGGAGCGCCTTGTCCAGGGAGGTG
AGGGAGCACGTGGGCACGGACCATCTGGGGAACAAATACTANTACGTCGCCGAGTACAAG
AACTNGAGAGGGCAGACTATTCGAGAGAAAAGGATTGTAGAAGCAGCGAACAGAAAAGAT
GGTAGACTNTGAAGCAGGAGACATCCCANCCGNTGTNGGAAGCATGGATTANAAGAACAA
GGANGNCTCCACCCACTATGGAG
>ESDB-PST2902-NR.Seq
CGCCGACCCCCGAGTGAGAGTGCGGAAGGCCGTGAGTACTGGGCCGTGTCGGGGCCTGTA
AGCACCCGGAGTCACATCAGAAGGCTTCGTTCGTTACCGAGACGCTAGGCTTGTAGTTTG
GGTTTTATGTGGGGGAGTCTTGTGTATATTCTCTGCCCCACCTTCCTTTATACTTAAGGA
ACTGTTGTTT
>GGTC-G035F09
CGAAGAGCGGGCACTATGGGGAGCTGGACGCCACGGTCGCCTCGATCTCCTCTCCATGCG
GTGCTGCTGCGCTGGGGGCCCCGACGCCTACCGCCGCTGCTGCCTCTGCTGCTGCTACTG
TGGCCGCCACCACTCCAGGTTGGGGGCTTCAACCTAGACGAGGAGGCCCCGGCGGTGCTG
TCCGGGCCCCCCGGCTCCCTTTCGGCTTCTCCGGGAGTTTTACCGGCCGGGAAGGGAAG
>GGTC-P010H06
GACTCAGGCCGGTGGAGTGCGGCTGGGGGCGTAGCGCGCTGAGGGGGGCGTCCGGCTGAG
TAGCAGCCCGCGAAGCAGTAGGCTGGAGCGTTCTCCGTGGGGACGCGGACCGGCTGCCCA
GCCCTTCATGTCGCTGAGGGCGACTGCGCGAGGTCAG
>CMHD-GT_106E3-3
ATTTGTTATGCCTAATGACCATCATGCCTGTATGCACCTGTGCCCGTGTACGCCTGTGGG
ATTAGAATAGGACACTGGAGTCCCTGGGCCTGGAGTCACATGCTTTTGACAGCTGCACCT
TTGAGCCATCTCTCCAGCCCCATGAATCCAAGCTCTCCCGACGCTGAAACAATGTTCCGA
ATGTGGAGCTGAGGAGTCGGCTTGGCTCGGTGGTTAAGAGCACTTGTTGCTCCTGCAGAG
AACATGGAGTTCCGATTCTCAGCACTCACATGGCAGCTCTGTTGTCTGTTACTCCAATCT
CCAAGAGCTATAGTGTCCTCTTCTGGCCTCTGTGGGCACACCCATGCACACCAAGCACAG
ACATATA
>SIGTR-AR0563
GTGGGTGTGAATTGAAAGTCTAACACGTGTTTCTCTGTTTATGGACCTGGATCCCACGCC
AGCATCCACCGGTCACTGCCGCCGCCCACAGTGACGTCACCCACGAAAGCACACACGTAG
TTGCGGACGCCGTGGTCAAGATGTCTCTGCCATCCCCACAGGACGGACGGACGGACTCCA
CAAG
>BG-RRI057
GCAGAAATAAGTTTGGGCCAATGTACAAGAGAGACAGGGCTTTGAAGCAGCAGAAGAAAG
CCCTCATTCGAGCCAATGGACTTAAGCTGCAAGCCATGTCTCAGGTGATCCAAGCAATGC
CCTCAGACCTGACCTTTGCAATTCAGAACATTCATTCCGCCTCCAAAGGCTTACCTCTGA
GCCATGTAGCCTTGCCTCCGACAGACTATGACAGAAGTCCCTTTGTCACATCTCCCATTA
GCATGACAATGCCACCTCACAGCAGCATGCATGGTTACCAACCCTATGGTCACTTTCCTA
GTCGGGCCATCAAGTATGAGTACCCAGACCCCTACTCCAGTTCACGTGAGTCAATGATGG
GTTACTCGTACATGGATGGTTACCAGACTAACTCCCCGGCCAGCATCCCACACCTGATAC
TGGAACTTTTGAAGTGTGAACCAGATGAGCCTCAAGTTCAAGCGAAGATCATGGCTTACC
TCCAGCAAGAGCAGAGTAACCGAAACAGGCAAGAAAAGCTGAGCGCATTTGGGCTTTTAT
GCAAAATGGCGGACCAGACCCTGTTCTCCATTGTTGAGTGGGCCAGGAGTAGTATCTTCT
TCAGGGAACTGA
>GGTC-W083E03
GTGGTGGGCATGAAAACAGAGTGAATTGCATACAGTGGCATCAAGACAATGACTGCTTAT
ATAGTTGTTCAGATGATAAGTATATTGTGGAGTGGAGTACACAGACATGCAAAGTAAAGT
GCAAATGGAAAGGAGACAATAGCAGCGTCAGTTCCCTGTGTATCAGCCCAGATGGAAAGA
TGTTACTTTCAGCTGGTCGAACAATCAAACTATGGGTTTTGGAGACCAAAGTAGTCTACA
AA
>CMHD-GT_107D2-3
CCAACCTTCAAGACACCTGCTACCCTTGGAATTCTGGGAAGTGGCCGATTCCCCATCATA
TGCCCTGGAGTGAGGAAGCTGAAAACACAAGTACCTGAAGTCTCTCTCCTACCCTGCAGT
TTATCCAAGTGTGGGGCAGGGACGGGAGCCTGTTGAGCCAAGCCTTCTCCATGACAGACC
CTGCATGGAACATTCTCCCATATCCTCAGATACTAAGCCACAGAGTTGGGGCCACCAACC
TCTCATTTCATAAAGTCTGCCCTTGCCTTTTTG
>ESDB-PSTVU01.E54RR
ATATGTAAAAGGCAAAATGTGTGCAAAGTAGATACAACTCCTTGTTTAGNNAAGGACACG
GTCTCCNNGTTTTACACTGTCCTGTTGAGCATGGCNATGTTGTTGGCTCTACAGNACAAT
TTAAAGGGNTTTCTTGACTTCACGTTTCCCATTCAGTTTAAACCCATTTCTCTGTCCAGC
TTTAGGATATGACTGATGAGTGTCGAGTGATAGTTTTTCTTGTCCAGATGTGGGGTTTGG
TTCCCACAGATGAGCTCACTTGCCTGGAGCATGTTCCATCACATTAGTTGTAGATAGATG
CTCACTT
>BG-XN238
TTTATTATTTTTTTTGTGGGTGTGAATTGAAAGTCTAACACGTGTTTCTCTGTTTATGGA
CCTGGATCCCACGCCAGCATCCACCGGTCACTGCCGCCGCCCACAGTGACGTCACCCACG
AAAGCACACACGTAGTTGCGGACGCCGTGGTCAAGATGTCTCTGCCATCCCCACAGGACG
GACGGACGGACTCCACA
>BG-RRZ683
AGGAGCAGCTGTCCATCAATGGCTATGATTACAACTGCCACGTGGAGCTCATCAGGCTGC
CGCGGCTGGAAGGCGAGCTCAGCAGAGTGAGGGCGGCCCGCCAGAAGATGAGTGAGCTCT
TCCCCCTGACCGAAGAGCTCTGGCTGGAGTGGCTCCACGATGAGATCA
>ESDB-PST1035-3.seq
TCGCGCAGACGCAGTGAGGCGTCAGGCTTTGGGCGCAATTGTGGTAGTTTTGGAAGAAGC
CACCTGTTGCCCCCTGAGCTCCTGCTATGGAGGACAGGAGAGTCAGGTCCACGGGACGAC
GTGGTGTGAGTGGCTCCCTTGATGGTTTTTAGCAGCCCCGTGGCAGGAGTGTCTCCTTTC
ACAGTGAGGCGAGTTCGGAAGGCTACTAGGGATGCTTGAGTTCGATCATTTATTAAAGGT
TTTCTCCTTTTGTTTTCTAGAAGGTTCTCAGAGTGACCAGCTTTCCCCGTGCTGTTTTAA
AAGGCTTTTTCTCTGGGCCTGTAATCTGAGAAGTAGAAAACCTTGTGTGGTAAATGTAGG
GAAGAATGTAATAAATCAGAGTTCTGATGACAAGTGTCCACTGGTCAGGAAAACTGATCT
TTCCACGAGTAAGAAGGTCATA
>BG-XC338
AGATGGTTTTTTTTTTCAAACGAGGCCCTCCTGGCTTGCCACCTCAGAACTTCTCAATGT
CTGTCACAGTCCCTGTGACCAGCCCTAATGCTTTGTCGTACACTAACCCAGGGAGTTCAC
TCGTGTCACCGTCTTTGGCAGCCAGCTCAACATTAGCAGATTCGAGCATGCTGTCTCCAC
CCCCAGCCACGCTACATAGAAATGTGTCCCCAGGAGCTCCGCAGAGACCACCAAGTACCG
GCAGTGCAAGTGGGATGTTGAGCACTACAGACCTCACGGTGCCAAATGGAGCTGGAAATA
GTCCTGTG
>BG-XC334
CAGTATGGCGCAGCGCTGATTTACACTTCAGTAAAAGAGAACAAGAACATAGACTTAGTT
TATAAATACATCGTCCAGAAGCTGTACGGGTTCCCGTACAAGATCCCTGCGGTGGTGGTG
GAGAAGGACGCAGTGTTTATTCCAGCAGGGTGGGATAATGATAAGAAAATAGGAATATTA
CATGAAAATTTTCAGACTTTGAAAGTAGAAGATAATTTTGAAGACATCATAACCAAACCT
CCTGTCAGAAAGTTCGTGCATGAGAAGGAGATCATGGCAGAAGATGACCAAGTGTTTCTG
ATGAAGCTACAGTCTCTTTTAGCAAAGCAACCTCCAACTGCAGCTGGAAGGCCTGTGGAT
GCATCACCAAGAGTCCCTGGAGGCTCCCCTCGAACACCAAACAGATCTGTGTCATCCAAT
GTTGCCAGTGTGTCCCCCATCCCTGCTGGATCCAAAAAAATTGATCCAAACATGAA
>BG-XC337
GGTTGGAAAGTCGAGCATGATTCAGCGCTACTGCAAAGGCATTTTCACAAAAGACTACAA
GAAAACCATCGGCGTAGACTTTTTGGAGCGACAGATTCAGGTTAATGATGAAGATGTAAG
GCTAATGTTATGGGACACTGCAGGTCAAGAGGAGTTTGATGCAATCACGAAGGCCTACTA
TCGAGGAGCCCAGGCTTGTGTGCTTGTGTTTTCTACCACAGACAGGGAATCTTTTGAAGC
GATTTCCAGCTGGAGAGAAAAAGTAGTAGCGGAGGTTGGAGATATACCAACCGCACTGGT
GCAAAACAAGATCGATCTGCTGGATGATTCATGCATCAAAAATGAGGAAGCGGAGGGACT
GGCCAAAAGGCTAAAGCTGAGGTTCTACCGGACGTCCGTGAAGGAGGACCTCAACGTGAG
TGAAGTTTTTAAATATTTGGCTGAGAAACACCTACAAAAACTCAAACAACAAATAACCGA
AGATCCAGAACAGACACACTCAAGTAGTAACAAGATT
>BG-XC333
GGCGGGCGCAGCGCGGGATCTGACTGAGTGCGAGCGGCGGGCGACGGCGGCGGCGCCATG
AGCGGGGGCACCCCTTACATCGGCAGCAAGATCAGCCTCATCTCCAAGGCGGAGATCCGC
TACGAGGGCATCCTCTACACCATCGACACCGAGAACTCCACGGTAGCCCTCGCCAAAGTT
CGATCCTTCGGTACAGAAGACAGACCAACAGATCGTCCAATACCGCCTCGAGATGAAGTC
TTTGAATATATTATATTCCGCGGGAGTGATATTAAAGACCTCACTGTTTGTGAGCCACCC
AAACCACAATGTTCTTTGCCTCAGGACCCGGCTATTGTTCAGTCTTCACTAGGTTCGTCG
TCATCTTCATTCCAGTCGGTGGGTTCCTATGGACCTTTTGGCAGGATGCCAGCATACAGT
CAGTTCAGTCCAAGTACATTAGTTGGGCAGCAGTTTGGTGCTGTTGGTGTT
>BG-XG429
GGCAGCCCAGCTGGTTCCGGCTGGGGAAGATGGCGGTGGCTGGGGCGGCGTACCGGGAGC
CGCTAGTACACTGGTGCACACAGCAGTTGCAAAAAACTTTCGCCCTGGATGTCAGCGAGG
AAATCATACAATATGTTTTGTCAATTGAGAATGCTGAAGAAATACGAGAATATGTGACAG
ACCTTCTCCAGGGAAATGAGGGCAAAAAGGGTCAATTCATAGAAGATCTTATAACCAAAT
GGCAAAAGAATGATCAAGAGTTCATCTCTGATTCCTTTCAACAGTGCTTGAGAAAAGAT
>GGTC-W093A03
TCCCCTCCCCATCCCAGGAACACAAGACTGCAGCTCTGGTCTGCAAACAGTGGTATCGGC
TTATCAAAGGTGTGGCCCACCAGTGTTACCATGGCTTCATGAAGGCTGTCCAGGAAGGAA
ACATTCAGTGGGAGAGCCGGACTTACCCTTATCCGGGAACCCCTATCACTCAGCGCTGCT
CCCCCG
>BG-RRM071
CCTGGTCGTCCGCGCCGTGCGCTCACGTTCCTGGCCTGGCGGTCCTCGAGGCCCGCAGCC
ACCGCGGATCCGGGCTCGTTCGGCCCCTCCCAT
>BG-XH194
CAATAGCCCCAGTAGCAGAGGTGGCATCAAACCGATTCCAAAGCATTCCCCCATGAAACC
AGGAGAGAAGTCTGGCTGTGAAGTCTTCTCCAGTCAAAGTGGGAATGAAGAGGAAAGCTA
CTGATGAGACCCCATGCCTGAAAAAGGTACTGTTGGATGTCTTCACTGGGGTGCGGCTCT
ACTTGCCACCTTCTACACCAGACTTCAAACGTCTCAAACGCTACTTTGTGGCATTCGACG
GGGACCTGGTACAGGAATTTGACATGGGCTCAGCCACACATGTGCT
>BG-XN662
TTATTTATTATTTTTTTTGTGGGTGTGAATTGAAAGTCTAACACGTGTTTCTCTGTTTAT
GGACCTGGATCCCACGCCAGCATCCACCGGTCACTGCCGCCGCCCACAGTGACGTCACCC
ACGAAAGCACACACGTAGTTGCGGACGCCGTGGTCAAGATGTCTCTGCCATCCCCACAGG
ACGGACGGACGGACTCCACA
>BG-XH199
CCCACTCACAGTGATGCCAGCAAGAAACGGCTGATTGAGGACACTGAGGACTGGCGCCCC
CGGACTGGAACGACTCAGTCTCGTTCTTTCCGGATCCTTGCCCAGATCACTGGGACTGAG
CATCTGACAGAATCTGAAAATGACAATACGAAGAAGGCAAATAGCACCCAGGAGCCTTCT
CAGCAACCGGCGTCATCTGGAGCTTCACCTCTGAGCGCGTCTGAGGGCCCCGAGAGCCCA
GGTTCCAGCAGGCCCGCGGTGGCTGGCCTCCGCTCCGCTGCTGCTTTCAAGCCTGTAGGA
TCCACCAGCGTCAAGTCACCTAGCTGGCAGCGTCCAAACCAAG
>GGTC-Q021D04
GAGCACCGATCTAATTTATATACTGCAGTTAAAATTTTGCTTCAAGGAAAGGACTTATGC
TCTTTTGAAAGTTCAAAAACATCGCAATTTATTGCATTTAGAAGGCAAGACTGTGACCTC
ATCAATGACTNNNGCTGCAAGCACTACACAGGCCACCTCATCAA
>GGTC-A040B05
CAATCNNNTTTTTANNAAAAAGCAGGAAATGGAGAGAAATGAGATCCCATTCTTGTGCCA
TAGCAGNNNTGACTATGCTAAGATTCTGTGGAAGAAAGGAGAGGCCGTTGGGTTTTATTC
AGTTAAGCCTACAGGAAGCTTATGTGCCTCATTTCTTACTCAGAATTACCAACTGCCAGT
TCTTGATACAATGTTTATAAGGAAGAAATACAGAGGAAAAGATTTGGGGCTTCATATGCT
GGAAGATTTTGTTGATTCCTTTACAGAAGATGCACTTGGCTTACGGTACCCACTGTCTTC
TCTCATGTACACAGCTTCCAAGCAATACTTTGAAAAGTATCCAGGAGATCATGCACTTCT
TTGGGAAGTTGAAGGTGTGGGTCACTGGCATCAGCGAGTACCAGTCACCCGAGCATTGCA
GAGATAGGCTATTAAAGCTACAG
>BG-RRD042
CAGCACATCAGATCACATACAGGAGAAAAGCCTTTCAAATGCTCCCAGTGTGGCCGAGGC
TTCGTCTCTGCAGGCGTGCTCAAAGCCCATGTCCGGACGCACACGGGGCTGAAGTCTTTC
AAGTGTCTGATCTGCAATGGAGCCTTTACCACAGGTGGCAGCTTACGGCGACACATGGGC
ATACATAATGACCTCCGTCCCTACATGTGTCCCTATTGCCAGAAAACATTTAAGACTTCA
CTGAACTGCAAGAAACACATGAAAACTCACAGGTACGAACTGGCCCAGCAGCTTCAGCAG
CACCAGGAGGCCTCCTCCATGGATGACGATAGCACCGTGGACCAGCAGAGCATGCACGTG
GCGGCCCCCATGCCTGTGGAGATCGAAAGTGCAGAGCTGCAGCAGACTCCAGAGACAGTG
GCCGCAGACCCTGAGTCAATACTGGAACTAGGGCCACAGCATGTGGTAGGCACAGAAGAT
GCAGCGCTTGGACAGCAGTTGGCAGATCAGCCTTTGGAGGCGGATGA
>SIGTR-AA0051
GTTGTGAGCTCTTCTAGATGGGACTGAGGTACGGCTCAGTGTCCTGAGCAGCGGCTACGT
TTATGAAGAAGGCCCGAGCTTGGNCAGGCTCCAGGNCCACCTGGAGAATGAGGACAAGGA
TAAAATGATTGTGCACGTGCCTTTTGGAACCCTCGGAGGGGAACGCCGTTNTCTGCCA
>BG-XE480
AAGTATCCATAGGGAATATAACATTGTCCCCAGCAGTATCTAGACACAGTCCAGTGCAGA
TGAATCGGAATTCATCTAATGAAGAATTAACAAAATCAAAGCCGTCTTCTCTACCCACTG
AGAAAGGGACCAATGATTTACTTGCTTGGGATCCCCTGTTCGGATCGTCGCTTGAGTCAT
CTTCAGCTCCACTAACTTCGTCATCATCGGCCAGACCCACGACACCTCTCTCTTTAGGCA
CCCTTGTTCCACCTCCAAGGCCTGCTTCCAGACCAAAGCTTGCTTCAGGAAAACTGAGTG
GGATCAATGAAATACCCAGGCCATTCAGCCCACCTGTAACTTCCAACACCAGCCCACCTC
CTACTGCTCCCTTAGCCCGAGCCGAGAGCAGCTCCTCTATCTCCTCGTCTGCCTCGTTGA
GTGCTGCCAACACTCCAACAGT
>CMHD-GT_94.1E6-3
TGAGGTACTGCAACTACATGATTCTCCAGAGGGTCATCAGGGAACCCGACCACAGATGCA
GAAAGGTGCATGTCTTCATCCACGAGAGGCCTCAGAAGATCAACAGAGTTTGCACTTCCT
CCAAGAAGATGTCGT
>BG-RRS558
AAGGCCCAGGAGGAGCACCGAACTGTGGAAGTAGAGAAAGTCCACCTGGAGAAGAAGCTG
CGAGATGAGATCAACCTTGCCAAGCAGGAAGCTCAGCGGCTGAAGGAGCTGAGGGAGGGT
ACTGAGAATGAGAGGCGCCGTCATAAATCATGCTGTGGAACAGCTGGAG
>BG-RRZ066
GTGGGTGTGAATTGAAAGTCTAACACGTGTTTCTCTGTTTATGGACCTGGATCCCACGCC
AGCATCCACCGGTCACTGCCGCCGCCCACAGTGACGTCACCCACGAAAGCACACACGTAG
TTGCGGACGCCGTGGTCAAGATGTCTCTGCCATCCCCACAGGACGGACGGACGGACTCC
>BG-RRE273
CAGGTCCACTATGCCGTTAGTAACCAGGAACATCGAGCCAAGGCACCTGTGCCGTCAGAC
GTTGCCTAGCGATACAAGCGAGCTGGAATGCAGGACCAACATCACCCTGGCAAATGTCAT
CCGACAGCTGGGCAGCCTGAGTAAGTATGCAGAGGACATTTTCGGAGAGATTTGTACTCA
GGCAAGTGCCTTTGCCTCCCGAGTAAACTCCCTTGCTGAGCGGGTTGACCGAGTACAAGT
TAAAGTCACTCAGCTGGATCCCAAGGAAGAAGAAGTGTCACTACAAGGAATCAATACTCG
GAAGGCCTTCAGAAGTTCTACCACCCAAGACCAGAAGCTCTTTGACAGGAACTCTCTCCC
GGTGCCCGTCTTAGAGACCTATAACAGCTGTGACGCTCCTCCCCCTCTTAACAATCTCAG
TCCTTACAGGGACGATGGAAAAGAGGCACTCAAATTCTACACCAACCCCTCATACTTCTT
TGATCTTTGGAAGGAGAAGATGCTGCAGGACACCAAGGATATCATGAAAGAGAAGAGAAA
GCATAGGAAAGAAAAGAAAGATAATCCAAATAGAGGGAATGTGAACCCACGTAAAATCAA
GACACGCAAGGAAGAGTGGGAGAAGATGAAAATGGGACAAGAATTTGTAGAGTCCAAGGA
GAGGCTGGGGCCTTCTG
>BG-RRE271
TGCCCGCGCCCCCTCCCCTCGGATGTGGCTGAACCGAAGCGCGCAGGCGGGAGACTCTGC
AGGATCCGCGGCCCTGAGCATCGGAGCGGTGAACTCTTCAAGTCTCCGATTAAATTTAAA
AAATGGCCTCCAATAAAACTACATT
>GGTC-Q016E06
GGGAGGGGCCTCGCCGCCAGCGTCTGAACTAGGATGTCCCGACATGAAG
>BG-RRE276
AGTTCCCCACCGGCTTGAGAGGGACGGCGCAGGCACCGCGAGCCACTTGTCAGCGCTGGT
CTGAGGCGGAGGGTGCGCCGCGCCGGTCAGGAGTTTCTTTCATTTTCTAGAACTGCACGT
TGAACCCTGGGAACCATGAGCAACTACAGTGTGTCATTGGTCGGCCCAGCTCCTTGGGGT
TTCCGGCTCCAAGGTGGCAAGGATTTCAACATGCCTCTGACAATCTCTAGTCTGAAGGAT
GGTGGCAAGGCATCTCAGGCACATGTCAGAATAGGCGACGTGGTTCTCAGCATCGATGGG
ATCAGTGCACAGGGAATGACGCATCTTGAAGCCCAGAACAAGATTAAGGCTTGTACGGGC
TCCTTGAATATGACTCTACAA
>BG-RRE275
CACTATGAGGCGCCTGAGTGAAAAGTGTGGCACCATGGCCTCTGTGCTGTCCTACGAAAG
>GGTC-W020E12
GCAGTTAAAGCCTTGATTTCCTGGATCTGGTAACATGGCAAAAGATGCCAGTCTAATTGA
AGCCAACGGAGAACTAAAGGTCTTTATAGACCAGAATCTTAGTCCTGGGAAAG
>BG-RRE278
GTGGGTGTGAATTGAAAGTCTAACACGTGTTTCTCTGTTTATGGACGTGGATCCCACGCC
AGCATCCACCGGTCACTGCCGCCGCCCACAGTGACGTCACCCACGAAAGCACACACGTAG
TTGCGGACGCCGTGGTCAAGATGTCTCTGCCATCCCCACAGGACGGACGGACGGACTCCA
CA
>BG-RST288
CATGGAGCTCCGGGCAGTCGGTTTCTGCCTGGCGCTGCTGTGGGGTTGCGCGCTGGCGGC
CGCGGCGGCACAGGGAAAGGAAGTTGTTTTGTTGGACTTCGCAGCAATGAAGGGAGAGCT
CGGCTGGCTCACGCACCCCTATGGCAAAGG
>GGTC-A019E06
TCTCTAGGCGTCGCTCTCTTGGTGTGCTTGTTCTTGACCCGGTCAATGATTTCAGGTACT
TTGTTGATGGAG
>GGTC-W228A07
GGTGCGGGTGCCCGCCTCGCCCGCCGGGCTCTGGATCCCTGAGTTCCTGGACCGGGCCTG
CGGATCGGGCACCTGGTCGGAGCTGCGAAAGACGGTAGCGTCCGTGGCCACGCAGAAAGC
TAACG
>BG-XF592
GTTTATGAACGTGGATCCCACGCCAGCATCCACCGGTCACTGCCGCCGCCCACAGTGACG
TCACCCACGAAAGCACACACGTAGTTGCGGACGCCGTGGNTCAAGATGTCTCTGCCATCC
CCACAGGACGGACGGACGGACTCCACA
>BG-XF590
CGCATGAGGAGGAGAGGCCGGTAGAGGACTGTGAGAGAAAAGTTATTCCCCAGGATGGAC
TTCACGCAGCCGAAGCCTGCCACTGCCCTCTGTGGCGTCGTGAGTGCGGACGGGAAGATC
GCTTACCCTCCGGGAGTAAAAGAGATCACCGACAAGATCACCACCGATGAAATGATCAAA
CGTCTGAAGATGGTAGTGAAAACTTTTATGGATATGGATCAGGATTCAGAAGATGAAAAG
CAACAGTATCTCCCACTAGCCTTGCATCTCGCATCTGAATTCTTTCTCAGGAACCCTAAT
AAAGATGTGCGCCTTCTCGTAGCATGTTGTTTGGCTGATATATTTCGAATCTATGCCCCA
GAAGCTCCATATACTTCCCATGATAAACTTAAGGACATATTTCTCTTTATTACCAGACAG
TTAAAAGGTTTGGAGGATACAAAGAGTCCACAGTTTAATAGATATTTTTATTTATTAGAG
AATTTAGCTTGGGTTAAATCATATAACATCTGCTCTGAGTTGAAGAGATTGCAATCAAAT
TTTTATTCAGCTTTTTATAACTCTCTTCTCGGTAATCAA
>BG-XJ042
AAACATGTATCATTAACATCGATGTTCCAAATAGGGCCCGTCGGATAAAGGGTTCTGCTA
GAAGATTTGGTCTACAGAAACTGTGGGAGTGGTGCTTGGGACTTGTTCAGATGAGCTCTT
TACCATGGAGAGTTGTGATTGGTCGCCTGGGAAGGATTGGACATGGAGAGTTGAAAGATT
GGAGTTGTTTGCTGAGTCGTCGAAACTTGCAATCTCTAAGCAAAAGGCTCAAAGACATGT
GTAGGATGTGTGGCATATCTGCTGCAGACTCTCCAAGTATCCTTAGTGCTTGTTTGGTTG
CAATGGAACCCCAAGGTTCTTTTGTTATCATGCCAGATTCTGTGTCAACTGGTTCTGTTT
TTGGAAGAAGTACCACTCTAAATATGCAGACGCCTCAGCTAAATACCCCACAAGATACAT
CCTGTACTCATATACTTGTGTTCCCTACTTCTGCTTCTGTGCAAGTAGCTTCAGCTACTT
ACACCACTGAAAATTTGGATTTAGCTTTCAATCCCGACAAT
>SIGTR-AK0476
CTTTCATCCCTCTCCCCAGGCCTTCCCCTTTTAAATCTCCGTTGGCAGGCAGTAGGGGCT
CTGCACATGGCTGCTCTAGGCATCTTCAAAAGAGAAACTCCCCCTCTCAGGAGGAGCTCC
TCCAGCCTGCTGGATCAGAGGCGTCATATGAGCCACACAATTCAACAGGGCAGTCTTGCC
TGCCAAGGCGAGAGCTAGAAGGAACCCCATACCTGGGATCTGGAATCAGCCTTTTCTCTA
GTAGAGACCCCGAAT
>GGTC-A022C01
AAAGNNNGGGGCCCANNAAAATGGGGACCACGAAAGNNNNAACACGGACTTGGAAGGTGA
AACTTACTTCCCCTCTAATNNNGNACGAATTGNAAAAAAAGGATGGAGAAAATGTNATGA
TGAAAGACCCTCCGGACTTATTGGACAGGCAAAAATGCCTGAATGCCTTGGCTTCTCTTC
GACATGCCAAATGGTTCCAGGCAAGGGCAAATGGATTAAAATCATGTGTAATTGTCCTCC
GCATTCTGCGTGATTTGTGCAACAGAGTACCCACATGGGCACCATTGAAAGGATGGCCAC
TAGAGCTTATATGTGAAAAGTCTATAGGTACTTGTAATAGACCTTTGGGCGCTGGGGAGG
CCTTGAGACGAGTAATGGAGTGTTTGGCATCTGGAATACTACTTCCTGGTGGCCCTGGTC
TTCATGATCCTTGTGAGCGAGACCCAACAGATGCTCTAAGCTATATGACCACTCAGCAAA
AAGAAGATATTACCCATAGTGCACAGCATGCACTTAGACTATCAGCCTTTGGCCAGATTT
ATAAAGTGCTGGAGATGGACCCTCTTCCGTCTAGTAAGCCTTTTCAGAAGTATTCCNGGT
CAGTTACTATAAAGAAG
>GGTC-A022C05
TGGCCTGGTGTCCTTAGGGACTGCCCGAGTCCCCCGCCCGCCTTGGTCCCCTCCTCGGCC
GGGCCAGCCCCGCCCCGGCAGCCGGAGCCCCCGCACTCGGCAGCCCCACTCCAGCCAAGT
TGGGAGGGGGCCCCGCAACCACAGCCAGGCGCCGGAGAGCCCCCCCGCATGCTAGAGGCA
AACTTTTGTCTCCTCGGGTCCGCCACCAAAGAGTATGAGCCTCTGAGATGGAGACTTCTG
CCCCAGCCCCTGCACTGGAGAAGAAAGAAGCCAAGAGTGGTCTCTTGGAGNNNAGCAGCT
TCCCC
>BG-XB063
AACGAGATGGTGCGGGAGCTAGATGGCCATGTCCTGAAGTGTGTGAAAGACCAGAACGGC
AACCATGTGGTTCAGAAGTGCATTGAGTGTGTACAGCCCCAGTCTTTGCAGTTTATCATC
GATGCATTCAAGGGG
>BG-PST100
CCACAACCATAACACCTACACCAACAATGAGAATTGTTCCTCGCCCTCCTGGCAGGCCCA
GCACGAGAGCCGCACCTTCGCCGTGTATCTCAACAGCACAGGCTACCGGACAG
>BG-PST105
TCGCCAAGTGTGCATATAAATACTTTTCACTTCCATTCTGTGTGGGGTCAAAAAAAAGTA
TCAGTCATTACCATGAAACTTTGGGAGAAGCACTTCAAGGAGTTGAATTAGAATTTAGTG
GCCTGGACATTAAATTTAAAG
>BG-PST104
TGAGACCAACCCACTTTGGGTTTGGNCCTGAAGGCTNCAAACCTTGTGANTNTCACCATG
AAGGATCCNTTTCNGCTCCANTGTAAAGACGACGNCCNTTGTGAATGCAGGGAAGGCTTT
GTGGGCAATCGCTGTGACCAGTGTGAAGAGAACTATTTCTACAATCGGTCCTGGCCTGGC
TGCCAGGAGTGTCCGGCTTGTTACCGACTTGTGAAGGATAAGGCTGCTGAGCATCGAGTG
AAACTCCAGGAGTTAGAGAGCCTCATCGCCAACCTTGGCACTGGGGATGACATGGTGACA
GATCAAGCCTTTGAGGACAGACTTAAGGAAGCAGAAAGGGAGGTGACAGACCTTCTCCGT
GAGGCTCAGGAAGTCAAAG
>GGTC-F026C02
CAGTTTAAGCCGAACCTCTGGCGGAAGGGAATTTACAGCGGCACGCAGTATGGTACTATG
ACGTCGACTAAGTTAAGATTGGCTTGGGCAAAAGAATCCAGAGACCCTAGGATTTCAGAA
GGCCAGCAGTCTCCATTGGAGAAGAAGATCCTG
>BG-RRD035
AAGATTGGGGGCCCAGTAAATCCATTAGGGCCACCTGGACCCCATGGGCCCCATGGGGTT
CCAGGTCCTCATGGGCCTCATGGACCTCCAGGGCCGGGAACTCCAATGGGTCCATTCAAC
CCTGCACCTTACAATCCAGGACCACCTGGCCCAGCTCCTCACGGTCCTCCAGCTCCATAT
GCTCCCCAGGGATGGGAAAATGCATATCCACATTGGCAGCAACAGGCTCCTCATGACCCA
GCCAAGGCAGGAGCAGATCCAAACTCGGCAGCTTGGGCTGCTTATTATGCTCACTATTAC
CAGCAGCAGGCACAACCCCCACCTGCAGCTCCTGCCGGTGCACCAGGTACAACCCAAACG
AACGGACAAGGTAACTAAGGAGATCAGCAGGCTCCAGCTCCAGCTGGACAGGTTGATTAT
ACAAAGGCTTGGGAAGAATACTACAAGAAAATG
>BG-STA075
TTTGTTATTACTTTCCCACATGTGCCTGGTGCAAGTCTTTCCACACAACACAAGAATCCG
TGGAGCTCAGCAGTACCCTCAGACTCTGGTCTACAACTCTGACAGGATTTG
>GGTC-F063A04
TCCCCCCCGTGGNNGGNGNNNGTCGGGTGCGAGGTTCCTGNGNNNTACCGGTGGCTTCGC
GTGGGTGGAGGAGGCGCGGCTGCAGTCTTTAAGAAATAGAAATGGCTTCCAAAAGAGCTC
TGGTCATCCTGGCCAAAGGAGCAGAGGAGATGGAGACAGTGATTCCTGTGGATGTCATGC
GGCGAGCCGGGATTAAAGTCACTGTTGCAGGCTTGCCTGGGAAGGACCCCGTGCAGTGTA
GCCGTGATGTAATGATTTGTCCAGATACCAGTCTGGAAGATGCAAAAACGCAGGGCCCAT
ACTATGTGGTGGTTCTTCCAGGAGGAAATCTGGGTGCACAGAATTTATCTGAGTCGCCTA
TGGTGAAGGAGATCCTCAAGGAGCAGGAGAGCAGGAAGGGCCTCATAGCTGCCATCTGTG
CAG
>CMHD-GT_99B6-3
AAACTTGAACTTTGATGAAGAACCGTCAGACCTCCAGGATTAAGATAGTGGAGGCAGAAG
ACCACAGACACACCAGGCGTGCCTTAGTTAACACCAGTCAGCTAGGGCTGGTATCCACCA
CCTGTCAATCTCTCTCTCTTAGCTGTTAAGTTGTTTTTTCGGTTAACAAAATAAATCTCC
AGGTGTTCAGTGTTGAC
>SIGTR-AP0661
GGTTGTGAGCTCTTCTAGATGGTCTTTTAGGATCCAAGTTTGTTACTGCAGTGGCCACAG
GTGGTCCTGACAACCAGGTTCACTTTGAAGGGTACCAGGTATCCAATCAGTGCATGGCAC
TAGTCCGAGATGAGTGTCTTCTACCTTGTAAGGATGCCCCTGAGCTTGGCTATGCTAAGG
AGTCCAGCAGTGAGCAGTATGTTCCTGATGTGTTTTATAAG
>GGTC-F063A03
ATCNNTCCCATGATGTGNNAGCAGAGTATGTGGTCATCCACTATCTCCAGCCACTTGGCC
ACAAAGCAGGTGAAGGAAGGAGGCCTCTTGACCCTGGCTGGGGCCAAAGCTGCCTTGGAT
GGGACTCCTG
>SIGTR-AP0662
TCATTTGCCTCCGGTTGTCTCCCGGGCGCCGCTTCCGAATCGGCGCGATGGGCAAGAAGG
GAAAGAAGGAGAAGAAGGGCCGGGGCGCGGAGAAGACGGCCGCCAAGATGGAGAAGAAGG
TGTCCAAGCGCTCGCGGAAGGAGGAG
>BG-RRQ026
ATGTGGAGTGGGCTGTGCTCAAGTGCCGCCTGGAACAGCTGGAAGAGAAGACTGAGAAAA
GCTTGGGCGAGCTGGACTCCTCTGCTGAGGGCAAAGGGGCCTTGAAGAAGGAGAGAGAGG
TGCACCAGAAACTGCTGGCTGACAGCCACAGCCTGGTGATGGACCTGCGCTGGCAGATCC
ATCACCGAGAGAAGAACTGGAACCGGGAGAAGGTGGAGCTGCTGGAGCGTCTGGACAGCG
AGCGGCAGGAGTGGGGGCGACAGAAGGAGGAGCTCCTGTGGCGGGTGGAG
>BG-RRU229
TCAGCTCCGTTTCCAGCTGCCTCGAGCAATTGGAAAAGAACGGCAGCCAGTATCTGGCCT
GCCCAGAAGATATTAGTGAGCTTCTGCACTCGATCACCCTGCTTGCCCACTTGACCGGTG
ACACTATCATCCAGGGGAGTGCCACCAGCCTCCGGGCCCCACCGGAGCCAGCCGACTCGC
TGACGGAGGCCTGTAGGCAGTATGGCAGAGAAACCCTGGCCTATCTGTCCTCCCTGGAGG
AAGAGGGAACTATGGAGAATGCTGACGTCACAGCC
>ESDB-PSTVU01.O15
AAAGGAAGGTAACCAAAGGTCCTCGGGTGGATCCGCTACTCCTTGCCCATGTCTACCCTA
CTTCCTTCCTCAAACTGTGTGTGTGTGTGTGTGTGTGTGTGTGTGTGTGTGTGAGAGAGA
GAGAGAGAGAGAGAGAGAGAGAAGATAGGAGCTCACTCTGTAGCCCAGACTAGCTTGAAA
TTCTCTTGTTTCAGCCTCCCTTGTATTTTTTGTATTTGGATTACAAGTATGTAATACTAT
CATATCCTGCTCAAAAAATAACAATAAAACCCCTTGTTTTAACTTTTGTGTACTTAGGAT
>ESDB-PST2350-NR.Seq
CCTTCTATCCCCGAGTCTTGATAAATCGGGCTTAGAAACGGATGGTAAACTGAGAGCAGG
AATAAGGGC
>BG-RRU227
GTGGGTGTGAATTGAAAGTCTAACACGTGTTTCTCTGTTTATGGACCTGGATCCCACGCC
AGCATCCACCGGTCACTGCCGCCGCCCACAGTGACGTCACCCACGAAAGCACACACGTAG
TTGCGGACGCCGTGGTCAAGATGTCTCTGCCATCCCCACAGGACGGACGGACGGACTCCA
CA
>GGTC-P029G07
CCCCTCCCGGCCCGGATTATAGTCTCGCTCTCTCGCTCTCTCTCTCTTGCCACCGCGGCC
TCGGCCTCCGCTTCGGATTCAGACGC
>BG-RRO564
CCGCAGGGCTTCAGTGCTCCGCTCTTATTGTCTGGGACACCTAGAACCTGCTCAAGCGCT
GCCATGGATCCCAGGCCAGCTACCTCTTCCAGCAAGACAAGTTCTACGATGTGGCTCTGG
ACACCGGAGACAAAGTGGTGCAGTGTGGCCGCCGCGTGGACTGTCTGAAGCTATGGCTCA
TGTGGAAGGCACAGGGTGGGCAGGGGTTGGAGCGGCGCATCGACCAGGCCTTTGCTCTCA
CCC
>BG-RRH246
TTCATCCCCACAGTACCCATGATGCACAGCGCTACGTCCGCCACTGTCTCTGCAGCAACA
ACTCCTGCAACAAGTGTCCCCTTCGCAGCAACAGCCACAGCCAAT
>ESDB-PST224-1.seq
CGGATTCTGAGTTCNAGGCAGCCTGGTCTACAAAGTGAGCTCCAGGACAGCCAGAGTTAC
ACAGAGAAACCCTGTCTCAAAAAACCAAAAAAAAAAAAAAAAAGATTTATTTATCTATTA
TATGTAAGTACATTGTAGCTGTCTTCAGACACTCCAGAAGAGGGAGTCAGATCTCGTTAC
GGATGGTTGTGAGCCACCATGTGGTTGCTGGGATTTGAACTCTGGACCGTTGGAAGAGCA
GTCGGGTGTTCTTACCCACTGAGCCATCTCACCAGCCCTTACAGGAGTTTTTTAAAGGTA
TATATTTAAAAACTTTCATTAAAATGTTACTTTGTATATATGGGTGTTTTGCCTGCACAT
ATGTCTGTGCACCACGTGCATGCCTGGTACCTTGCGAAGGCCAGACGGATAGTGTCAGAT
TTACCTGGTACTACTG
>BG-RRE203
GTTTATGGACGTGGATCCCCCGCCAGCATCCACCGGTCACTGCCGCCGCCCACAGTGACG
TCACCCACGAAAGCACACACGTAGTTGCGGACGCCGTGGTCAAGATGTCTCTGCCATCCC
CACAGGACGGACGGACGGACTCCACA
>SIGTR-AK0296
GAAGAGAAATATGGGAGGGCACACCCTGTCTTCTACCAGGGAACGTACAGCCAG
>ESDB-PST6273-NR.Seq
CCCAAACTTTTCATCCTTGTGCAAGGGCCATGCTAATCTTCCTCTGTATCGTCCCCGTTT
TAGTATATAGGCTGCCAAAGCGAGCACGGAAAAATATTTTTAAATATCTCTTAAATGTTT
AAAATGAGACGAGCCTTTGTGTATCTTGTTCATGCTAAAAATAGCTATGCCAGGCGTGGC
ATATGCCCTACAATCCCAAG
>SIGTR-AK0293
AGAAACAGAGAANAGATGCACTCTNTTGGCTGCACAAGCAAACAAGGAGAATAGCAACGA
GTCATTCATCAGCCGCTTGCTGGCCATAGTGGCAGGTCTCTATGAGCAAGAGCAGTACAG
TGATTTGAAGATCAAGGTTGGGGACAGGCACATCAGTGCTCACAAGTTTGTCTTGGCCGC
CCGCAGTGATAGCTGGAGTCTGGCCAATTTGTCTTCCACAGAGGAGATAGACTTGTCAGA
TGCGAATCCTGAGGTGACAATGACAATGCTTCGCTGGATCTATACGGATGAGTTAGAGTT
CAGAGAGGATGATGTGTTCCTGACTGAATTGATGAAACTGGCCAATCGCTTTCAGCTCCA
GCTCCTTAGGGAGAGATGTGAGAAGCGGTGTTATGTCTCTGGATAATGTTCGGAACGGTA
TTCGCTTCTATCAAACAGCAGAGGAATTAAATGCCAGTACGATGCTGAACTATTTGTGCA
TGATAATTATTCCAAGTCACCGG
>GGTC-W016C12
TAGATATCCGGCAGCCTCTGAGAACCCGGGCTTTGTGATGTAATGCGCTTTTTTCACACT
CCCGGCTTAAATACAGATGGAAATTGTTGTCATGTATTAGAAATGTCGCCAGTGATATAA
AAGGCGCAAGCTTGAGCATCTTCTCTCCCTTATCGCACATCAGNNGCTCCACCAGCCAGA
GCCTGTGCCCTGGAAAACCCATTCAGTGGTCAGGTGGCCAAGGAGCCCCTAGTTAGCTTA
GGAAGGGGTTCAGATCCCACTCCCCACCCCCGCCTCTCCTTACAGCCGCTGCGGAGCCGA
AGACCAGCGTGGTGGGAGGCTCTTTCAGGCGCACAAAAGGAAGGATTAATCTTGGCGATT
GGCTGGGCTTTTGCAG
>SIGTR-AP0599
GCAGCAGGTCTGGCTTCCTTTACCTAATCGGCCTTCAACCTCTCCTCCTATGTCAGTGGC
TGCCAGGTCCACAAGGACCTTGCAGCTCCCGCCACAGAAGGCTTTTGGGCAGGAAGCATC
CTTGCCTCTGGCAGGGGAAGAGGATTTAGCTAAGAGAGGGGAGCCAGACTCTGCCCTGGA
GGAGCTGTGTAAGCCCCTCTTCTGCAAACTCTGCAATGTCACCTTGAACTCCGCTCAGCA
AGCCCAGGCACACTATCAG
>BG-XB455
AGAACTATACTATGCAGAGAAAAGATGCCATTGATCAGAAGATATTTAGAGTTGAGGAAA
ATCATCAGAACAGAAGAGGCTCTAAAGGATCTTTTAAGAACTTTTTGGGTGGCAGATTCC
AGCCTCATTATAAATCACACCTGGTACAGAAGAGCATGTATATTCAGGCTAAATACCAGC
GCTTACGGTTTGCTGGACCAAGAGGATTTATTACCAATAAATTCAGAAACAGATTTCTGA
GGAAAAAAA
>SIGTR-AP0597
CCAGTGTTGGCTGACTTACAGCTTCTCTAACGTAGAGGCAGTTTCTGAACCTCAGGCTCC
TGCCTCGCAGTTCTGGCTTGTGAGCTCCAATGCAAAGAACTGCCCGGAGCGAG
>BG-NPX482
GTCCGTAATCAGTGACGAGGTCCGCTACGTAAACCCTTCGCGGCG
>GGTC-P009E05
CGTACAGGACCCCCTTGAGCTCGCCCCTCAGCTGCCACCATGAGCG
>SIGTR-AL0642
AGTGAGTGTGTGCGTGGTCCCTCTCGTCTAGGATTTGTAAGGAACGTTTTGGGAGTAGTG
CTCGCCGAATGGAACTCAAAGGACCTCTGCTACAGATCTGCCTTCCTCCCGAGCTGAAGT
GCTTTAGTCCTAAGGGTCTAACCCTTCCCCACTTCTCTTCTGACTCCATTTTTGCAG
>SIGTR-AL0864
GTGGGTGTGAATTGAAAGTCTAACACGTGTTTCTCTGTTTATGGACCTGGATCCCACGCC
AGCATCCACCGGTCACTGCCGCCGCCCACAGTGACGTCACCCACGAAAGCACACACGTAG
TTGCGGACGCCGTGGTCAAGATGTCTCTGCCATCCCCACAGGACGGACGGACGGACTCCA
CAAG
>SIGTR-AZ0171
AAAGTACAACCCAGGATATGTGTTGGCCGGTCGCCTTGGCGTGAGTGGATACCTTGTTTC
AAGGTTTACAGGAAGTATTTTTATTGGAAGAGGATCTAGGAGAAACCCTCATGGAGACCA
TAAAGCAAATGTGGGTTTAAATCTCAAATTCAACAAGAAAAATGAGGAAGTCCCTGGCTA
TACAAAGAAAGTGGGGAACGAGTGGATGTACTCGTCGGCAGCAGAGCAGCTCCTCGCAGA
GTACATAGAGAGAGC
>CMHD-GT_116H4-3
GCTGGGATGATCCCTGGGCCCTGATCATGCTCTGCAGGCTCATGCTGCTGACTGAACCTG
CTGCTGGAACCTGCTGCTGGGAAACTCATTTTTAAAGCAAACAAATGTCACTGATGCTCA
GCAAGTGCCAAGAATATTCAGCTGGGAACCTGTGCTGGCTAACTTTATGTCAAGATGACA
CAAGTTCAAGTCATCATCAGCGCGGAGGAAGCCTCAGCTGATGAGTCCATGACGGAATTT
TCTCAATTAGTGAATGATGGGGAAAAGCCCAGTCCATTGTGGGTGGTGCCATCCCCTGAG
CTGGTGAGCAAGCAAGCCGTTGGGAACAAGGCAGTAGGCAGCATCTTCCATGGCATCTGC
ATCANGTTCCTGCCTTGACTTTCCTCAGTGATGAAAGTGATGTGGAAGTGTAAGCCAGAT
AGACCCTTTCCTCTCCCGGTTGCTTTGCTCATAGAGTTTCATCGAAGCAATGG
>CMHD-GT_111.1E6-3
CAGAAGAAATCCTACCTGGAGCGGAGCGTCAAGGAGGCTGAGGACAACATCCGGGAGATG
CTGATGGCGCGGAGGGCACAGTAGGAGCTGCTGGGAAGCGCCTTCCGTTCTGATCCCTCA
CATCCTGTCACGGCAGGGGCTGTGCAGGGTACTGCCCTCCCTCTGCCCAGCAGCCCCATC
TCTCCATCACCCTGAGCCCCTCAGGTCCCAACTGAATGTCTGCCAACCCCTGCTCAGGAC
ACTCTTCTTTCCTGGGGCAAGCCAGGAGCTCTCAACAGAGGGAGGACTGGAGGGCAGATG
GAGAAAGCTGTCCAAGCCTGTCACTAGGCATGTGGGTTAGACCAGGTTAGACCA
>SIGTR-AQ0270
GTTACAACGCGCGGCCCGGGTGGAGGTCCCGAGGAGTCAAGAGACCAAACAGCGTAGGCA
GGCTGATTTTCCCGAATACTCCTCAAGCACCTGAAGGTAGGCGGAGCCCCCAGCAATGGA
TAAATTCGTCATTCGAACGCCTAGGATCCAGAATAGCCCGAAGAAGAAACTCGGAGAAAA
GGTTTACAAGCAAGCCACGATTGAGTCGTTGAAG
>CMHD-GT_130.1H2-3
GTCCCCATTAAGAAGTCCTTCCGCTGAAGCTCTGTCCTCCCGGCTCTCATGGCCCAACCA
TTACTCAGGAGCATCGGAGAACCAGACAAGGAGTGACTTTCTGCTCGATCCGAGCAGGAG
CTACAGCTACCCCAGACAGAAGACACCTGGCACACCAAAGAGAACCTGCCCAGCCCCTTT
TGATTTTGAGGGTTGCGGGGCTCCTGGGCAGCCCACCCAGCACGACCTCTGCAGAGTTCA
GTAGCAGCGGTGTCCCCAGTTGCCCCAAGTCGGCCAGCCTACTGTCTGGAGAACTCCGAG
GGACACTCCTTTGCAGCTGGCATGACCAAGCAGAGCGTCTCCTGCCCTGCCTTAC
>ESDB-PST1560-1.seq
GGCCCTGGATTTCCCCTGNCTGGGAAATAAAAGTTTGCANGTCCAATGGCCNTCTCTTTN
CCACTGAGAGCCGNCTAGCCCATCNTCTGCTACATATGCAGCTAGAGACACGAGCTCCTG
GAGTACTGGTTAGTTCATATTATTGTTCCACCTATAGGGTTGGAGACCCCTTCAGCTCCT
TGGGTACTTTCTCTAGCTCCTCCATTGGGGGCCCTGTGTTCTATCCTATAGATGAATGTA
TCCACTTCTGTGTTTGCCAGACACTGGCATAGCCTCATTGTGTCAGCAAAATCTTGCTGG
CATATGCAATAGTGTCTGCGTTTGGAGGCTGATTATGGGATGGATCCCCGGGTATGGCAG
TCTCTAGATGGTCCATCCTTTTGTTTCAGCTCCAAACTTTGTCTCTGTAACTCCTTCCAT
GGGTGTTTTGTTCCCAATTCTAAGAAGGGGCT
>SIGTR-AE0781
TGTGGGTGTGAATTGAAAGTCTAACACGTGTTTCTCTGTTTATGGACCTGGATCCCACGC
CAGCATCCACCGGTCACTGCCGCCGCCCACAGTGACGTCACCCACGAAAGCACACACGTA
GTTGCGGACGCCGTGGTCAAGATGTCTCTGCCATCCCCACAGGACGGACGGACGGACTCC
ACAAG
>SIGTR-AE0780
TGTGGGTGTGAATTGAAAGTCTAACACGTGTTTCTCTGTTTATGGACCTGGATCCCACGC
CAGCATCCACCGGTCACTGCCGCCGCCCACAGTGACGTCACCCACGAAAGCACACACGTA
GTTGCGGACGCCGTGGTCAAGATGTCTCTGCCATCCCCACAGGACGGACGGACGGACTCC
ACAAG
>CMHD-GT_80C5-3
GCTGAAAATCCACAACACTCCACCCAGTCTCAGACTTTCCATTGCCCCTCCCATTTCTTC
CAGTCTGTCCCTTCCCTTTGTCACAAATGCAAAAGAGTTGAGTCAAATAGGTCTAACTGT
TTAGATGGATTTGAACTTAAGAAGCTGGCCTTCTTTGGAAGAGGCCAAAGCTCTGCCACT
GAAATGGTGACTTGATCTTCCTTAAACCAACAAATTCTCAACTCGACAACTGATGAACAA
AGGCTCTCTTCTTCCCCACCCGAGCTCTGAGAAAGATGACC
>GGTC-P012E06
AGATTGGCCATTTTGCGAGGCAGCGGCAGTGGCGGCGGCGGCGGCGGCTGGAGCCTCTGA
TTGGGTTTCGGGGTCCGGTACTGGAGCCAATCAGCGCGGGCAGCGAACCGGGGGAGCGAG
GCACG
>BG-RRF379
TCTTGCATTTACTGCATTGCTTGCTGTCTAAGTCTGCATCCGTCTCTGGAGCGGCATACA
CAGAGATTCGAGCACTAGTTGCAGCTAAAAGTGTTAAACTGCAGAATTTTTTCAGTCAAT
ATAAGAAACCGATCTGTCAGTTTTTGGTAGAATCTCTCCACTCCAGTCAGATGACAGCAC
TCCCAAGTGCTCCTTGCCAGTCTTCTGAGATTCGAAAACAAGATGTTGCTCATCACAGAG
AGATGGCTTTAAATACCTTATCAGAAATTGCCAATGTTTTTGACTTTCCTGATCTTAATC
GTTTCCTGACAAGGACATTACAAGTTCTGCTTCCTGATCTTGCTGCCAAAGCAAGTCCTG
CAGCATCGGCTCTCATTCGAACTTTAGGGAAACAATTAAATGTCAGTCGTCGAGAGATTT
TAATAAATAACTTCAAATACATCTTTTCCCATTTGGTTTGTTCTTGTTCCAAAGATGAAT
TAGAACGTGCTCTTCATTATCTGA
>SIGTR-XQ0370
AATGATTATATTNTAAAAAAGCGGGGAAAATGTGGATGGATCGGTATGAAATCGACTCCT
TAATNGGCAAAGGTTCATTTGGACAG
>ESDB-PST7941-NR.Seq
TAAGCAGTCAAGCAAGTGGGTTCTAGAAAGAGCAAAGGCCTTGGCCCATATCCTGGAAGG
TGAGAAGCAAGCCTTCAAAGGCAGAATGCTTAGTGTAGGTTTTAGTCTCTGTGATGAAGC
CAGAAATTAGATGTGAGCTCTGACTTCTCAGTTACCTGTCTCCAAGATCTCTCAGGCATC
CTGTGGTGCTCTGTGGTTACTGTGGCCTTGC
>GGTC-Q012E01
CCCAAGGGGCCTCTCCCGCCACCACCGCCGCTGCCGCCGCGGTCTTTCTCTGTCTCAGCT
GAGGCAGCCATCTTGCTCTTGCCGCGTGCTGGTGTTGGAGGACCCTCCCCGCTGCAG
>SIGTR-AF0788
GTTCCTTATTCTTTCTTCAAACTTCACTCCTCAAATGTATGCAGTTGTCCTCCTCAGCGC
TGCATCTGGATTTCTGAGATGGAGTTCGGTGCAGGGAGCAGCGCCATTTTTCAG
>GGTC-Q012E03
GCNNNNGCAGGGGGCTCGGACCCACGCGGCGCTGCGGCCCGCCTGGCCTGCAACGCTCCC
ACCGGCTCGGCGGCACGATGCCCTTGACTTCAGGAG
>BG-RRF370
ATTTACTTTCATCCTACAAAGAGGAGCTCTTGGAGCAGCACCAAGAGAGTGTGAGGATGG
GGGTCCTGAAGGGTCTTCTCACTCCAATGGAAGCTGTGATTGCAAGACTGGTAGAGCCTG
GCTATGTCAGATCAGACCTCCATGCTTTGGTTGTGGCCAGCTCAGTGCCCTTGTTGTTTA
GACTCTTTCTGGAAGCATACCTTCAGGAAGAAAGCCAGTTTCTCTGTTTTCAGGTTCTCC
CCAGGTTGTTTGGCTGCTTGCAGATTTCACACCTGCAGGAGGGGCAGATAGAAGCCCTGT
CCCTATCAGATTGGACTACAGAGCTTCTGGCTATAGAGCAACTGTTAAACTCAGTGGCCA
CCAGTAACATCTACAATGTGGCTACTGACAGGATTCGGCATGCAGAGACACAGTTTCACT
TCTACCGCCGTGTGGCTGAGGTGCTGATCAACCATTCACAAGCATCTGTGCCAGCTTGGT
TTCGCTGCCTCAAGATTTTGATCTCTCTGAATCATTTGATTTTAGAGCCAGACCTGGATG
ACCTGTTGTCTTCGGCTTGGATTGATGCGGAAGTAACAGAATTTCGAGCCAAAAAGGCCC
AGG
>BG-XE101
GTAGCAGGTCAGAAGTTAATTTATGCAGGCAAAATCCTCAGTGATGATACTGCTCTCAAA
GAATATAAAATTGATGAGAAACACTTTGTGGTGGTTATGGTGACAAAACCCAAAGCAGTG
ACAACAGCAGTGCCAGCTACAACCCAGCCATCAAGTACTCCCAGCCCCACTACAGTCAGT
TCTTCCCCAGCAGTGGCTGCGGCCCAGGCTCCAGCTCCCACCCCTGCTCTGGCTCCCACT
TCCACTCCTGCCTCCACTACTCCAGCCTCCACTACAGCCTCTTCTGAACCTGCACCTGCT
GGTGCCACTCAGCCTGAGAAACCTGCAGAAAAGCCAGCCCAGACACCAGTGCTTACTAGC
CCAGCACCAGCTGACAGTACACCAGGAGATTCTTCCCGGTCAAATCTTTTTGAAGATGCA
ACAAGTGCCCTT
>BG-XST028
TCGCCCGCCTCGCCGCCTCGCGAATAACAAAGGATCCTGGAAAAGTTGGAGAAGATAAAG
TACACCCAGTGTCCAGATCAGGAGATTGACAGACCAG
>BG-RRS104
AGAGCAGCCAAGATGGCCGACTTTGAGGATCGGGTGTCGGATGAAGAGA
>BG-XE108
CCGGGGAACGGCTGCCGGGGCTGAGGGGCGGCTGCTGCTGCTCGCCAGTGCGCGGGGTTA
TGCG
>BG-XST020
TTTTTTGCGGTTCCAACATGGCGGAGCTGACGGTGGAGGTTCGCGGCTCCAACGGGGCTT
TCTACAAG
>BG-XST027
TCGCCCGCCTCGCCGCCTCGCGAATAACAAAGGATCCTGGAAAAGTTGGAGAAGATAAAG
TACACCCAGTGTCCAGATCAGGAGATTGACAGACCAG
>CMHD-GT_74D10-3
GTCCATATTGGCCAACTATACTCAACTGACAAGCTTATCATTGAGAATCAAGAGAAGCCC
AGGACATAGGAAGCCAGCACAAGGAAACAGCCTCCACAGCAGAACTGACCACCTCCAGCA
TCCATTCTATATGGTGGAACCTCCCAGTACTGGGTGAAATAGCCACTGCTCTGCCTGCCT
TGTAGGCGCTGATAAACTGAGTCCCATTTGCATTCTGTCACAGCTGTTATGTGAAGAAAT
GGCTGTGTATCCTCATTTCGGGTGTAAGAGTGAAGAGCTGGAGGTCACTCAGAATAATGC
TATATGTTATTGTGTCTCCTCGCCATCCTACCCCATCTTAAAGATCACCCACATTTGTAT
AGAGCTTTTGCAGACTCTGTGTCTTGGTCCTTAACAGTAAACATAATTATCTCTCTATCC
TTTTGT
>CMHD-GT_107B7-3
AGGCCGCTTGACCCAAGGTAGAGTTATTATAGGAGAAGCTCAACTGAGAAAGTGCCTCCA
TCAGAGTGGCCTTGGGCAGTTTCTGCCTCCAGGTTCCTGCTTTGAGTTCCTGCCCGACTT
CCCCTGAGGATGGACCTGCGATCCAAATAAATAAATAAATTATCCACCCC
>SIGTR-AY0101
TACATACCGGTGTCGGAATGTGGCAAAGTTACTATATATGCACATGCTGGGCTACCCTGC
TCACTTTGGACAGTTGGAGTGCCTCAAGCTAATCGCCTCACAAAAATTCACAGACAAACG
CATTGGCTATTTAGGAGCAATGCTATTATTAGATGAAAGACAAGATGTGCATCTTCTCAT
GACCAACTGTATCAAGAATGATCTTAATCATAGCACGCAGTTTGTGCAGGGGCTAGCACT
TTGTACCCTCGGCTG
>BG-RRY262
GTGCCGGTGGCCCTTCCGGTGCGCCGGACGCAGCTAGGCTGTACAGACGCGGGCACGCAC
ACCAGCACGCACGCCCTCCTCTCGTGCGGCCGCGGTCGTTCCCGCGTCCACCAGCAGCGC
TGTCGCTTCGGCAGAAATGCTGCGGGCCTGTCAGTTATCCGGCGTGACCGTCGCGGC
>SIGTR-AY0102
TGGGCGGGGGCGCGCGGCGCGGAAGACCGCTTGGAAAGGGGGAAGTCAGGTGGCTCGTTT
GTTGCCACCAGCGCCACGGTCTGTCGCCAGAAGGAAGATGGCGGATCTGGAGGAGCAGTT
GTCCGATGAGGAGAAG
>SIGTR-AF0782
GAAATGTATGCAGTTGTCCTCCTCAGCGCTGCATCTGGATTTCTGAGATGGAGTTCGGTG
CAGGGAGCAGCGCCATTTTTCAG
>BG-RRF218
AATGTTTTTTTGTTTTTTTTGCCCAGGGGCGGATCCGTAAGTTGGTCGTTGAGGTCTCCA
CCTCCTCGTCCGTGAGCCGGCCGTTCCCCCGCTTCTGTTCCTAGTCCCCCCGAAGTCACA
GCCTGATTCCCGGAGGCCCGAGCCCTTAGTCTGGGCGGGGTGGCGCGGGCCGGAAGGACG
CCATCCCGGCCTGGGCCATGGAGGCTCCCGCACCGTCCCTCACGGAGGAGGATTTGACTG
AAGTGAAGAAGGAC
>SIGTR-AG0149
CCGCGGCGCGGCGCTCGCTCTGTACTGACCCTTCGAGCTCACACGCTACCTGCCCCGCAG
CTCTTCAGCCCGGTCCCGGTGTCAGAGGCGAGATCCTGTGGCTAA
>CMHD-GT_77C7-3
GGCAGCCGTCGTGACCTGGGGGGCAGCTGCTTGAAAGTGAGGGGTGTAGCCCCGCTCCGA
GGGCCTCGGCGATGAACCTGGATCCCTGGTTTTCTCCAAGAAGGACTCCAGAGAAAGAGG
CCATGAGCCAGCCCCTAGCTGGACAGAGGAGAAGATTCCAGAAGCCCAAACCACTCCTGC
GTTGTGTAAGGACCGGAGGACAATGGCCTGGGCACAGGGCTCACCCTGGAGAGCCACAAG
GACCCATCTAGCCATCCAGGCCTAGCTGGCCAGGGACAAGGCAGAAATTTTAAAAAACCA
AAGACTATTTTTGAAAGTGTGTGTGTGTGTCTGTGTGTCTGTGTGAATGTAGTATGTGAG
C
>CMHD-GT_138G2-3
ATGCTTGGGGGCCTTCCATTCCATATCCGAGGAAAGTCCTATCACTCAAAGGAAAATCAA
TTCAACACGCAGTTGATCAGCTTCGATCCAGCAATCTTCCTACAGGTGTGAGACAAACCA
ACATTCCCCTTGAAATCCAGAAACTTCAGCCCAACTTGAAAAAGTCCTTGCACAGTCCCA
GAGTCCAGGCCACTGGTACCCCAGCCCAGTCTTATCCGTCCCAAGGTCTCTGACAGCTTA
AGGGGTGACGAGCACTTGACCAGTTCAATTGATGGGACAATGCGCCGTGCAGGCCCCCTG
ACCAGCATGCAGGTCATTAAACCAAACCGAATGCTCGCTCCTCGAGGCGGCACAGCCACC
CTGTCTCCCAAGAAAGAACGGCCTCGTTTCTACACAACCCTTGATCCTCTGAGAATGAAC
ACTGGGTTCATGCTGATGACTGTGAAGGAGGAAAAAGAATTTGCTGAAGCCAAGATGAAG
GAATATGAAGCCAGTGTATCCACTAAAGAGGTCGACCCAGGAAAAGCCAGCAAAGCTGCG
TGGATCCGTAAGATCAAAGGGCTCCCTATTGATAA
>ESDB-PST4551-NL.Seq
TCTGAGTGATTAATCCGTGATTTGCTTGGCCAGTCCTGCATTTGCAGCTTCTTGTTTGGG
CCTGCTCTTAGCTCGGCAGCCCCCTTCTCAGCTGCTGTTCTTGCTCATTGGTGAGGTGAA
TGCTATCTTCCTCTCTGGACAGGCCCCAGTGGAGAACACTGCAGGTATTGTAAACCAGTT
GCTTTTTTGTAGCATGGCCTTTCACCATAATGT
>BG-RRR507
TCCTGGTCGCGTGTTGAAAATGGCTGCATCCGGCGACCCTGGCAGTGCTGAAAGTTACCG
TTCTCCGCTGGCGGCCCGCTACGCCAGCCGCGAGATGTGTTTCTTGTTCAGCGACAGGTA
CAAGTTCCAGAGGTGTCGGCAGCTGTGGCTGTGGCTGGCGGAGGCCGAA
>GGTC-M004D01
TCCTCTTGGAAGGGCACGACAGGGAGGGCGGCGCGCACCAGAGCTGGGTGCGGTGAGGCG
CGCAGATCACCGCGGTTCCTGGGCAGGGCACGGAAGGCTCAAGAACCTGACCTGCTGCAG
CTTCCAGTCTCGCGTTCGCCCCACCCCGCCGCGCCGCCCGTGCGCTCGAGAAAGTCCACT
CGGAAGAACCAGCGCCTGTTCCCCGGGCAGACCCAGGTTCAGGT
>GGTC-M004D08
TAGGCGTCGCTCTCTTGGTGTGCTTGTTCTTGACCCGGTCAATGATTTCAGGTACTTTGC
TGATGG
>ESDB-PST3092-NL.Seq
TGACGATGCCCAAAAAAGGTTAACACTTAGAAAATGTGTCATTTGCCACTTCTGTATATG
AATACAGGCATACTCATACTAATGTGCTTGTGTAGTCAGAG
>BG-RRJ662
CTTCAATCGGCGCTCGTGCGGCGGCGCCATGGCGACCCTTTGTGGGCGCTGACCGATCCG
GGTGCCCGAAGGAGTGGCGGGGTCTGCCTTGCGGCGCC
>BG-RRJ666
GCATGAAGGCGGGAATCGTGGCAGCAGGATTGCAAGTTCCTGCCATCCTCGGAATCCTTG
GAGGGATCCTCGCCCTGCTGATTCTGATCCTGCTGCTCCTACTGTTTCTACGGAGGAGAA
CGGTGGTCAAAGAGCCCCTGCTGCCACCAGATGATGATACCCGGGACAATGTGTATTACT
ATGATGAAGAAGGAGGTGGAGAAGAAGACCAGGACTTTGATTTGAGCCAGCTGCACAGGG
GCCTGGATGCCCGACCGGAAGTGACTCGAAATGATGTGGCTCCCACCCTCATGAGCGTGC
CCCAGTATCGTCCCCGTCCTGCCAATCCTGATGAAATTGGAAACTTCATCGATGAA
>ESDB-PST8234-NR.Seq
GAAAGGCCAGGATGACACCGAGATCTCCTTTGACCCTGAGAACCTAATCACAGGCATCGA
GGTGATTGACGAAGGCTGGTGGCGAGGCTATGGGCCTGACGGCCACTTTGGCATG
>BG-XB211
TGGTTGCAGTACGGTACCCCACGTGTGGTTCCAGGATGAAATTCGCTTACCG
>SIGTR-AG0559
AGGCTGGCCTCGAACTCAGAAATATGCCAGTCTCCGCCTCCCGAGTGCTGGGATGAAAGG
TGTGCACCACCACGCCCGACTCCAATTTTTTTTATTTATTATTTTTTTAGTGGGTGTGAA
TTGAAAGTCTAACACGTGTTTCTCTGTTTATGGACCTGGATCCCACGCCAGCATCCACCG
GTCACTGCCGCCGCCCACAGTGACGTCACCCACGAAAGCACACATGTAGTTGCGGACGCC
GTGGTCAAGATGTCTCTGCCATCCCCACAGGACGGACGGACGGACTCCACAAG
>BG-NPX242
AAGCGCTGCGGACAAAAGGCCTCCTGAAGCTGCACTGCCTGACAATG
>CMHD-GT_134F3-3
TGGCTGCTGGAGGAGCGGGGTACACTGACGAGCCATTGCAGCAGTCTCACCAGCAGTCAG
TACAGTCTGACAGGGGGAAGCCCAGGACGCTCAAGGCGGGGCAGTTGGGACAGCCTGCCA
GACACCAGTTCAACTGACCGGCTGGACAGTGTCTCTATTGGCAGCTTCTTGGACACTGTG
ACCCCCAGAGAGCTGGATGAACAAGGACTCCCTGGGCCTTCCTGTCCTGAGATTGACTGG
GCAAAGGTTATCCCCACTGAGGACAGGGCCAGGACTGAGGTGGACATGACATCCACTAAG
CTAGGGAGCTTAACAGCCACATGGAAGCTCCCGGGGGATGGGCTCCAGTGTGGACCACCT
GAGCCATCAGAGGATGGCAATGCTA
>SIGTR-AG0555
GTGGGTGTGAATTGAAAGTCTAACACGTGTTTCTCTGTTTATGGACCTGGATCCCACGCC
AGCATCCACCGGTCACTGCCGCCGCCCACAGTGACGTCACCCACGAAAGCACACACGTAG
TTGCGGACGCCGTGGTCAAGATGTCTCTGCCATCCCCACAGGACGGACGGACGGACTCCA
CAAG
>SIGTR-AG0556
GTGGGTGTGAATTGAAAGTCTAACACGTGTTTCTCTGTTTATGGACCTGGATCCCACGCC
AGCATCCACCGGTCACTGCCGCCGCCCACAGTGACGTCACCCACGAAAGCACACACGTAG
TTGCGGACGCCGTGGTCAAGATGTCTCTGCCATCCCCACAGGACGGACGGACGGACTCCA
CAAG
>GGTC-W014B08
AGGCCATCCAGCGGCTTCGGGACACGGAGGAGATGTTAAGCAAGAAGCAGGAGTTCCTGG
AGAAGAAAATCGAACAGGAGCTGACGGCTGCCAAGAAGCACGGCACCAAAAATAAGCGCG
>BG-RRB062
AGTCAGTGATTGTATACCATCTCTTGATTCTTCACAGTCAACGCCGACAGAGGAGCTATC
ATCTCAGGGCCAGTCCCACACTGATAAGATTGAATGCCAAGCAGAAAGTTACCTAAATGC
ACTCTTTCGAAAGAAAGATCTTCCTCAGAACTGTGATCCTAACATTCCCTTAGTTGCTCA
GGAATTAATGAAAAAAATGATAGTGTCAGTTTGCAATTGAGTACATCTCAAAAAGCGGTA
ACATTCAAGAAAATAGAAATGGTTCAATTG
>BG-RRS305
GAACCAGGCCAGAGGCCATAGCTTTAACCAGACAGCCCAGACCTGTACAGTGCCATGCCA
GTTCCAGACTGGGCTTGTGTACGGGAAAGGAGCCAAGACCTTGTTGGGGAAGGCAGGATC
TGTGGTGTGGATGTTATGTGCAA
>CMHD-GT_94B4-3
AAAGGTGTTCCGAACCAGATCTAGAAACTCTAGTGATATTCCGAGAGGAACTTACCAGGG
AAGTGGGAGGGGGAATGAAAAGGGAAATTGCCAGGTTCCTGTGACTTTGAAAGGACTGAG
GAAGCAGAGAGCGAGCGTNTTGGGACTTCACTGAAACTGACTGCATCTTGCAATTTTCTT
TTTCCAATTGGCAGAAATTATTGTTATTTCCATCGATTGGAG
>BG-RRJ004
CGTGACCGAATTACAAGTTTCAGAAAATCTGCCACCAAGAGAGAAAAGCCTGTTATTCAA
CATTCTATTGATTATCAAACTGCAGTGGTTGAGATTCCCCCAGCTCTGATAGTACATGAT
GACCGATCTTTGATTTTGTCTGAAAAGGAAGTTCTGGACCTCTTTGAGAAAATGAT
>BG-RRT510
GACCGGGCGGCTGCAATATGGCGGAGGCGGAAGGGGAGAGCCTGGAGTCCT
>BG-RRT513
CTTGACCGGGCGGCTGCAATATGGCGGAGGCGGAAGGGGAGAGCCTGGAGTCCTGGCTGA
>BG-RRJ009
TTTTTTCCACTCGAGCGTGAGGAGAGCGGAGCCGGAGACAAGAGCAGAGGCCGAACTCGG
GATCTGACAAGATGGCCGGGCTGCCCCGCAGGATCATCA
>BG-RRT514
GTGGGTGTGAATTGAAAGTCTAACACGTGTTTCTCTGTTTATGGACCTGGATCCCACGCC
AGCATCCACCGGTCACTGCCGCCGCCCACAGTGACGTCACCCACGAAAGCACACACGTAG
TTGCGGACGCCGTGGTCAAGATGTCTCTGCCAACCCCACAGGACGGACGGACGGACTCCA
CAAGTCCTCAAATGG
>BG-RRT517
GTTTTAGCAGCAGCCGGCGTTGCATCCTCGGGCAGTATGAGAGCCTGTCAGCAGGGAAGA
AGTTCCAGTTTGGTTTCTCCATATATGGCACCCA
>GGTC-P007C02
CCGGATGAGACCCAGAGAGTCTCTCCTGCGGTCAGACGCCCAGCCCTGCTTTTGTCAGCG
TGTGTGACCTCAGGGCTGCACCTCGTGGCTCTCAGGCGCTGTGAAACGCGTGGACAGACC
AATCCCGACCTGAGGAGAGCTGGTTCCTTCCTGGGGAAGGCGCAGATTTGG
>CMHD-GT_25C3-5
CGAGGATGCCGTACGAGATCAAGAAGGTGTTCGCCAGCCTCCCCCAGGTGGAGCGGGGCG
TCTGTAAGATCCTCGGTCGAGACCCCAAGGGCGATCATTTCCTCTACACCAACGGCAAGT
GCGTCATCCTACGAAACC
>BG-NPX101
AAGCGGAGACTCGCCATATTGTGCGGCGGCGCCGGCGGTTGATTCTCGAGTCTCGCTCCG
GCCACTGCCAGCGCACCCCCGGGCTGGGGCAGGAGCCG
>BG-RRI295
CGGTGACTCCCAAAGACAAGAAGGTTCTTGCAGCACCACAGGAAGAGTCAAATGCTCAAA
AAATTGAGGACGTCTATGGTCTGAATGGTCAAATAGAGCACAAAATAGCTTTTCTGAGAG
CTCACGTGCCAAAGGATGTGAAGCTTATACTCATTGGCCATTCCGTAGGCACCTATATGA
CCCTTCACGTGATGAAGCGAGTCCCCGAGCTGCCTGTCGCCCACGCCTTTCTGCTCTTCC
CAACTATCGAACGAATGTCTGAATCGCCCAACGGCAAGTTTGCCACTCCATTTTTGTGCC
AGTTTCGATACCTGCTCTATGCTACCAGCTACTTACTTTTTAAGCCGTGTCCTGAAGTCA
TAAAATCTTTCATAATCCAAAAGCTCATGGGACAAATGAACATTAAGCTTGAACTTCCTT
TGACGGATATCCTTCAACCATTTTGCCTTGCTAACGCTGCCTACCTCGGGAGCCAAGAAA
TGGTCCAGATAGTGAAGCGAGATGATGACATCATAAAGGAGTTTCTCCCTA
>FHCRC-GT-S5-1E1
TACTCACCACCAGCGTACCACATGCACGTGTTCGACAGGCCTTACCTGATGGCTCCTCCG
ACCCCACCTCCCCGGATTGATGTCCCAGGCTCCGGACAACCTGCAAGCCAGAGACGCTAC
AGAAACTGGAACCCACCCCTGCTGGGCAGCCTCCCGGATGACTTCCTCCGAATCCTTCCC
CAGCAGATGGACAGCATTCAGGGTCACCCCGGGGGCTCCAAGCCTATGAGTGGAGAGGGA
GGCCCACCTCCGGCACCAGGGCCCATGGCCTGTGACCAAGACAGCCGCTGGAAACAGTAC
CTGGAAGATGAGAGAATTGCCCTCTTCCTGCAGAATGAGGAATTCATGAAGGAGCTGCAG
CGAAACCGGGACTTCCTCCTCGCCCTGGAGAGAGACCGATTGAAATATGAATCCCAGAAA
TCCAAATCCAACTATGCGGCGGTTGGAAATGACGGTGGCTTTCCCTCCTCTGTCCCCGGT
AAGCTTGCTGTCCTGAGAGAGGGCCTGCGGGGCTCACTGGGCCCACGCCCCAACTTTATC
TTCAATATTGAGAACTTAGCGGTAGAATGAGGAAACAGACCAAGGGTGGGACCCGAGGCC
CTTCAGCAAGCAAGAAGGGATAGATAGATCTCCTGTGGAGTGAGATATCCCCTTCACTGA
GTGG
>BG-XK059
TAATCAAGATGATTACCAACTGGTTCGAAAACTTGGTCGGGGCAAGTATAGTGAAGTATT
TGAGGCCATTAACATCACCAACAATGAGAGGGTGGTTGTAAAAATTCTCA
>BG-XK500
TTAAGGACAGCCCCACTGTGGTGGTGGAAGACCTCAGGCTCTGCACAGTGAAGCATTGCG
AAGACATCGAGCGGCGGTTCTGCTTTGAGGTCGTCTCTCCAACAAAAAGTTGTATGCTCC
AGGCAGATTCTGAAAAGCTTCGCCAGGCCTGGATTAAGGCTGTTCAGACCAGTATTGCAA
CTGCTTATAGAGAGAAGGGCGATGAATCAGAGAAATTGGATAAGAAGTCGTCCCCATCAA
CCGGAAGCCTAGATTCTGGAAATGAATCAAAAGAGAAGTTATTGAAAGGAGAAAGTGCTC
TGCAGCGTGTGCAGTGTATCCCTGGCAACACCAGCTGCTGTGACTGTGGTCTGGCAGACC
CACGGTGGGCCAGCATCAACCTGGGCATTACCTTGTGCATTGAGTGCTCTGGGATTCATC
GGAGCCTTGGGGTTCATTTTTCGAAAGTAAGATCTTTAACTTTAGACACTTGGGAGCCAG
AGCTCTTAA
>BG-XK053
ATGGCAATGTGAATGGGAGCAAGGTGATCATCCATGAATTCCAGGAGCAATGCCGCAGGG
GCCTGCTGACCCTTCCAAGTCCCACCCCACACCTGCAGATGCCCAACTTGGAGGATGCTG
TTGCTGTGCCATCCAAGGCCAGGCTGAAGCGCCTTATCTCTGAGAACTCTGCCTATGAGA
AGCGGCCCAACTTCCGTATGTGCTGGTATGTGCACCCAGAGGTGCTCAAGAGCTTTGGCC
AGGAGTGCCTGCCAGTGCCCTGCCAGTGGACCTACATCACCACCATGCCCTCAGCACCCA
GGGAAGACAGTGGCAGTGCTTCTACTGAGGGGCCTGGCCAGAGCACACCTATGCTACTCA
AGCGGAAGCCAGCGGCCACCATGTGCATCACGCAGTTTATGAAGAAGCGGCGCTATGATG
GA
>BG-XK506
TGGACCCAGGCCAATCAGCTGTCAGAGCTCATGATAAATTTCAATGCATGAGTGGTGGGG
ATAATTACTGGGACATGCGCGTTTCGGCCGAAGGGGGCTAAAATTTCCCAACTCCAGGAA
TTGGTGGCGGAGAGGGGGCAAGTCACCAGGGCTCTTCCCGGCGCCCCAATGCGCGCACCA
TGTCGAGGCGCAAGCAGGCGAAGCCCCAGCACATCAACTGGGAGGAGGGCCAGGGCGAGC
AGCCTCAGCAGCTACCGAGCCCCGACCTCGCCGAGGCGCTGGCGGCGGAGGAACCC
>BG-XK055
GAAATCAGCATGATGCAGGGATTTGCCCGTCTCTTGATCAACTTGTTAAAAAAAAAGGAA
CTTCTTTCAAGAGATGATTTAGAGTTACCTTGGAGACCACTTTATGACTTGGTAGAAAGA
ATATTATATTCCAAGACAGAGCACCTGAGATTAAATTCATTTCCTAATTCTATAGAAAAT
GTTCTCAAAACACTGGTGAAAAGCTGCCGACCATACTTTCCAGCAGATTCAACAGCAGAA
ATGTTAGAAGAATGGCGGCCTTTAATGTGTCCTTTTGATGTAACAATGCAAAAGGCCATC
AGTTATTTTGAAATATTTCTTCCTACCTCCCTTCCTCCAGAACTGCATCATAAAGGTTTT
AAACTTTGGTTTGATGAATTAATTGGCCTTTGGGTTTCAGTGCAAAATCTCCCACAGTGG
GAGGG
>BG-RRS061
TCCTACGTACCGGGCCGTGCTGCTTATGGCGGCGCTGGAGAGGGGGCGCTGAGCTGTTGG
>BG-RRD187
ATTGAGAGAGAAAGAAGGGAGGGAAGAGGAGACCTCCAATTTTAAGTTTTCAGCCATTGT
TCTCTAGAGATGGGAAATGGCTGTGGTACCTGATCTGAAGAGTTGTACTCGGTGGTATTG
GCTTGTGTGGTTCTGGAGAAAGAGTAAAATGGACTGTTTGAATCTCCTCCACTGGTTCAA
GT
>FHCRC-GT-S7-3G1
CCTTCGACATTCCGCAGATCTGCTATACACATGGACTGACCTTGCTGCTTTTCCCAGCGT
GCCCCTCTTCAGTGCCTGCTCCAGGTTGAAGAAGCTTCTAGATGGATCCTTTCCAAATTT
GGTGTCTTTTCTACAAACTCTGTGCCTCAACCTCAATTTCTAAGTGAGACGAAGCCATTT
ATTTGAATCTGGGCAATTACCCTCTAAATGCTTAATTCTTCAAACTGCTCAAGTGTCACG
CGTGCTTAGCTGCTCCATGTCACCACCAAGAACTTAGCCGGGAGTGGCACTACGCTTCAG
CACCAGTCAGCAAAGTGAATAAGTTCTGTGCTGCCGCCGCTTCCACCTTCCACTCCACTC
CGGGAAGAAAGAGCGCCATCATGTCAAGCATCACGATTGACCCGGATGTCAAGCCCGGTG
AATATGTCATCAAGAGTCTCTTTGCAGAATTTGCTGTTCAAGCTGAAAAGAAAATTGAAG
TTGTAATGGCTGAACCCTTGGTGAGTAGAGCCATCCATAAATCTCATTCCCCCCCCCC
>BG-RST676
ACACGGCGGGGACGCTGTCTCTGCTGCTGCTGGTGACCAGCGTCACGCTGCTAGTGGCTC
GAGTCTTTCAGAAGGC
>BG-RST673
CTTGCATCCTTCCGGCTCCGTCGTGGAAGGAGGACTGCGCCTCGTCTTCCTGA
>BG-RRD189
ATGCAGAAGCTGCCGGTGCACATGGGCCTGTTGGTCACGGAGGAAGTGCAGGAGCCCAGC
TTCTCAGACATCGCCAGCCTCGTGGTGTGGTGTATGGCCGTGGGGATGTCCGACGTAAGA
GTCTGCCGCCGGCTAGGTATTTTCAAGAGAAATAATTCCAGATTGATGGATGAAATTTTA
AAACAGCAACAGGAACTTTTGGGCCAAGATTGTTCCAAATACTCAGCAGAGTTTGCAAAT
AGTAATGACAAAGACGATCAAGATTTAAATTGCCCTTCGGCAGTGAAGGTGCTGTCCCCA
GAAGATGGAAAAGCGGATATTGTGAGAGCTGCCCAGGATTTTTGCCAGTTAGTAGCCCAG
CAGCAGAGGAAGCCCACAGATCTGGATGTAGATCTGCTAGGCAGCTTACTTA
>GGTC-P009A04
ATCCTAGACTCATCCTCACAGACAATGGCTCTGCACCAACTTT
>GGTC-G058A04
GGATGCGGAGAACGTTGGGTGTGTATGTAATATAGACTGCAGTGGGTACAGCTTTAACCC
TGTGTGCGCTTCCGACGGGAGTTCCTATAACAATCCCTGTTTCGTCCGAGAAGCGTCGTG
TATAAAGCAAGAACAGATCGACATAAGGCATCTCGGCCACTGCACAGACACAGATGATGT
GAGTTTATTGGGAAAGAAGGACGACGGGCTGCAGTATCGGCCAGATGTGAAAGATGCAGG
TGATGAAAGGGAAGATGTTTATATCGGAAGCCACATGCCTTGCCCTGAAAACCTCAATGG
GTACTGCATCCATGGGAAATGTGAATTCCTCTACTCTACTCAGAAGGCCTCTTGT
>CMHD-GT_43A11-3
TTTTGATTGTGATGTTGCATGGCTGTATACACCTGTCAGACGTACCAAGCTCAGTCCTTT
GTAGACCAGCCATGCCTCATTAAAGGGGAGGATGGTAGCTGCTTAGCTGCTCATTGTTAG
GGATTAACTCAGTGAATTCCAGAAGGCTACAGAACAGAACATTATGCAACTGAGTTTTAA
AAGGAAGTTAATCTGTGTGTCCAATATAAAATGATCCCACAAATAAATTAATAATTGTG
>GGTC-M067C08
CAGGGAAGGATCCGTTTTGGCGGGCGGTTGGCATTGCGCAGAAGGCGGCGGTAGCGGTGG
CTTGTGGTGCCGCTTTACCACAGAGGAACCGTGCAGGCCTTAGCGTGAGTGATCACTTTA
GATCTTGG
>GGTC-G083D04
GATATACGCTTGGAAAACTTGGACAGTGATGTGGTACAGCTCCGGGAGCGGCACTGGCGG
ATATTCAGTCTCTCAGGGACCCTGGAAACAGTTCGAGGACGAGGGGTGGTGGGCAGGGAA
CCAGTGTTATCCAAGGAGCAGCCTGCATTCCAGTATAGCAGCCATGTCTCTCTGCAAGCT
TCCAGTGGGCAC
>BG-RRI430
CAGTAACAACCCCTTGTGGACACTCATTCTGTAAGAATTGTCTTGAGCGTTGTTTAGATC
ATGCGCCATATTGTCCCCTCTGCAAAGAAAGCTTAAAAGAGTATCTAGCAGACAGGAGGT
ACTGTGTCACCCAGCTGCTGGAGGAGTTAATAGTGAAATACCTGCCAGATGAGCTGTCCG
AGAGGAAGAAAATCTATGATGAAGAAACTGCTGAGCTCTCACACTTGACCAAGAATGTCC
CAATATTCGTTTGCACTATGGCCTACCCCACTGTGCCTTGCCCACTCCATGTGTTCGAGC
CCAGATACAGGCTCATGATCCGAAGGAGTATCCAGACTGGAACCAAGCAGTTCGGGATGT
GCGTCAGTGATACACAAAACAGTTTTGCAGATTATGGTTGTATGCTACAAATCCGAAACG
TGCATTTCTTACCTGACGGAAGGTCTGTTGTTGACACAGTTGGAGGGAAGCGGTTCCGAG
TTTTAAAAAGAGGAATGAAAGATGGATATTGCACTGCAGACATTGAGTATCTAGAAGATG
TTA
>BG-XF014
TCGCTAGCAATAACAAATTGGTCTCGCTTCGTGAAGTAATTGGACATCTCAGACATGGGT
CAGAACTTGATGTAAGCTGCAATGAAATTCAAACTGTGCCTTCCCAAATTGGTAATCTGG
AAGCCTTGAGAGACTTCAATGTAAGAAGAAATCATCTTCTACGCTTGCCTGAAGAGCTGG
CAGAGGTGCCTTTGATACGGCTCGACTTCTCGTGCAATAAAATCACAGTGATCCCTGTTT
GTTACCGGAACCTCCGGCACCTCCAGGTGATCACCTTGGACAACAACCCGGCTTCAGTCG
CCTCCTGCACAGATATGTATAAAAGGCAAAATCCACATATTTAAATACCTGAACATACAA
GCTTGTAAGATTGCTCCAGATCTGCCAGATTATGAACGGAGTGCCCTTGGGATTTGGATC
CT
>BG-XE296
GAGGAAGATGGGAGTTACCTGCACCCGTCTCTCTTTGCTTCCAAGAAGAGCAGCCGCGTG
GAAGAGCTGATGAAGCCCTTGAAGGTGGTGGACCCGGATCACCCTCTAGCAGCCCTTGTC
CGTAAAGCACAAGCTGACAGCTCAGCTCCAGCCCCACCCACTGCAGATGGCACACCTGCT
CAGCCCTCCCAGGTGGAGTACTCGGCAGACT
>ESDB-PST4609-NL.Seq
CATGTCTTCAAGCTCCAGTGAGTCCCTCCCTCCCTCGGGAAGAAGGGAGGGGTCCCATCG
TCGCTTCCTTTCCTCCTTGTAT
>BG-RRD231
GGCGCGCCTGGGGCGGGAGGAGCGGTGTTCCTCCAGTCCTCATCCTTAGAGCTCGCCCGG
CCTGTTGGAGAGGGCACTGGGCAGCGGAGGGCGATTGGCCGCGACGGGCCAGCACTGAGA
GAGCAGGCGCCTGAGGCGACAGATCGGCGGCCACTGGCCCAGTACCGGGACCGTGAAGGG
AAAAGTCCGGGACACGATTGCCCTCGGTGGCAGGGCGGCCCAATCCAAACTGCCCAGGTC
CCTGCTCCCGTCAGTCTAAGAGGCTCGCAGTCGCTTGGGGCGGCCGCCATCCCGAGGGCG
GGGCTCTGGGAATTGGGTATCTGGACCGCCGCGGTCTGTTCCTCCCGCCACTCGCACCAG
GTGGTGACACCATCCAGCCGGTGACCATGTTCGACAAGACGCGGCTGCCGTACGTGGCCC
TCGATGTGATTTGCGTGTTGCTG
>BG-RST490
GGGTGTTCAAGGAGGAGGGTGTCCTTCGAGTAGGGCCTGTGTCCCATCACCGGGTGGGCG
AGATGGCTCCACCCAATGCCTACACTGTCACCGACTTGGTGGAGTATAGCATCATCATAG
AACAGCTCTCCAATGGCAAGTGGGTCCCCTTTGATGGTGATGACATTCAGCTGGAGTTCG
TGCGCATCGACCCCTTCGTGAGGACCTTCCTGAAGAGGAAAGGTGGCAAGTACAGTGTCC
AGTTCAAGCTGCCTGACGTGTATGGTGTATTCCAGTTTAAAGTGGATTACAACCGGCTAG
GCTACACCCACCTGTACTCTTCCAC
>BG-XC620
GACTTGCCTGTCCAAGATCTGTTGGAATCTGCTTCTACAGAAGACCAGCTGAAACAAATA
GCTTCGTGGGACTGAGCACAACTACTAGATTCTTGGACTTCCGTTCACAGCTGCCAATTG
TTGGGAGTACAATAATGGAGGAGTCGGAATTGGAGAT
>BG-RRE049
GTTTATGGACGTGGATCCCACGCCAGCATCCACCGGTCACTGCCGCCGCCCACAGTGACG
TCACCCACGAAAGCACACACGTAGTTGCGGACGCCGTGGTCAAGATGTCTCTGCCATCCC
CACAGGACGGACGGACGGACTCCACA
>BG-RST497
GCAGGTGTGATTGCCAGCATGAGGGAGTGCCAAGGATTTGCTCCAGATGCAGAGCTGCAC
ATCTTCAGGGTCTTTACCAACAATCAGGTGTCTTACACATCTTGGTTTCTGGATGCCTTC
AACTATGCCATCCTAAAGAAGATGGACGTTCTCAACCTTAGCATCGGTGGGCCCGACTTC
ATGGATCATCCGTTTGTTGACAAGGTGTGGGAATTAACAGCTAACAATGTAATTATGGTT
TCTGCTATTGGCAATGATGGACCTCTCTATG
>BG-XC629
TTGGATTTGTCAAGTTTAAAGACCCCAATTGTGTGGGGACAGTGCTGGCCAGCAGACCAC
ACACCCTAGATGGCCGAAATATCGACCCGAAGCCGTGCACACCTCGGGGGATGCAGCCAG
AGCGAACACGGCCCAAGGAAGGCTGGAAAGCACCCAGGAGCGACAGCAGCAAATCCAACA
AGATCTTTGTCGGGGGCATTCCCCACAACTGCGGGGAGACGGAGCTCAGGGAGTACTTCA
AGAAGTTTGGAGTGGTCACAGAGGTGGTTATGATCTATGATGCGGAGAAGCAGCGGCCTC
G
>BG-RRR211
AGGGAGTGTTTTCCAAAGTGGGAGCTATAAAGAGCTGCACCATCTCCAAGAAGAAGAATA
AAGCAGGAGTGCTCCTCTCAATGGGGTTTGGGTTTGTGGAATACAAGAAGCCAGAACAGG
CCCAGAAAGCCCTCAAGCAGCTCCAGGGTCACACTGTGGACGGCCATAAGCTGGAAGTAC
GGATCTCTGAACGGGCCACTAAGCCTGCCTTGACATCAACTCGGAAGAAGCAGGTCCCCA
AGAAGCAGACGACCTCCAAGATCCTGGTGCGGAATATCCCCTTCCAGGCCAACCAGAGGG
AGATCCGGGAGCTTTTCAGCACCTTTGGGGAACTGAAGACAGTGCGCCTGCCGAAGAAGA
TGACAGGGACAGGTGCCCACCGCGGTTTCGGCTTTGTGGACTTCATCACCAAGCAGGATG
CGA
>BG-RRR214
GCTCTTCCTGTCTGTATCAGGACGGCGCGTGGTCCACGCCGAGCGACTGAGAAGCCCAGT
CTGCGCCCTCAGGATGACTGAGTGGGAAGCAGCCACACCAGCGGTGGCAGAGACCCCTGA
CATCAAGCTCTTTGGGAAATGGAGCACTGATGACGTGCAGATCAACGATATTTCTCTG
>BG-RRR217
GGTTCTTGTTTCGTCATTAGAAAGGGCCATCGGACTCGAACTTCCTTATTCTTCCTTCAA
ACTTCACTCCTCAAATGTATGCAGTTGTCCTGCTCAGCGCTGCATCTGGATTTCTGAGAT
GGAGTTCGGTGCAGGGAGCAGCGCCTTCTTT
>BG-RRR219
TCTGCATCCAGCTGTGGAAGAGAAGTACTTGAAGACTCAAACAGTTTTGAGAGTTCCCAC
GTATACATGCATAGTGACTATAACGTGTATAGGGTGAGATCCAGGTATAACTCAGACTGG
GGAGAGACAGGCACGGAGCAAGATGAGGAGGAAGACAGTGACGAGAACAATTATTACCAG
CTTGATA
>SIGTR-XS0722
TCTCGATCCGGGAAGAGCTGCTGCGCCCCCAGGAGAAGTCCGAACAAGCCGAGCCTCCAG
CGGCCGCCGACACTCATGAGGCTGGGGACCAGAATGAGGCCGAAAAGAGCCACTTG
>SIGTR-AN1095
CTAGATGGTTTCAATGCGTCCCATGTGATTGTCTCCCTAGTAGAGGATTATCCCGACTAT
ATGATCGTAAATCTAGACAAGCTGGATTACTGTGCAAGCTTGAAGAATCTGGAACCAGTC
TCTAACAAGCAAAACTACAAGTTTATACAGGGTGACATCTGTGATTCTCACTTTGTGAAG
TTGCTGTTGCATGCGGACAAGATAGATTATAGTACTGCACTGTGATGCACATGACACAGT
T
>SIGTR-AE0337
CTTTCTCAGAACAAACGAAGCCCCAGAGAGCTCCACCTTAGTTCACAGGATAAAATCCCA
CAGCAGAACTCGGAGTCAGCAATGGCTAAGCCCCAGGTGGTTGTGGCTCCTGTGTTTAAT
GTCTAAGCTGTCTGCGAACGCCCCCGAATTTACCCTTCCGGTTTTTCTTCTAATTATACC
G
>SIGTR-AE0335
TCAGAACAAACGAAGCCCCAGAGAGCTCCACCTAGTTCACAGGATAAAATCCCACAGCAG
AACTCGGAGTCAGCAATGGCTAAGCCCCAGGTGGTTGTGGCTCCTGTGTTAATGTCTAAG
CTGTCTGCGAACGCCCCCGAATTTTACCCATCAGGTTATTCTTCTAATTACACA
>SIGTR-AE0841
ACTGGAAGACGCATCACCCATTGGTGTTTGTGTGCGGACCACGGGCT
>BG-RRN198
TCCCAGTGAAGGGCAGGTGATTAGGAGTCCCCACAAAAAGCGTCATGAAGATGCCATCGT
TGCCCTTCTTACTAAGCAACAACGGGAGTTATTAGTTTCACAGCAAGAGGAGAACTTGGA
TAACAGCGTGGGTGAGCTTAGTGAAGGACAGAGGCTCGTGCTGAAAGCAGCAGAGGACAT
CTCAGCAGGACCGTCCGGCCAAATGCTGCCGCCCACTTCTCCTGCAGAGCCCTCCTATCA
GCACGCAGACCCTCGGCTGGTATTGCAGCAGTCTGACATGGCCTCAGGTAATATTTGTGA
AGATTTATGTGCCAGTCATGGTCCAATGAGCTTAAGGGAGCTGGAGTTGCAGCCTGATTC
TAACCTTATTCTTCCCATAACACACACTACAACAGCAGTCAGCGATGGTAATTTACCAGA
AGCAGCTGAAGATTTTTCT
>GGTC-W212E01
GCGTATACTCCACCCGCGCGCCCCGACCACGCCCGCTTTGCCTCTGTGGACACGGGGGCA
GCCCTCGTCACCGTCCCCTCTGGCGTACATGTTGAGCCTCTACCGAGACCCGCTGCCTCG
GGCGGACATCATCCG
>ESDB-PST6071-NL.Seq
AAAAGGGAAACATGTCCTGATTGAATTGACTAAAAAACTAAATTAAATTCATGTTTTAGA
TCCATCCTTACTTGTCATTTTTCCAGTTTAGACTAGCTTCTAGCCTTTTAACTTTATGGC
AATAGTACATCAGAGACTGTATATTCAGACTTAGTAAAATTAGTCATTTAATAGAGTCAT
AATGATTTTTCTCTTTTCTTCAGTGTGTAC
>CMHD-GT_139F1-3
ATTTGTGATGACCAGCAGTGGACCTAAGAAAGACCATGGAAAGCAGAGGAGAGGACACCG
TTTGTGCTCCTATGTGGTGAAGGAAATCATGAACAGAGGCATGGTTTTGGCCACAGATGG
CAGGAGGGGAATCTGAAAGCAAATAAAGGCCAAGCTGAGCCCTGCAAGGTTC
>CMHD-GT_46B8-3
GCAGGGATGAAGCAGGTTCTCTGGTTTACTACGACCAAGTTAATAGAAGGCCTCCCCAAG
AAA
>FHCRC-GT-S6-1E1
TTCCATTGTGATGACATGGCATCTGCCAGCTCCAGCCGGGCAGGAGTGGCCCTGCCTTTT
GAGAAGTCCCAGCTTACCCTGAAAGTGGTGTCAGCAAAGCCCAAGGTGCACAACCGCCAG
CCCAGAATCAACTCCTACGTGGAGGTGGCAGTGGATGGACTCCCCAGCGAGACCAAGAAG
ACGGGGAAGCGCATCGGGAGCTCTGAACTGCTCTGGAATGAAATCATCGTTCTGAATGTC
ACAGCCCAGAGTCATTTGGATCTGAAGGTCTGGAGCTGTCATACCTTGAGGAATGAACTA
CTGGGCACTGCCTCTGTCAACCTCTCCAATGTCCTGAAGAACAATGGCGGCAAAATGGAG
AACACACAACTGACCCTGAACCTGCAGACAGAGAACAAAGGCAGTGTTGTCTCGGGAGGA
GAGCTGACAATTTTCCTGGATGGGCCAACTGTTGATCTGGGAAGTGTGCCTAATGGCAGT
GCAGTGACAGACGGATCACAGCCACCTTCAAGAGAATCCAGTGGGACTGCTATAGCTCCA
GAGACCCGGCACCAGCCCCCCAGTACAAACTGCTTTGGTGGCAGATCCCGGACGCACAGA
CACTCAGGTGGCTCAGCCAGGACAGCCACAGCAGCCAGTGAACAAAGCCCTGGCGCTAGG
AACCGCCACCGCCAGCCTGTGAAGAACTCTAGCAGCAGTGGCTTAGCCAATGGCACAGTG
AAT
>ESDB-PST5296-NR.Seq
ATATTTCTGAGAGGGCAGTGCTTTATGCTGCAAAAAATGTGTATAATTCTTTGTCAGTAT
TGTATATGCTTTATCTTTGATGTTTAATTAAAAGTTTCTCTTTCCCTTCCTTAAATAAGG
AAAGAAATTTTTTGTTTGTTTTTTGTTTATTTTTTGTCAGA
>SIGTR-AM0914
AATTCAGTGAACATAGCTGACTTGTCAGATGAAGATGAAGTCGATACCATGTCTCCTACA
ATCCATACTGAAGCTGTAGATTATCGAAGACAAGGAACATCTTCTAGTCAGCCAGGAGAA
CTGAGAGGAAGGAAGATTATGAAGCGCTTAGTGGACATCAGAGAACTGAATGAACAGGCC
AAAGTAATAGATGACCTTAAAAAATTGGGTGCAAGGGAAGGAACCATAAATCAGGAAATT
CAGCGTTACCGGCAGTTGGAGTCTGTGGCTGTGAATGACATCCGAAGAAAAGTCCGTAAG
AAGTTACGGCGGTCCAGTATGCGA
>ESDB-PST2637-NR.Seq
CAGGCATTGAAGGTGTTTGTCACAGCAAGGCGGGGCCATGCTTTGTTACCTGGCACAGAC
CACTGATGCCACAGACAGAAAAGCTGAAGCACTCAAGCTGCTACAGAGGCCCAGCTCTAA
CCAGAGCTGCTCCAGAGGCTGAGGCAGGGAGAGAGATCTCAAGTCCAGGGCTTCCCTGGG
A
>SIGTR-AM0661
TTGTGAGGCTTTCTAGATGGTTTCATTGCGTCCCATGTGATTGTCTCCCTAGTAGAGGAT
TATCCCGACTATATGATCGTAAATCTAGACAAGCTGGATTACTGTGCAAGCTTGAAGAAT
CTGGAACCAGTCTCTAACAAGCAAAACTACAAGTTTATACAGGGTGACATTTGTGATTCT
CACTTTGTGAAGTTGCTGTTTGAAGTGGAGAAAATAGATATAGTACTGCACTTTGCTGCA
CAGACACACGTAG
>SIGTR-AM0662
CTAGATGGTTTCATTGCGTCCCATGTGATTGTCTCCCTAGTAGAGGATTATCCCGACTAT
ATGATCGTAAATCTAGACAAGCTGGATTACTGTGCAAGCTTGAAGAATCTGGAACCAGTC
TCTAACAAGCAAAACTACAAGTTTATACAGGGTGACA
>SIGTR-AL0459
CTGGGAATCACCGAGATTGCAGAACGCGATGACCGTTCCCTCTGCAGAGGAGCTGGACTC
CTTCAAGTACAGCGACCTGCAAAATTTAGCCAAAAGGCTGGGCCTCCGGGCTAACATGAA
G
>SIGTR-AM0669
TTGTGAGGCTTTCTAGATGGTTTCATTGCGTCCCATGTGATTGTCTCCCTAGTAGAGGAT
TATCCCGACTATATGATCGTAAATCTAGACAAGCTGGATTACTGTGCAAGCTTGAAGAAT
CTGGAACCAGTCTCTAACAAGCAAAACTACAAGTTTATACAGGGTGACATTTGTGATTCT
CACTTTGTGAAGTTGCTGTTTGAAGTGGAGAAAATAGATATAGTATTGCACTTTGCTGCA
CAGACACACGTAG
>BG-RRO179
GGCAGTCCGGAGTAGGCGAGCGAGCGAGGCAGAGGTTTTTGGTCGGCCGGAGCGGAGCAA
TGCCTAAATCAAAGGAACTTGTTTCTTCAAGCTCTTCAGGCAGTGATTCGGACAGCGAAG
TTGAAAAAA
>ESDB-PST2627-NR.Seq
GTTTTAGGGATTGGGAATGCTTTGTATATTCAACAACAGTTCCTTCTCAGAAGTCACCTT
TGTAGTTTTGTAAGGTAATTTTATTCCAAGTTGGAAGTGTTTAAAAATCCAGTACACTGA
AATGGTTGTCTACATTCAAATATTTGTCTGTGTTCAGGTTTTGTGTCTTTAATATGTTTT
CTAAATG
>BG-RRO172
GCAGTCCGGAGTAGGCGAGCGAGCGAGGCAGAGGTTTTTGGTCGGCCGGAGCGGAGCAAT
GCCTAAATCAAAGGAACTTGTTTCTTCAAGCTCTTCAGGCAGTGATTCGGACAGCGAAGT
TGAAAAAA
>GGTC-G040E03
AAGAAGTGCACCTGCCATCGGCCCAATCGCCGCGAGACCTGGCTCTTCTCTCGCTTCTCC
ACGGGCTGGAGCTGTGGGCTGCACGCTGACTGGACCGAACATCACCAACTGTGTGCCCGG
TGTGCTAGACCGCCGCGACCCAGCGGGGCTGCGCGCGCCCG
>BG-RRO177
TAGCCAGAAGGCTGCCACGCCAGAGCGGCACAGAGTTCCCAAGTGTTCTTAGTTTTCGTG
TCCGAGCGTCTTGGGCCGCTCTCTCCGGAGAACTGCGACCAGGATGTGGAATAGCGGATT
CGAAAGCTTCAGCAGCTCCACCTATGGCGGAGCAGGCGGCTACACGCAGTCCCCCGGTGG
CTTCGGGTCGCCCACACCGTCGCAGGCGGAGAAGAAATCGAGAGTCCGAGCCCAGCATAT
TGTGCCCTGTACCATATCCCAGCTGCTTTCTGCTACTCTGACTGATGAAGTGTTCAGAAT
TGGAGATGTCGAGATTTCACAGGTCACTATTGTGGGGATAATCAGACATGCGGAGAAGGC
TCCAACCAACATTGTTTACAAGATAGACGATATGACAGCTCCGCCCATGGATGTTCGTCA
GTGGGTTGACACGGATGATGCCAGTGGTGAGAACGCCGTGGTTCCTCCCGAAACATACGT
GAAAGTCGCTGGTCACCTCAGGTCTTT
>GGTC-G053A05
AGCCGCAGCGTGTCTCAGTCGGTTGTCGAGTCCCTTCTGTCCCAGTCGTTCGTGCCTCTT
GTCCCACGCAACTCCACGCTTGTACCATGCCGGTCAAAGGAGGTAGCAAGTGCATCAAAT
ACCTGCTCTTCGGATTTAACTTCATCTTCTG
>BG-XB865
GTTGAGGTCTCCACCTCCTCGTCCGTGAGCCGGCCGTTCCCCCGCTTCTGTTCCTAGTCC
CCCCGAAGTCACAGCCTGATTCCCGGAGGCCCGAGCCCTTAGTCTGGGCGGGGTGGCGCG
GGCCGGAAGGACGCCATCCCGGCCTGGGCCATGGAGGCTCCCGCACCGTCCCTCACGGAG
GAGGATTTGACTGAAGTGAAGAAGGAC
>BG-STA045
GTGGGTGTGAATTGAAAGTCTAACACGTGTTTCTCTGTTTATGGACCTGGATCCCACGCC
AGCATCCACCGGTCACTGCCGCCGCCCACAGTGACGTCACCCACGAAAGCACACACGTAG
TTGCGGACGCCGTGGTCAAGATGTCTCTGCCATCCCCACAGGACGGACGGACGGACTCCA
CA
>BG-RRN378
AACGCAGCAGCGGCGACGGTGGTGGTGGTGGTGGCGGCGGCTGCGGAGGGCCCTTGCGGT
GGGTCCGGACTATCCTTTTGCAGTCTCTGATCGGCGACTCCATTTTCTTCGGTGGGAGCT
TAGCGTAGCGGAGAAGCAGCGGCCTTCAAG
>SIGTR-AM0002
ATGGATAAATGGAAGGACATTGAGCTGGAGAAGATGAAGGCTGGTGGGAATGCTAAGTTC
CGAGAGTTCCTGGAGACACAGGACGACTATGAGCCTAGCTGGTCACTGCAGGACAAGTAC
AGCAGCAGAGCCGCGGCGCTCTTCAGGGATAAGGTGGCTACTTTGGCAGAAGGTAAAGAG
TGGTCTCTGGAGTCATCGCCTGCACAGAACTGGACCCCACCTCAGCCCAAGACACTGCAG
TTCACTGCCCACCGAGCCTCTGGCCAGCCACAGAGTGCAGCTGCCTCTGGGGACAAGGCT
TTTGAAGATTGGCTGAATGATGACCTGGGTTCCTACCAGGGTGCTCAGGAGAATCGTTAT
GTAGGGTTTGGGAACACAGTGCCACCTCAGAAGAGAGAAGATGACTTCCTCAACAATGCC
ACGTCATCGGGGTACTCGGTCCCAGTTNCN
>SIGTR-XT0793
GTGGGTGTGAATTGAAAGTTTAACACGTGTTTTTTTGTTTATGGACCTGGATCCCACGCC
AGCATCCACCGGTCACTGCCGCCGCCCACAGTGACGTCACCCACGAAAGCACACACGTAG
TTGCGGACGCCGTGGTCAAGATGTCTCTGCCATCCCCACAGGACGGACGGACGGACTCCA
CAAG
>SIGTR-XT0613
GGAGAGCCACGTGAGGTTGTGCTACGTCATCACCAGGCACGCGCGGGGGAACATGGCGGC
GGCGGGTGTTGTGAGCGGGAAGATTATATATGAACAAGAAGGAGTATATATTCACTCATC
TTGCGGAAAGGCGAAATGACCCAAGACCAGCTTGATTTTCCAGGAATTATTGCCGTGTTT
TAGAAAAAG
>ESDB-PST7138-NR.Seq
AGATAGTCTTGATTATCAGCTGGCATTTGACCTTCAAGTCTTAACACTTTTCAGTTGGAG
ACCCTTTAGTTAGGACTTAGGAGCTGACTGGTGGCTGTAAGGGAGGGAGTTCTTAAAAAA
TGTTAGATTTCAGTCCATTCTGTTTTGTTTGCTTTGAGGCATTTCAGCTAAAGCTGAATA
GAGACTCGACTTGAAAAACGTAAAATCTTAA
>FHCRC-GT-S5-2A1
GCTCCTGTTCAGATCATNCACGGGGAGCAGGTCCCAGGTGCTCGCCCCATAGGCTTCCAT
CTAAGCCCCAGTTTTGGTATGTCTTTGGTGGTGGGACCCAGCTCACAATCCTAGGTCAGC
CCAAGTCTGACCCCTTGGTCACTCTGTTCCTGCCTTCCTTAAAGAATCTTCAGGCCAACA
AGGCCACACTAGTGTGTTTGGTGAGCGAATTCTACCCAGGTACTTTGGTGGTGGACTGGA
AGGTAGATGGGGTCCCTGTCACTCAGGGTGTAGAGACAACCCAACCCTCCAAACAGACCA
ACAACAAATACATGGTCAGCAGCTACCTGACACTGATATCTGACCAGTGGATGCCTCACA
GTAGATACAGCTGCCGGGTCACTCATGAAGGAAACACTGTGGAGAAGAGTGTGTCACCTG
CTGAGTGTTCTTAGACCACAATCCTCCCTGAAGCCTCAGGGGCCTGGATCTGAAGTGCCA
GAAAAAGTTGTTTTTTGTTTTGTTTTTTGTTTTTTTTCCCATTAACCATCTCACTGTCTT
TCCTGTGCCTAATACTCAATAAATATCTTACCACCAACAAAAAAAAAA
>BG-XI374
CAGAGGATTCAGATCTGAGTAGCTGAGGAGAAGGAGGAGGAGGCTCCCGTCCCTGCGCGC
CATCCACCACCCTACTGGACACGGACGAGGGAACGAGAGCGTCGCCGCTGTAGCCTCCAG
AGAAGACAAGGGCATCGCCGCTTCAGTTGCGGCCGCCGCGGTTTTCGTCTGCAGCAGCTC
GCC
>SIGTR-AD0678
GCTCTGCGGCCATCATGGGATCGTGCTCTTCTCGCTCGTTGAGCTGGTCCCTTCGCCGTG
GCCTGCTGGTGACGGTCTGGAGCGATGCTGAGCCCGGGCCCAGCCTCTCAGCTCCGCCTT
GTGCGCTGCACAGATCTAGGGGAGCCTGACGGGACGTTGACAACGTGGAATAGGAGCAGT
ATCATCCCACCATGAG
>CMHD-GT_142F4-3
AGGCTGCTCACAGCGCTGCTGGACTCTTTAAGCCCTGAGGTCATGTGAAAAGAAGTTTGC
CCTGTGTCCTTCTGTCTCCTGTTGGCTGTCCACAAAATGGAGAAGGCGGAAGCAACCTGA
GGCGTCCTCTTTGTCTGTAAAGATAGAGAGTCCATTGTGGAAGGGGGAGATACAGGAACT
ATATAGGCGAGGCTCTACCGGACTGCATCTCTTATCTCCCAAATTCTTTTACAGAAAAGA
AAAAAATTAACTTTTTATCTGGCTAAAC
>GGTC-W194D07
AGAAAATCCTGTCGGTCTTGGAGCGGCGACGGCAGAACCGAGGCCCCGGCCGGTGAAGCG
GGGCCGGCGGGTAGAACGGAGGCAGCGGCGGCGGTGACGTCGCCGGGTGAGGGCTCTG
>SIGTR-AD0671
GATGAGTTTGGCAATTCTAAGTATCAGAACCGGAGAACAATGAGTAGCTCTGATCGAGCA
ATGATGAACGCATTCAAGGAAATCACGACCATGGCGGACNGAATCAACCTCCCTCGCAAT
ATAGTT
>BG-RRD258
GTGGGTGTGAATTGAAAGTCTAACACGTGTTTCTCTGTTTATGGACGTGGATCCCACGCC
AGCATCCACCGGTCACTGCCGCCGCCCACAGTGACGTCACCCACGAAAGCACACACGTAG
TTGCGGACGCCGTGGTCAAGATGTCTCTGCCATCCCCACAGGACGGACGGACGGACTCCA
CA
>SIGTR-AB0019
AAGGAGGTGGCCTCGCTATCCCGGCGGGCGCTCAAGCTGCTCCCACGCCCACTGCAGTCA
TGTTCGTTCCCTGCGGGGAGTCGGTCCCCGACCTAACGAACTTTACACTCCTGATG
>FHCRC-GT-S11-10A1
GTCTTCTCCATCGTGGTCTTCGGCTCTATCGTGAACGAGGGCTACCTCAACAACCCAGAG
GAGGAGGAGGAGTTCTGCATCTACAACCGCAACCCCAATGCCTGCAGCTACGGTGTGACT
GTGGGTGTGTTGGCCTTCCTCACCTGCCTGCTCTACCTGGCGCTCGATGTGTACTTCCCG
CAGATCAGCAGTGTCAAGGACCGCAAGAAGGCCGTGCTCTCTGACATCGGTGTCTCGGCC
TTCTGGGCCTTCTTCTGGTTCGTGGGTTTCTGCTTCCTGGCCAACCAGTGGCAAGTCTCC
AAGCCCAAGGACAACCCTCTGAACGAAGGGACGGACGCAGCCCGGGCTGCCATCGCCTTC
TCCTTCTTCTCCATTTTCACGTGGAGCCTGACAGCAGCCCTGGCCGTACGCAGATTCAAG
GAGCTTACCTTCCAGGAGGAATACAACACACTGTTCCCTGCCTCCGCACAACCGTAGTCC
CTGAAGGACAGGGAGTCTACACCTCAGGAGGGCCCAGTGTTGGAGATGTGTGATCACTAG
GACAGGAGGAGGCTGGCTGGGGAAGTCAGCTATGGCTCACCATTGGCTAGCTCATGCAGC
ATCGCTTCCTTGGTTTATTCTTTGTGTTTGTTCCTTCAGTAAACATTTATTGAGCAGCAA
AAAAAAA
>BG-RRG354
TTGGCTCCAGACAAATAAACATGTAGTCCATCTTCCACGAGAAA
>BG-RRG352
AAAAAACCTGGGCCTCGCCGCGATGCCGGAGAAGCGGCCCTTCGAGCGGCTGCCCGCCGA
GGTGTCGCCCATCAACTACAGCCTCTGCCTCAAGCCCGATTTGCTGGACTTCACCTTCGA
GGGCAAGCTGGAGGCCGCCGC
>GGTC-A053B03
TCCANNNGCTGTGCGGGTTGCGGTACAAGATCCCNNNGGTGGTGGTGGAGAAGGACGCAG
TGTTTATTCCAGCAGGGTGGGATAATGATAAGAAAATAGGAATATTACATGAAAATTTTC
AGACTTTGAAAGTAGAAGATAATTTTGAAGACATCATAACCAAACCTCCTGTCAGAAAGT
TCGTGCATGAGAAGGAGATCATGGCAGAAGATGACCAAGTGTTTCTGATGAAGCTACAGT
CTCTTTTAGCAAAGCAACCTCCAACTGCAGCTGGAAGGCCTGTGGATGCATCACCAAGAG
TCCCTGGAGGCTCCCCTCGAACACCAAACAGATCTGTGTCATCCAATGTTGCCAGTGTGT
CCCCCATCCCTGCTGGATCCAAAAAAATTGATCCAAACATGAAAG
>GGTC-A053B05
CGCAAGCGGCTCACCCGAATCTCTGACCCAGAGAAGTGGGAGATCAAACAGATGATTGCT
GCCAATGTGCTTTCCAAAGAAGAGTTTCCAGACTTCGACGAAGAGACTGGCATTCTCCCC
AAGGTGGATGATGAAGAAG
>BG-XE237
GGCAGAGCGCGTGTGGCCGCCGAGCACATGGACCCACTGGTCAAGCGGGCTCGGCAAGGC
CAGGATGAAGAGAAGCTACGAACTTAGCATTCCCAGAGCCCCCCGAGTGGATATCCGCGT
GGAAAGGATGTTGGCAGCCCCGGTGACCTCGGAGTCACGGCTGGATCCACCCTCTT
>GGTC-W219D04
GTCGCCTTCTTGGTTCTTCGTCCGAGTCTCCTCCGCTGTGGGCAGCTCAGACGCCGAAG
>BG-XN694
GTTTATTTTATTTATTATTTTTTTTGTGGGTGTGAATTGAAAGTCTAACACGTGTTTCTC
TGTTTATGGACCTGGATCCCACGCCAGCATCCACCGGTCACTGCCGCCGCCCACAGTGAC
GTCACCCACGAAAGCACACACGTAGTTGCGGACGCCGTGGTCAAGATGTCTCTGCCATCC
CCACAGGACGGACGGACGGACTCCACA
>GGTC-M011D05
GAAGGCTGCAGTTCTTCTGTTCCCTCGGTTTTATTCG
>GGTC-M011D01
CGCCAGCTGCCTACACCTGAAGAAAGGTTAGTT
>SIGTR-AV0030
GCTACCCCGAGGACGAAGGTGCACAGACTTTGCCGTCAGGCTCCTAGCTCTCCTCCCGAA
GTCCGCCCCAGCGAACATG
>BG-XN696
GGGTGTGAATTGAAAGTCTAACACGTGTTTCTCTGTTTATGGACGTGGATCCCACGCCAG
CATCCACCGGTCACTGCCGCCGCCCACAGTGACGTCACCCACGAAAGCACACACGTAGTT
GCGGACGCCGTGGTCAAGATGTCTCTGCCATCCCCACAGGACGGACGGACGGACTCCACA
>ESDB-PST2864-NR.Seq
GTCCTTATTGTCCCAAGTTTCACGTGTGAGCCCCTCCAGTCATCGGCACAACTTTTCATT
TATTTCAGACAGGGTCTCACTGCTTAACTGGGGCTGACCTGCAACTCGGTGTGGAAACTT
GGCCGATTTCCAGTTCACAGACATTGCCATGCCTCTGCCTTCTCTCGCATAGTGGGACTT
ACAGCATGAGCCACCACAC
>SIGTR-AR0548
GGTTGTGAGCTCTTCTAGATGGTTATGAGAACGCTAGGCGGCTTTGTGATTTGTATTATG
TTAACTCTCCTGAACTTGAACTTGAAGAACTAAATGCGAAATCACCAGGACAGACAATAC
AAGTGGTTTATGTACCATCCCATCTCTATCACATGGTGTTTGAACTGTTCAAGAATGCCA
TGAGAGCGACCATGGAGCACCACGCGGACAAAGGCGTTTATCCCCCGATTCAGGTTCACG
TCACGCTGGGAGAGGAGGATCTGACTGTGAAG
>BG-RRZ596
CGTGCCCGCCCGCACCGAGCGCCGGAGGATGAGTTTCTCGGGATCCC
>BG-RRC296
GGTGTGGGGGCGAGGCGGCGACGAGGGCGGCGACACTCTCCTCCCCTCGGCTCCACGGCG
TAGGACGGCGCGAACGTGGTTCCGGAGGGATGTCCGCCTTCTCTGAGGCGGCGCTGGAGA
AGAAGCTGTCCGAGTTGAGCAACTCGCAGCAGAGCGTGCAGACCCTGTCCCTGTGGCTCA
TCCACCATCGCAAACACTCGCGGCCCATCGTCACGGTGTGGGAACGGGAGCTACGCAA
>BG-RRC295
GGCCTGCACACTCCAGTGCAGCCACTAAGTTCTTCTCCTGGTCTCCGGGCGCAAGTGCCT
CCCCAGTTTATCTCCCCCCAGGTTTCTGCCTCAATGCTCAAGCAGTTCCCCAACAGTGGC
CTGAATCCAGGTCTCTTTAATGTGGGGCCCCAGCTATCTCCTCAACAGATTGCCATGCTG
AGCCAGCTTCCACAGATACCCCAGTTTCAGTTGGCATGTCAGCTTCTCCTGCAGCAGCAG
CAGCAACAGCAGCAGTTGCTACAGAACCAGAGAAAGATTTCTCAAGCAGTGCGCCAGCAG
CAAGAACAGCAGCTGGCAAGAATGGTGAGTGCTCTCCAGCAGCAGCAACAGCAGCAGCAG
CAGCAGCAGAGGCAGCCTAGCATGAAGCATTCACCTTCTCATCCTGTTGGGCCTAAGCCA
CATTTGGACAACATGGTACCCAATGCGCTGAATGTGGGGCTCCCAGACCTTCCAACCAAA
GGGCCAATTCCTGGATATGGTTCT
>BG-RRK279
GGACGCTGTCATGGCGGGCTTGCTGAAAAAGACAACTGGCCTGGTGGGGTTGGCGGTGTG
CGACACTCCACACG
>BG-RRK278
GAACCGGAAGTGCAGGCAGCGACCGACGCGGCGAGGCGAGATGGCGGCGACCAAGAGAAA
GCGGCGTGGAGGCTTGGAGGTTCAAGCGAAGAAGCCAAAAAGGAGCTCGAAAGATGCCGG
GCAGCCAGCTAAGCAGGCCGATGTGGCCAAAGAGGCGGAGGAGGAAAATAGAGATCGTAT
TCCAGGTCCGGTTTGCA
>CMHD-GT_105H9-3
TACCAGTGAGAAGTTGTGTAGAGCCCAACACGAACTTCACTTCCAAGCTGCCACCTATCT
CTGCCTTTTGAGTAGCATCCGGCAACATGTAGCCCTTCATCAGGAATTTCATGGCAAGGG
TGAGCGTTCAGTGGAGGAGTCTGCTGGTTTAGTGGGCCTCCAGTTGCCCCGTCAGCCTGG
AGGGAAGGGCTGGGAGCCGTGATGCAGAGAGTCCTCAGAT
>BG-RRK271
CTCCGAAGCGAAGATGGTGGACTACAGCGTTTGGGATCACATCGAGGTGTCGGACGATGA
GGACGAGACGCACCCCAACATAGACACTGCCAGCCTCTTCCGCTGGCGGC
>BG-XK335
CCCCGCCGCCGTTCCGCCGCGGAGCCGCGTCGCCCTCGGAGCCGGAGCATACTGCCCTGC
TGGAGTTCATACCCATTCCTGAGCAACAATGGTTTTTGCCATGGAATCC
>BG-XN217
CCACCTTGCTCGGCAGGGCAATGGGCCTGTACTGGTTTGTGCTCCAAGTAACATCGCTGT
GGACCAGCTCACAGAGAAGATCCACCAGACAGGACTGAAGGTCGTACGCCTCTGTGCCAA
GAGCCGTGAGGCCATTGACTCCCCAGTGTCCTTCCTGGCTTTGCACAACCAGATCAGGAA
CATGGACAGCATGCCTGAGCTGCAGAAGCTGCAGCAGCTAAAGGATGAGACAGGCGAGCT
GTCATCTGCAGATGAGAAGCGGTACCGGGCGCTTAAGCG
>BG-RST439
GGGAGTGAGTGTGTGCGTGGTCCCTCTCGTCTAGGTTTTGTAAGGAACGTTTTGGGAGTA
GTGCTCGCCGAATGGAACTCAAAGGACCTCTGCTACAGATCTGCCTTCCTCCCGAGCTGA
AGTGCTTTAGTCCTAAGGGTTTAACCCTTCCCCATTTTTCTTCTGACTCCATTTTTGCAG
GGCATGTTGAGTCGGCTGCATCTAGAGATCCAACGAGTAGGAGTGTTGGCT
>BG-XK333
GGAAAGGCGGGTACAATCAACTGTGTGACCTTTGGGCGGTGGGCATCACTGCCATCGAGC
TGGCGGAGCTCCAGCCACCCATGTTTGACCTTCACCCTATTAGGGCATTGTTTCTAATGA
CAAAAAGCAATTTCCAGCCTCGTAAACTAAAAGATAAGTTTTAGTTGGTCAAATAGTTTC
CATCATTTTGTGAAGATGGCTCTTACCAAAAATCCAAAGTAAAGACCCAATGCAGAAAAG
CTGTTACAGCATCCCTTTGTCACACAGCCTCTGACACGGTCTTTGGCAATCGAGTTGCTG
GACAAAGTGAATAATCCAGACCATTCCACATACCACGATTTTGATGATGATGACCCAG
>BG-RRJ492
GTGGGTGTGAATTGAAAGTCTAACACGTGTTTCTCTGTTTATGGACCTGGATCCCACGCC
AGCATCCACCGGTCACTGCCGCCGCCCACAGTGACGTCACCCACGAAAGCACACACGTAG
TTGCGGACGCCGTGGTCAAGATGTCTCTGCCATCCCCACAGGACGGACGGACGGACTCCA
CA
>BG-RRZ668
TGCGCCGTTGTGGCTGATGGTGTGGCGGCACGGCGATGGAACCCTGCGAGCTGCAGAACG
AGCTCGTGTCAGCCGAGGGCCGGAACCGGAAGGCGGTGCTGTGCCAGCGTTGTGGCTCTC
GGGTGCTGCAGCCAGGGACTGCTCTTTTCTCTCGCCGG
>BG-RRJ491
ATTGTGGGAAGTAGCCATGGTCTGAGGCTAGCGCCTCACCTGTCAGCCGCCCGGGCTGCT
ACAGTCTCTTCTGGCCCTCGCATCCCGGGCAATCGCTGCTGTGGGGACCCGGGACCAT
>BG-RRJ497
GTGGGTGTGAATTGAAAGTCTAACACGTGTTTCTCTGTTTATGGACCTGGATCCCACGCC
AGCATCCACCGGTCACTGCCGCCGCCCACAGTGACGTCACCCACGAAAGCACACACGTAG
TTGCGGACGCCGTGGTCAAGATGTCTCTGCCATCCCCACAGGACGGACGGACGGACTCCA
CA
>FHCRC-GT-S9-4B1
GCTGCACTTCCCAAGGCTACGGTATTGGATCTGTCCTGCAATAAACTGAGTACTCTTCCG
TCGGATTTCTGTGGCCTCACACACCTGGTAAAGCTGGACCTCAGCAAGAACAAGCTGCAG
CAGCTACCCGCAGACTTTGGCCGCCTGGTTAACCTTCAGCATTTGGATCTCCTCAACAAC
AGGCTGGTCACCCTGCCTGTCAGCTTTGCCCAGCTCAAGAATCTGAAGTGGCTGGATCTG
AAGGACAATCCCCTGGACCCTGTCCTGGCCAAGGTGGCAGGTGATTGCTTGGATGAGAAG
CAATGTAAGCAGTGTGCAAACAAGGTGTTACAGCACATGAAGGCCGTGCAGGCAGATCAG
GAACGAGAGCGGCAGCGCCGGCTGGAAGTGGAGCGAGAGGCAGAGAAGAAGCGTGAGGCC
AAGCAGCNAGCTAAGGAAGCGAAGGAGCGCGAGCTGCGGAAGCGGGAGAAGGCGGAGGAG
AAGGAGCGCCGGCGGAAGGAGTATGACGCTCAGAAGGCGTCCAAGCGGGAGCAAGAGAAA
AAGCCTAAGAAAGAGGCAAACCAGGCCCCGAAATCGAAGTCTGGCTCTCGTCCTCGCAAG
CCACCACCCCGAAAACACACTCGCTCCTGGGCTGTGCTGAAGGTGTTGCTGTTGCTCCTG
CTGCTGTGTGTAGCAGGAGGGC
>BG-XL525
GGGGGGGGCATAGAAGCACAATTGTGGACTGTCTGAAAGATCTGGATGTCTCCATAAAAA
GACGTGCAATGGAACTGAGTTTTGCCCTGGTGAATGGTAATAATATCCGAGG
>GGTC-W064D02
CAAATATTCATCCAGAATTTTGTGTCAGGAGATGATGACTCCAGAAGTGACCGCCTGCAG
GTGGAAATCAAAGACATTAAACTCTATTCTTTGAATTGCTCTCAGCTAGCAGGCAGGGAC
AATGCTGGGCCTGAAGTCAATCGGACATTTTGCCCTCCTTCCGGGCCGGCCAGTGTTACA
GTCAGGAGGAAGCTCACTTCACACGACACGATTTCTTTGAATCTTTGCATAGAGGCCAAG
>BG-XL528
GCCAGATTAGAAAATGAAAAACTTCTTGAGAGCCAAGCCTGTCTACAGGATTCGTACGAT
AACTTACAAGAAGTAATGAAATTTGAAATCGACCAACTTTCAAAAAATCTCCAAAACTGC
AAACAAGAAAATGAAACTTTAAAGTCTGATCTGCATAATTTGGTGGAGCTTTTTGAAGCA
GAAAAAGAACGCAACAACAAATTGTCATTACAATTTGAAGAAGATAAAGAAAACAGCTCT
AAAGAAATCTTAAAGGTTCTTGAAACTGTACGTCAGGAAAAACAGAAAGAGATGGCCAAG
TGTGAAAAGCAGATGGCAAAAATACAGAAACTAGAAGAAAGCTTGCTTGCTACTGAAAAT
GTTATCAGCTCTCTGGAAAAGTCTAGAGAGTCTGACAAGGAACTTGTCACCAACCTCATG
AACCAAATCCAGGAGTTAAGAATATCAATTGGTGAAAAATCAGAAACCATAGCCACCCTG
AAACAAGAACTTCAAGACATAAATTGCAAATACAATGCTTCATTGGCTGACAAAGAAGAG
AGCAAGGAATTGATCAGGAGACAGGAAGTGGATATCCTGGAACTGAAAGAAACTCTTAGA
CTGAGAATCCTCTCAGAGGACATCG
>BG-RRO044
GCATCGCTCGGGCCTTTCCACGCCGTGGTCCCCGCCGTGGTGGCCGTTAAACGGTCTCAG
AGCGGAGCTATCGGTTGTCTGCGGCCGTAGTGAGCTTTGCTTCGTTTCCTGAAGATGGAG
GGTCCTTTGTCCGTGTTCGGGGTCCGCAGCACTGGGGAGGCGGTCCGCTCCCAGAATGTT
ATGGCTGCAGCTTCTATTGCCAACATTGTTAAAAGTTTCTTTGGGCCAGTTGGCTTGGAT
AAAATGTTGGTGGATGATATTGGTGATGTAACCATTACTAACGATGGTGCCACCATCCTG
AAGTTACTGGAGGTAGAACATCCCGCAGCCAAAGTTCTGTGTGAGCTGGCTGACCTGCAA
GACAAAGAAGTTGGAGATGGAACTACCTCAGT
>FHCRC-GT-S3-3B1
CATAAAGAACAACATTCCTTTGAGCTAGAAGAGAGAGCCTTGGCCAGCGTCCTCCTCCAA
GACCATATCCGAGATCTTGATGTGGTGGTAGTATCAGTGGCTGGTGCTTTTCGAAAGGGT
AAATCCTTCATTCTGGACTTTATGCTGCGATACTTATATTCTCAGAAGGAA
>SIGTR-XP0418
GTCTGTGACTGCAAACTCTTCCTGTACGACCTGCCAGAAGGGAAGTCGACCCAGCCCGGT
GTCGTTGCCAGTCAAGTCTTGGACCTCAGAGATGAGGANTTTGCTGTGAGTTCAGTCCTG
GCCTCAGATGTTATCCATGCTACACGCCGAGACATTCNNTNCNTATTCAGGGTGACGGCC
TCTCTCTTAGNTTNGCCTTNTAAGACCAGCTCACTGCTCATCCTGACGGAGAACGAGAAT
GAAAAGANGAANTGG
>BG-RRF002
GCTACCCCGCCGGCCTGAGCTCTCTCCCTGGCCGCCGCGGCTCCTTCCCGGGGACAATAT
GTTCAAGAGAATGGCGGAATTTGGACCTGACTCCGGCGGGAGAGTGA
>BG-XG190
GGGGTGGGTGAGAGGAGGGGCTGAGAGGGACCCTGCACTGGCAGGCAGGCGCCCTTGCTG
TGTTTGTACCTGAGGGGCCTCCTTTCTCCGTCACCCCTAGAGTGCCGCGGGGTCGAGGGG
CAGTCCCCGGGGACACCTCGGCACGCAGCGGACATGCCTCTCTTTGCCACCAACCCCTTC
GACCAGGATGTT
>BG-RRM055
AAATGAAGGGTTTGGTTTTGTCATCCTCTCTTTTAAAAGCAAGCCGCCCCCAGGAGTTAT
TCCTCATAAAATTGGCCGGGTCATAGACGGAAGTCCAGCTGATCGTTGTGGAGGACTGAA
AGTTGGAGATCACATCTCTGCTGTGAATGGGCAGTCCATTGTCGACCTATCCCATGATAA
TATTGTTCAGCTCATCAAAGATGCTGGAGTCACCGTCACGCTGACAGTGGTTGCTGAAGA
AGAGCATCATGGTCCACCATCAGGAACAAACTCAGCCAGGCAGAGCCCAGCACTACAGCA
CAGGCCCATGGGACAAGCACAAGCCAACCACATACCTGGGGACAGAATTGCCCTAGAAGG
TGAAATTGGGAGAGATGTCTGCAGTTCTTACAGACATTCCTGGTCTGACCATAAGCACCT
TGCACAGCCTGACACTGCAGTGATTTCAGTTGTGGGCAGTCGGCACAAT
>BG-RRF008
TAATCGCTGGGGATCGTGGAGCAGGTGGTGTGCACGAGCTAAACGAGGAGCCGCGGCAGC
AAGGAGAGGCAAGCAGACTGGTCACTGGGCCTGGCCCCCACGCGGACTCTCAAGCAGTGA
CCGACGCGCGCGTTCCGTCCCCCCACGCCGCGGTGCCGCTAATTTGT
>BG-XG199
GGTACATGCCCACAGCTCGGAGATGGAGGCTCAGCTGTCTCAGGCCCTGGAGGAGCTTGG
GGTTCAGAAGCAGAGAGCTGACACGCTGGAGATGGAGTTGAAGATGCTGAAGGCCCAGAC
AAGCTCAGCTGAATCTAGCTTCTCATTCTGCAAAGAGGAGGTGGATGCACTCAGGTTGAA
GGTGGAGGAGCTGGAGGGTGAGCGGAGCCGTCTGGAACAGGAAAAGCAGGTGCTGGAGAT
GCAGATGGAGAAACTAACCCTACAGGGTGACTACAACCAGAGTCGAACCAAAGTGCTACA
CATGAGCCTTAACCCAATCAGCATGGCCAGGCAACGCCAGCATGAGGACCATGACCGGCT
GCAGGAGGAATGTGAGCGCTTACGGGGACTTGTGCATGCCCTGGAGAGAGGGGGCCCCAT
CCCTGCTGACCTGGAGGCTGCCTCCAGTCTGCCCTCATCAAAGGAGGTGG
>BG-XG198
GAGAGAGGCGCCCGATCCTATATCTGGTCGCCATCCCCTGACGCAGGGTGGAGCAAGTCC
GTGCACTTTGTTAATTGTCTCTTGGGCTTATCGGATTTTTCCAGTGGAATTTTAAACAAA
AAAGCAGCGTCCCGGCGGGAGAAAGCCGCTGAACAAAGCGAAGAAAGGAAAGGAATGAGT
GAGGCCTGAAGGAGACATCGCCAGAGAGCTCCGGAAGCTGGCCGACAATGAAG
>CMHD-GT_130E4-3
TACTTCTCCTCTGGCATTTGGTCACCCAGATGAAGAAATGACTCTAACAGGGTATTTGAC
CATTAACTCCGCCATACGGAGGATGAAGAGATTTGATGTGGATACCTCAGTCAGCTTTTC
GTTGCCATAACGAATAACTTCACGGGCTTACTTATGAAGGCAAGGAGGTTTAGTCCTTAT
GTCTAAGGACTAAATTTAGACAGTTTATGTCTTGGAGATCCAAGGTGTAGCCTCCCCCAG
CCTTGAAAAAGCTGATTCAGACCTTTGTTGCCACTGTGAATGAGACCACCTGGGGTGGAG
CCTTCCTACCTAGATGGTTCTATTGCTCTGTCACCTGCAATGCTCTTCTCCAAGACACCA
CTACCCGCTGAGAGGCTGAACCTGTTTCCTGAGATATTCCTGTGATAGCCGACAACCAGT
GGACTTGGCGACCTAATAATGCTTACAGCTCTTGCAGACTAGTGCTAACAACTTGGCAAC
AAAGCATCA
>BG-RRH013
GGGGCGTCAGCAGCTCCGGCTCTTGCCCTCGCAGCCCGCAATCTGGTGGGAACCCGGACC
CTTGAGAGCCGTGGCCATGAAGAGCCTCAAGTCCCGACTGTGGAAGCAGGACGCGCCCGG
CCCCACGTCACCCTCATCGCCCACCGCGGTGGCCAGCAC
>BG-Ex279
TGGTTCCTCAAGGACGGAGACGGCAAATGNCGGACTTCGATCCTCGACGATCGGCCTACA
GCAGCTTCGGCGGCGGTAGAGG
>BG-RRZ003
CTCACAAGACAGATGCACACACCCCGTCTAAGATGAGGAATAAATTTGCAACGTTCTTAC
AGAGGAGGAATGAAGAAATGCGGTGCAGTCGTGGTTCCAGGGACCAGAAG
>BG-RRS538
GTGGGTGTGAATTGAAAGTCTAACACGTGTTTCTCTGTTTATGGACCTGGATCCCACGCC
AGCATCCACCGGTCACTGCCGCCGCCCACAGTGACGTCACCCACGAAAGCACACACGTAG
TTGCGGACGCCGTGGTCAAGATGTCTCTGCCATCCCCACAGGACGGACGGACGGACTCCA
CA
>GGTC-A041D07
CTACNTTTGGTGTTGTAGCTGTAGGNNNAATCATTCGGNNNCCTCACATTCCTCGGCTGA
TCCCTGTCATAACCAGCAACTGTACCTCTAAGTCTGTCGCCGTCAGAAGGGCGCTGTTTT
GAATTTTTAGATTTGCTTNNNNAAGAATGGCAGACACATTCACTAGAAAGACATATATCA
GTATTAGCTGAAACAATAAAGAAAGGAATACACGACGCTGATTCTGAAGCGAGAATAGAA
GCCAGGAAGTGCTACTGGGGTTTCCACAGTCACTTCAGCCGAGAAGCAGAACACCTGTAC
CACACTTTGGAGTCCTCGTATCAGAAGGCCCTACAGTCCCACTTGAAGAACTCGGACAGC
ATCGTGTCTCTGCCCCAGTCAGACCGATCCTCTTCCAGCTCTCAAGAGAGTCTCAACCGG
CCACTTTCAGCCAAAAGAAGTCCCACTGGCAGCACTGCATCCAGAGGCTCTACAGTTAGT
ACCAAATCTGTGTCGACGACAGGATCTCTCCAGCGATCTCGAAGTGATATTGATGTGAAC
GCAGCAGCCAGTGCCAAATCCAAAGTCTCCTCATCCTCAGGATCCCCCGCCTTCAGCTCT
GCAGCAGCACTGCCCCCAGGATCCTATGCGTCCCTAG
>CMHD-GT_114D10-3
GCAGCCACTGTGATGTTTGCACCTTGCTCCTCCTCCCTCGCTTCCGCCCATCCGTTGCTC
CTCCTCCCTCGCTTCCGCCCATCCGTTGCTCCTCCGCCATCGCT
>GGTC-P002A04
CTTTTTCGTTCCGGCGGCTCCTAGAGCGTTTGCTTTGTTCCCGATATGTCTCGTCCCTCC
GGGGTTAACTTGCAGATG
>GGTC-A048A02
GTACCCAGCCTGGACATTATGGACAGGGTGGTGTCCCCCCGAATGTGGATCCTGAGGCCT
ACTCCTGGTTCCAGTCAGTGGATGCCGATCACAGTGGCTATATCTCCCTCAAGGAGCTGA
AGCAGGCCCTAGTCAACTCCAACTGGTCCTCATTCAATGACGAGACATGCCTCATGATGA
TAAACATGTTTGACAAGACCAAGTCTGGCCGCATTGATGTCGCCGGCTTCTCAGCCTTAT
GGAAATTCCTCCAGCAGTGGAGGAACCTCTTTCAGCAGTATGACCGGGACCGCTCGGGCT
CCATTAGCTCCACAGAGCTGCAGCAAG
>GGTC-A048A01
CTTACCTTGAAAGTGGTGTCAGCAAAGCCCAAAGGTGCACAACCCGCCAGCCCAGAATCA
ACTCCTAACGTGGAGGTGGCAGTGGATGGACTCCCCAGCGAGACCAAGAAGACGGGGAAG
CGCATCGGGAGCTCTGAACTGCTCTGGAATGAAATCATCGTTCTGAATGTCACAGCCCAG
AGTCATTTGGATCTGAAGGTCTGGAGCTGTCATACCTTGAGGAATGAACTACTGGGCACT
GCCTCTGTCAACCTCTCCAATGTCCTGAAGAACAATGGCGGCAAAATGGAGAACACACAA
CTGACCCTGAACCTGCAGACAGAGAACAAAGGCAGTGTTGTCTCGGGAGGAGAGCTGACA
ATTTTCCTGGATGGGCCAACTGTTGATCTGGGAAGTGTGCCTAATGGCAGTGCAGTGACA
GACGGATCACAGCCACCTTCAAGAGAATCCAGTGGGACTGCTATAGCTCCAGAGACCCGG
CACCAGCCCCCCAGTACAAACTGCTTTGGTGGCAGATCCCGGACGCACAGACACTCAGGT
GGCTCAGCCAGGACAGCCACAGCAGCCAGTGAACAAAGCCCTGGCGCTAGGAACCGCCAC
CGCCAGCCTGTAAGAACTCTAGCAGCAGTGGCTTAGCCAATGGCACAG
>GGTC-W202A06
CCGCGCAGTCGGACCGGCTGCTGAGACGAAAGCTTCACTGGGGCAGTCTCCGCATATCAT
GGGGAGATAGACGCTGCTGCCT
>GGTC-A025E06
CGATGCCAGATCGTGAGTCCATCTTCTTCAACAGCCACAATGTGTCAAAGCCGGAGTCTT
CATCAGTCCTCACTGAGCTGGACAAGATCGAGGGTGTGTTCGAACGGCCAAGCGATGAGG
TTATCCGGGAGCTGTCCCGGGCTCTGCGGCAGGCGCTGGGAGTGTCACTGTTTGGAATTG
ACATCATCATTAACAACCAGACCGGGCAGCAGGCAGTCATCGATGTCAATGCCTTCCCAG
>BG-RRM105
TGGACCCAATGGTGATGAAGAGACCTCAGTTGTATGGGATGGGTACTCACCCCCACTCCC
AGCCACAGCAGAGCAGCCCATACCCAGGAGGCTCCTACGGTCCCCCAGGTGCACAGCGGT
ATCCCCTTGGCATGCAGGGCCGGGCTCCAGGGGCCCTGGGAGGCTTGCAGTACCCGCAGC
AGCAGATGCCACCGCAGTACGGACAGCAAGCTGTGAGTGGCTACTGCCAGCAAGGCCAGC
AGCCATACTACAACCAGCAGCAGCAGCCCTCGCACCTCCCGCCCCAGGCACAGTACCTGC
AGCCGGCGGCGGCGCAGTCCCAGCAGAGGTACCAGCCACAGCAGGACATGTCTCAAGAAG
GCTATGGAACTAGATCTCAGCCTCCTCTGGCCCCTGGAAAATCCAACCATGAAGACTTGA
ATTTAATTCAACAGGAAAGACCATCGAGTCTACCA
>BG-RRM104
GTGGTGCAGCTGCCCGCCGACGAGAGCCTGCCCGACTGCGTGTTCGTGGAGGACGTGGCC
GTCGTGTGCGAGGAGACGGCCCTCATCACCCGCCCCGGGGCGCCCAGCCGCAGGAAGG
>SIGTR-AN0883
GACGGGAACTTTTTGTGCCCCAGAGCAACTTANCCTGATTTTAGAAGGTGAAGAAGGAGA
AGCTGAGGCAAGTGACTCTGCAGCACCTAATATGTTACCAAAAGCGACCAAGGAAAAACC
TGTGAGCCACAGGGAACCCCATAATCAGGAGCGCGTTACAGATTTGCCATCTGCTGTGAC
TGCTGACCAAGAATCCCACAAGGTAGAGACTTTACCGTATGTGCCTGAACCGGTTAAAGT
GGCAATTGCAGAAAATCTGTTGGATGTAATTAAAGACACCAGAAGTAAGGAAGCAACTCC
CGTGGCAGCAG
>GGTC-G066F12
CAGGAGAGGCGGGCGGGTCCCTAACGCTCGCATTTGGGTAAAAGTCGCACGGAGTAGCAG
CGTCTGTTCTGCACCAACTCAGAGTCTTGTTGGAGCTTTATCCCTTTGTCCTAGCCAACC
ATGGCCAGCCCGCTGCGCTCCTTGCTGTTCCTGCTGGCCGTCCTGGCCGTGGCCTGGGCG
GCGACCCCAAAACAAGGCCCGCGAATGTTGGGAGCCCCGGAGGAG
>BG-RRR771
ATCGGCGCTCGTGCGGCGGCGCCATGGCGACCCTTTGTGGGCGCTGACCGATCCGGGTGC
CCGAAGGAGTGGCGGGGTCTGCCTTGCGGCGCC
>SIGTR-XT0850
AGGGGTCCACCAGGGTAATGGATTTCAGGACATTCCAAAGAGGTGCTTGAAAGCGAGAGA
ACATTTCAGTACAGTAAAAACACATCTCACATCCCTGAAGACCAAGTTCCC
>GGTC-M056B05
TCGATCGCTGCTGTCCCGCCTGCTGCTGCCTGTTGCCCGCCTGGCCCGGCAGCACCTCCT
GCCCTTGCTGCGCCGGCTGGCACGCCGAC
>SIGTR-XR0898
TTTTTTTTTAGAACTACAGCGGAAAGAGTCTCTGGATTCAATTTCCCATTCCTCGGGCTC
TGAGGACATCGAAGTTCCAACACTCAGGCCATAAGATCCGCAGGAACAGGAAGCTCACTG
CCTCTTCCCTCAGCCTGGACACAGCCAGTTCATCCCAGCTGTCCTGCAGCCTAAATTCTG
ACAGCTGCTTGCTCCAAGAGAATGGTCCCAAGANTCCAGACCATTNTGAGGAACCCATGT
CATANGACTCANATCTGGGCATGGCAAATCACCGATGNCCCCGATCAGGTCTNCNCAA
>SIGTR-XP0373
AGATGGATTTATTATCCTGTACCTTCAGTTCTCCAAATGATCCAGATGGACAAACTGATA
TCTTCTGGGATCAAAATTCTCCAATGTCAAAGCAGCTAGGTAAAGGAGGAAAAAAGCAGA
TTTCCAGTGCAT
>SIGTR-XR0897
AGAACTACAGCGGAAAGAGTCTCTGGATTCAATTTCCCATTCCTCGGGCTCTGAGGACAT
NGAAGTTCCAACACTCAGGCCATAAGATCCGCAGGAACAGGAAGCTCACTGCCTCTTCCC
TCAGCNTGGACACAGCCAGTTCATCCCAGCTGTCATGCAGCATAAATTATGACAGCTGCA
TGCTCCAAGAGAATGGTCCCAAGAGTCCAGACCATTGNGNGGNACCCATGTCCTATGANT
NAGATCTGGGCATGGCAAACACCGATGACCCCGACAGGTCTATGCAAGA
>BG-PST127
GNNGTGTAGTGAAAGAAGACGTCCCTACTGGCTCATCAGTCATGACCGTGTCAGCTCACG
ACGAAGACACAGGCAGAGACGGAGAGATCCGGTATTCCATTAGAGATGGCTCTGAATTGT
GTCTTCAGATAGATGAGAACA
>BG-PST123
GAGTCTGGCGAGTGTGGGCCCTGTAAGGNCAGCGTGCGCTATTCNGAACCTCCTCACGCC
CTGACCCGCACGAGTGTGACAGTCAGTGACCTGGAGCCCCACATGANCTATNCCTTCGCT
GTCGANGCACGCAATGGCGTCTCAGGCCTGGTGACTAGCCGAAGCTTCCGGACTGCCAGC
GTCAGTATTAACCAAACAG
>CMHD-GT_78F10-3
ATTATAAGCACACCGCAGAGAATTGCCAATTCAGGAAGTGTTCTGATTGGGAATCCATAT
ACCCCTGCACCCGCAATGGTCACTCAGACTCACATAGCTGAGGCTGCTGGCTGGGTTCCC
AGTAATCGAAACAAAA
>SIGTR-AA0073
GGCCCCAGGCTTCAAAAGAAACACCTCCAGCAGGAGAAGGAATGCCTCATGTCCAAACTA
GTGGAGGCTGAAATGGATGGAGCAGCTGCTGCCAAGCAGGTCATGGCCTTGAAGGATACC
ATCGGGAAGCTGAAAACCGAGAAACAGATGACTTGCACCGACATCAACACCTTAACAAGG
CAGAAGGAACTTCTCCTGCAGAAGCTGAGTACCTTTGAGGAGACCAATCGCACCCTCCGA
GATCTGTTGAGGGAACAGCACTGCAAAGAG
>BG-XK195
CGGAGCCGCGTCGCCCTCGGAGCCGGAGCATACTGCCCTGCTGGAGTTCATACCCATTCC
TGAGCAACACTGGTTTTTGCCATGGAATCCACAGTTGATGATGAAGCAATAGCAGCATAA
ATGAAGATCAAGTAAGGGGAGGAGAACGATGCCCAAGGGTGGGTGTTCTAAAACACCACA
GCAAGAAGACTTTGCTCTCAGCAACGACATGGTGGAGAAACAAACTGGGAAAAAGGATAA
AGATAAAGTTTCTCTAACCAAGACTCCCAAGCTGGACCGCAGTGATGGCGGGAAGGAGGT
GAGAGAACGAGCCACCAAGCGGAAGCTGCCCTTCACCGTGGGGGCCAATGGAGAGCAGAA
GGACTCGGACA
>BG-XK197
GCGGCGGACGCGGCGACAGGTCTTCTACTTACAAAGGACAATGACTACTGATGAGGGCAC
CAGTAACAATGGAGAGAACCCAGCGAGCCCACCATGACTGAGCAGGGTGAAGATATCACT
ACGAAGAAAGACAGAGGAGTATAA
>BG-RRR669
AAAGATGATCCTGCTTCGCCTGGAGGAGGCTATTGATGCCGTTCAGCTGCCTGGGGATGA
CAGAGGCGTCACCAAACCTGGAAGCTATATCTTCGAGCTGTTTGCTGAAGCTCAAATAAC
ATTTCAAACCAAAGGCTGCATTTTGGAATCACTGGACCAGATAATCCAGCACCTGGCAGG
CCGTACTGGTGTGTTCACCAACACGGCTGGGTTGCAGAAGCTTATGGACATTAT
>SIGTR-XT0589
GGAAATTCTAGGTTTGTGATGGAGAAATACACAGCTCTTTTTTTCTAAGACAAAACATCT
GCTAGTTTATTTTTACAATTTTGTTACATTAAGCCTGAGGAAAAGCAAGCTAAAAGGATT
TTTATTCCTTTTAGTAGCAACCAAACTTTGATAGTAATGACTTTTTTTTAATATACTGTA
TTTTTTTAAGAACAAAGTTAAAACTTAAAAAGAGGCTGAGGATGGAAGGAACTTCTTTGT
TCTATCTTCTTCAGAATGTTAGAAGTCTTAAGAACTCAGGACAAGCAGCAGACATACATG
CAACATGGTGACTG
>BG-RRR660
CCGCCGGCCCGGCCGCTCCCCCCCGCTTCGCCCAGGCAATGACAGCGGCTCCGGCGTCTC
CGCAGCAGATGAGGGACCGGCTGCTACAGGCCATCGACTCCCAGAGCAAC
>GGTC-G059F02
TCCCGAGGATCATCCAGCTGGACCTTGACCTGAAGTATAAGACCAACATCCGAGAGCTGT
TTGAGGAGTTCGACAACTTTCTGCCAGGCGCTGTTATCGGCATAGCCAGAGAGATGCAGC
CTGTGTAC
>BG-RRQ004
GCAACACTCTTTTACTGACCCGCCTGGAAAAGGACAACCCCCCAATTACTGTGAAGATCC
CCACTGCCCAAAATAAGCTCCCTCTAAGCGCAGTGCTGAAAGAGTTTGATGCCATCCAGA
AGGACCAAAAAGAAAACAGCAGCTGTACTGAGAAACGAGTATGGTGGACGGGCCGGCTGG
CACTTGGACCAAGGGATGG
>BG-RRQ007
GTTTCCATGGGATGTGAAGTCTACTTACATCAGATGCCCTTCATTTTTTGATAAGCTTAC
CAAAGAGCCAGCTGCATCCCAGCCTATTGAGAATGCCCATGTCCTGTTGTATTTGGGAGA
CTCTGTCACTACAGATCATATATCACCCGCTGGAAGTATTGCTAGGAGTAGTGCTGCTGC
TAAGTATTTGACAAACAGAGGCCTTACTCCCCGAGAGTTCAACTCTTATGGAGCTCGAAG
AGGTAATGATGCTGTGATGACAAGAGGCACATTTGCAAACATCAAGCTTTTTAATAAGTT
TATTGGGAAGCCAGCTCCCAAAACAATTCATTTTCCATCGGGACAAACGCTCGATGTATT
TGAAGCTGCAGAACTGTACCAGAAAGAAGGTATCCCACTGATAATTTTAGCAGGAAAAAA
ATATGGTTCAGGAAATTCAAGAGATTGGGCTGCCAAGGGACCCTATTTGCT
>ESDB-PST1223-1.seq
AGTCCTTCCAAGTGCGGTCTNTGTTTTCTTACCGTCCTGTAAGTGGGAAGGTTNTGGATG
TTCTGTNTGGTCAGCAGATGCAGATGGAGTTTTGAATGAGATAGAGAGGCAGGCTCCTCC
TGGTGTGGCTGCCCCGCTTGGAGGAGAAACGCGCTTCTGAGGGCTNTCAGTGAACTCTGG
ATGTCCTGGGTTCTTCATTTCGGGCAGAAACAGGGTACATGAAGCTGTGCCCAAGCATCT
CAGGTTGGGGCCATGCTGGTGGTTCCCACAGGGCTGCANGTGGAGCTCCAAAATCATCCT
TGGTGTCCGCCCTCACGTCCGCACGTGACCCTGCTCCTGCAGGAGTANATTGCCTGGAGG
CCTCCCGTACTCTGGCCGCCCTCCCTTCCCAACATCCATCTCTTCCCTAAAGTTCTGTCT
CNGACNAGCCCTTCCACTCCNAGCCTCTGTGCCT
>BG-RRU247
GTGGGTGTGAATTGAAAGTCTAACACGTGTTTCTCTGTTTATGGACCTGGATCCCACGCC
AGCATCCACCGGTCACTGCCGCCGCCCACAGTGACGTCACCCACGAAAGCACACACGTAG
TTGCGGACGCCGTGGTCAAGATGTCTCTGCCATCCCCACAGGACGGACGGACGGACTCCA
CA
>GGTC-Q003F04
GATGTGGGTGAAGAGTTCAACCAGGAAGCAGAATATGGTGGACATGATCAGATNNNTTTG
TATGATGATGTCATCTCTCCATCTGCAAATAATGGCGATGCCCCAGAAGATCGCGACTAC
ATGGATACTCTTCCACCAACTGTTGGTGATGATGTGGGTAAAGGAGCCGCACCAAACGTT
GTGTACACTTACACTGGGAAGAGAATCGCATTGTATATTGGAAATCTAACATGG
>GGTC-W024E03
GGACGGAGCTGTTGGCGGAGCCGCGAAGATGGCGTCGACCAGCCGTTTGGATGCTCTCCC
AAGAGTCACATGTCCGAATCATCCAGATGCAATTTTAGTTGAAGACTACAGAGCTGGCGA
TATGATCTGTCCCGAATGTGGCCTAGTTGTAG
>SIGTR-AN0555
GTTCCTTATTCTTTCTTCAAACTTCACTCCTCAAATGTATGCAGTTGTCCTCCTCAGCGC
TGCATCTGGATTTCTGAGATGGAGTTCGGTGCAGGGAGCAGCGCCATTTTTCAG
>BG-XB400
GGTTTGGCTCATCATGGCTGCTTGCCGAGCACAGACCACCTACCTCC
>SIGTR-AN0556
GTTCCTTATTCTTTCTTCAAACTTCACTCCTCAAATGTATGCAGTTGTCCTCCTCAGCGC
TGCATCTGGATTTCTGAGATGGAGTTCGGTGCAGGGAGCAGCGCCATTTTTCAG
>SIGTR-AN0550
GTTCCTTATTCTTTCTTCAAACTTCACTCCTCAAATGTATGCAGTTGTCCTCCTCAGCGC
TGCATCTGGATTTCTGAGATGGAGTTCGGTGCAGGGAGCAGCGCCATTTTTCAG
>BG-RRY587
TTTTTCCATTCCCGGCCCATGTCTGGGCAACGCTTCTGCTTTCGCTTGAGCTCAACTTAA
TTTCTCAGAGAGCTTCGGAGACGCGTGGGAAGGTCCCAGGCGCGTGGGCAGTTCCTCCCG
CGATCTAGC
>SIGTR-AN0552
TTCCTTATTCTTTCTTCAAACTTCACTCCTCAAATGTATGCAGTTGTCCTCATCAGCGCT
GCATCTGGATTTCTGAGATGGAGTACGGTGCAGGGAGCAGCGCCATTTATCAG
>GGTC-M015D02
AGGTTTGAGGTGCCACCTTACAAAAGGATGGGTGTACGCTCTCTTTTCAGAGTAAGTAGT
GTT
>BG-XB470
TTATGGCCGCTGCCCAGCTTCATTCCATGTTACGTGTGCCCATGCTGCTGGAGTGCTCAT
GGAGCCTGATGACTGGCCTTACGTGGTAAACATCACATGCTTCAGACATAGAGTCAACTC
AAACGCGAAATCCAAAACTTGTGAGAAAGCCATTTCTGTGGGTCAGACAGTCATCACAAA
ACATCGAAACACTCGGTACTACAGCTGCAGAGTGATAGATGTGACATCTCAAACCTTCTA
TGAGGTCATGTTTGATGATGGCTCCTTCAGCAGAGACACATTTCCTGAAGATATTGTGAG
CCGAAACTGTGTGAAGCTGGGCCCTCCTGCGGAGGGAGAAGTCATCCAAGTCAAATGGCC
TGATGGTAAACTCTATGGGGCAAAGTATCTTGGATCAAATGTTGCCTATATGTATCAGGT
TGAATTTGAAGATGGATCGCAGATTGCAATGAAGAGAGAAGACATATACACTTT
>BG-XB472
AGGAAGAGGGAGACAACGAGGAGCAGGACTCCCAGAACGAGGGCAGCACTGAGAAGTCCA
GTGTCGCCAGCTCTGCAGTGGCCTCCCCTGCTGAGCAGCCGTGCTCTCCCAAGCCCAGGG
CTGAGGTGTCCAAAGGAGAGTTGATGTTTGATGACTCTTCTGACTCATCCCCTGAAAAGC
AGGAGCGCAGCTTGAACTGGGCCCCTGCTGAAGCCCCACCACTCAACACAGCCCAGCGCA
GGCTGCCTCAGGGAAAAGGGCCAGGACTCATTAACCTGTGTGCCAATGTCCCACCTGTTC
CAGGGGACATTCTGCCTCCTGACATGCGGGGTAACTTGATGGCCCCTGGACAAAACCTCC
AGAATTCTGAGCGGTCAGAAATACTAGGGACCTGGAGCCCAGCTGTCCGGACGTTGCGAA
ACATTACAAACAATGCTGATATCCAGCAGATCAACCGGCCATCCAATGTTGCACAT
>CMHD-GT_80B9-3
TTCCGTTGAAGACAGTGCAACCCAAGTGAGCATTCCAAATCATGTCTAAAGAGAGGTAAG
AGATATGCTGCAGAGTCCAAAGAACAAGATGGCTGTGGCTCAGATGGCTTTACATATTTC
AAGAACCAAGACCCCCTGTCTGCTACAACTCTGCTGTGCAAGCCCTGAGCACAACTGCAG
CTTTCTCTGACACACCATCCCACAGGGACTTTCTCACCTATACAGTGTTCTCATGTCAAA
TAAGATCGTTGTACAAGGTCTTTGTTACATTGAACCCTGAATTTATTCAGTTATGTTAAG
TGCAATAAAATACCTGGGTTTGTACTTGC
>GGTC-Q007D06
CTGGATCCTCGGAAACCAGCCTCTCAGTGTGTTCTAGATGGAGTTAGAGGCTGTGATAGC
TACATGGTTTATTTGTTTGATAAAAGTAAGACTGTATATGAAGGACCATTTGCATCCAGA
AGTTTATCTGATTGTGTAAATTATATTGTGCAAGGCAGCAAAATACAACTGCCAATTATA
CAGCTGCGGAAAGTATGGGCTGAAGCAGTGCACTACGTATCTGGGCTAAAGGAAGACTAC
AGCAGGCTCTTCCAGGGACAAAGAGCAGCACT
>SIGTR-AD0082
ACTGCAGCCCTAAGATCCGGTCCCACGCCATCGCCTGTGTGAACCAGTTCATCATGGACC
GGGCCCAAGCGCTGATGGACAACATTGACACTTTCATTGAGCACCTGTTTGCCTTGGCTG
TGGATGATGACCCTGAGGTGAGAAAGAACGTGTGCCGGGCCCTTGTGATGCTTTTGGAAG
TACGAATTGACAGGCTCATCCCTCACATGCACAGCATCATCCAGTACATGCTGCAGAGGA
CCCAGGACCATGATGAGAACGTGGCCCTGGAGGCCTGTGAGTTCTGGCTGACGCTAGCCG
AGCAGCCCATCTGCAAGGAAGTCCTGGCCTCTCATCTGGTCCAGTTGATCCCTATCCTCG
TGAATGGGATGAAGTACTCTGAAATTGACATCATCCTTCTTAAG
>SIGTR-AD0087
TGGTTGTGAGCTCTTCTAGATGGTGATACTGTGACTCAGCATGAGGAACTTGTCTGGATG
CCTGGAGTCAGTGACTGTGACCTCCTCATGTACTTGAGGGCAGCAAGGAGCATGGCAGCA
TTTGCAGGGATGTGTGATGGAGGCTCCACAGAGGATGGCTGTGTTGCAGCATCTCGGGAT
GACACCACTCTCAATGCACTGAACACA
>BG-RRA104
GATGCCATCAGGCCAGGCGATTAAATCCCCTCCAGTTTCTGTCAACCGTAACAGTAGTCC
AGCTGTCCCAGCTCCTACCCCAGAAGGAGTCCAGGCTGTGAACACCACAAAGAAGGCCTC
AGGCACCACTGCCCAGAGCTCCTCCTCTGAGAGTGAGGACGGGGACGAGGACTTGATTCC
TGCCACACAACCCTCCACCTATGCTCTCAGAACCAGTGTGAAGACGCCCGCAGCCCTCTC
TCGAGCAGCTTCCCAACCCAGCAAGAGTGAGCAGTCTAGCCGGATGCCAAAAGGCAAGAA
AGCAAAGGCGGCGGCGTCCGCT
>SIGTR-AZ0155
CAACCTTGTCCGCCGGTTGGCGCGGTCTCCATCACAGCGGCGACCGCTCCTGTTGCAGCT
GTAGCTCTCTCCCTTCGGTCCCTTCCCGCCAGGTCCCGGAGTTTCGCCCGCCATGGCTCT
ACTCACTGCAGCAACCCGGCTCTTGGGAGCCAAGAACTCATCCTGCCTCGTCCTTGCTGC
CCGGCATGCCAGTGCTTCTTCCACG
>SIGTR-AS0561
AGCATAAAACTATAAGTATTGTGTATGTATGATCTGCGTGCATGCATCTTCAGAAGACGA
CTTTTATAAAGGGTCCGGGGATGGAACTCTAGCTTGCAGG
>SIGTR-AZ0153
GCTCTCTAGGCGTCGCTCTCTTGGTGTGCTTGTTCTTGACCCGGTCAATGATTTCAGGTA
CTTTGTTGATGGAG
>FHCRC-GT-S7-1D1
ACGGAAGAAGCCCACCACCGAGGGCTTCACCCATGACTGGATGGTCTTCGTGCGTGGCCC
TGAGCAGTGTGACATCCAGCACTTTGTGGAGAAGGTCATCTTCCGGCTGCATGACAGCTT
CCCTAAACCCAAGCGTGGTGAGTTCCCTTTCCCTGCCCTTCCTCACCCATGGTCCCTGTG
AGCTTGGAGGTGGCAGGACCCCTTGACTAGTGCCTGTGTCCCGCCTACTCATGGGAACTG
GCTGGGGACATGTGGGTGCTGGAGCAGCCAGGAAGCATCCTGGGTCAGAAGCAATTAGGG
TGATGGCTTAAGAACTCTCTGAGAAGTCTGACTGGGTATACAAACAACTCTTGAGGACTG
AACCCATGCCCAGCACAAATAAACTCAGCAGTATTTTGGAGTTGTTTGGGTTTTTTTGTC
TTGTTTTTATTTATTCTTTCTCACAGTGCTTTGTCTGGGCTTTCCCCCCCCTTGTACATT
TTTTGCTTATATGTTAGGTATGTGTATGTTTCTTGTTCTTTCTCTTTGGCTCTTTTTTTT
T
>SIGTR-AC0493
TTCACTTCATATCTCCTAATATTTATTGCTGTGGTGCTGGGACAGCTGCAGACACAGACA
TGACAACCCAGCTTATTTCTTCCAACTTGGAGCTCCACTCTCTGACCACTGGCCGCCTCC
CGAGAGTTGTTACAGCTAATCGGATGCTGAAGCAGATGCTCTTCAGGTATCAAGGTTACA
TTGGTGCAGCCCTAGTTTTGGGGGGAGTAGATGTTACTGGACCTCATCTCTACAGCATCT
ATCCTCATGGATCAACTGATAAATTGCCTTATGTCACCATGGGTTCTGGCTCCTTGGCAG
CAATGGCTGTGTTTGAAGATAAGTTTAGGCCAGATATGGAG
>SIGTR-AC0492
GCGCTGGAGCCGCGGCCGAGCGGGCGCGGGTTGTGATGGAGGGCCCGGGCCTGGGCTCGC
AG
>GGTC-G004E01
CGGGGAGAAAGCTATGGAATCGAGCCTCGAGTTCCTTCGGAGCCCCTTAGTTTGTCTCTG
TCAGCGCCACGTGAGACACCTGCAAGGAGCCGCCTTGAGTCACCTCATGAACGGCCCCAT
CAAAAAGAAGCTCAAAATTATCCCTTGAGGATGTCTCCGGGGA
>GGTC-M074C06
AGTTGCGTCGGCAGTTGGAGGAGGACAGACGGTGATGGCGGCGGTCGCAGCGGACCCAGC
TGCAGCTGCCGTCCCGGCCTCTGCTGAGGACCGAGACACACAGCCCGAGGCAATGCCAGA
CCTGGATGAACAGTGGCGCCAAATCGGGAATGGGCTAGAGCGTCCCCTGCGAGCTGGCGA
AAGGTGG
>SIGTR-AM0276
TGATGCTACTGTGAGGCTCTGGGAAGTTGAAAATCCANAGAAGCAAAAAAGTGTTNTTAA
ACCTCGGACAATGCAGGGTAAAAAGGTCATTCCCACGACGTGCACGTACAGCAGAGACGG
GAACCTTGTGGCCGCTGCCTGCCAGAACGGAAGCATTCAGATCTGGGACCGGAACCTGAC
AGTTCACCCTAAATTCCACTACAAGCAGGCTCACGACCCTGGCACAGACACGTCTTGGGT
GGGAGCTTCTTAAGATGGTAATGTCCTTGCCTCTCGTGGAGGCGATGATACATTAAAATT
ATGGGATGTCCGGCAATTTAATAAGCCATTATTTTCAGCCTCAGACCTTCCTACCTTGTT
CCCAATGACCGACTGCTGCTTCAGCCCTGACGACAAACTCATAGTTACCGGTACCTCTGT
CCAAAGGGGGTGTGGCAGTGGCAAACTTGTCTTCTTGGAGCGCAGGACTTTCCAAAGGGT
CTATGAAATCCACATCACAGATGCG
>BG-RRH268
TCATATGACCTGGCCATCAAGGCTATCACCTCCTACACCAAAGTGGACATTACTTGTGAG
GAGGAAGAGGAGCTGCTACAGCTGAAGGTCAAGTGTCTGAACAACCTTGCGGCCTCACAG
CTGAAGCTGGACCACTACCGAGCAGCTCTGCGCTCCTGTAGCCAGGTGCTGGAGCACCAG
CCGGACAACATCAAGGCACTGTTCCGCAAGGGCAAGGTGCTGGCTCAGCAAGGTGAATAT
AGTGAGGCCATCCCAATCCTGAGGGCTGCCCTGAAGCTGGAACCTTCCAACAAGACGATC
CACGCAGAGCTCTCAAAGCTGGTAAAAAAGCGTGCTGCACAGCGGAGCACAGAGACCGCC
CTGTACCGAAAGATGCTAGGCAACCCCAGCCGGTTGCCTGCCCAGTGTCCCGGAAAGGGG
GCCTG
>BG-XL573
AACCAGGTTGATGATGATGATGAAGGGTTCAGATTTAACCCTTTGAAAATAGAGGTCTTT
GTCCAGACTCTGCTGCACTTAGCTGCCAAGTCCTTCAGTCACTCCTTCAGTGCTCTTGCA
AAGTTTCATGAAGTCTTCAAAACTCTGGCGGAGAGTGATAAGGGGAAGCTGCACGTGCTG
AGAGTCATGTTTGAAGTGTGGAGGAACCATCCACAGATGATTGCTGTGCTGGTTGATAAG
ATGATTCGTACGCAGATTGTCGACTGTGCAGCAGTAGCAAACTGGATCTTCTCATCGGAG
CTGTCTCGGGACTTTACGAGGTTGTTTGTGTGGGAAATTTTGCACTCTACAATTCGTAAG
ATGAACAAACATGTTCTGAAGATCCAGAAAGAGCTAGAAGAAGCTAAAGAGAAACTGGCG
AGGCAGCACAAACGACGCAGTGATGACGACGACAGGAGCAGTGACAGGAAGGACGGTGCC
CTGGAGGAGCAAATAGAAAGGCTGCAGGAGAAGGTGGAGGCTGCTCAGAGTGAGCAGAAG
AACCTCTTCCTCGTCATCTT
>BG-RRH267
CTCCCAATACCTTCATGAAAACGCATCGTATGTCCGCCCCCTTGAGGAAGGAATGCTGCA
CTTATTCGAGAGCATTACAGAGGATACTGTGACTGTCCTGGAGACAACTGTGAAATTGAA
AATGTTTTCAGATCATCTAACTTCCTACGTACGCTTCCTGAGGAAGATCCTTCCTTATCA
GTTAAAAAGTTTAGAAGAAGAGTGTGACTCTTCCCTCTGCACACCTGCACTGAGAGCCAG
GAACCTGGAGCTGTCCCAGGACATGAGGACGATGACAGCCGTGTTTGAGAAGCTGCGGAC
GTATGTCACTCTCCTCGCCTTGCCAAGTACAGAGCCAGATGGACTCCTTCGAACAAACTA
CACTTCCGTCTTAACAAATGTTGGTGCTGCTCTGCATGGATTTCATGATGTCATGAAAGA
TATTTCCAAACACTATAGTCAGAAGGCTTCCATAGAGCATGAAATTCCAACAGCAACACA
GAAGCTAGTAACGACTAACGACTGCATCTTGTCCTCAGCGGTGACGTTAACAAACGGAGC
AGGCA
>BG-RRO546
CAGCAGTTGAGCAGCCATACGCCAGTCAGCCGGAGCAGCAGCGTCATCCAGCAAGTTGGT
TCACCCTTAGCTCAAGGCACACACAGTGCACCAACAAGTCTACCACAGTCTGACCTAAGC
CAGTTTCAGACTCAGACCCAGCCTTTAGTCGGGCAAGTTGACGATACTAGAAGAAAATCA
GAACCCCTACCTCAAGCACCACTTTCTCTCATTGCTGAAAGTAAGCCTGTTGTGAAGCCT
CCAGTTGCAGATGCCCTGACAAACCCTCTTCAGTTAACACCTATGAACAGTCTGGCCACC
TCTGTATTCAGCATAGCTATTCCTGTTGATGGTGATGAAGACA
>BG-RRF391
CAGACAGGACAGCCAGGATCCTCACAAGACGTCAAGCCCTTTGTGCAGCAGGCCTACCCC
ATCCAGCCAGCAGTCACAGCCCCCATTCCAGGGTTTGAGCCTACGTCAGCCCCAGCCCCC
TCAGTTCCTGCCTGGCAGGGCCGATCCATTGGCACAACCAAGCTTCGCCTGGTGGAATTC
TCCGCTTTCCTTGAACAGCAGAGAGACCCAGACTCGTACAACAAACACCTCTTCGTGCAC
ATCGGGCATGCCAACCATTCTTACAGTGACCCGTTGCTCGAATCTGTGGACATTCGTCAG
ATATATGACAAATTTCCTGAAAAGAAAGGTGGCTTGAAGGAGCTGTTTGGAAAGGGCCCT
CAAAACGCCTTCTTCCTCGTCAAATTCTGGGCGGACTTAAACTGCAATATCCAAGACGAC
GCCGGGGCCTTTTATGGTGTGAGCAGTCAGTATGAGAGTTCTGAGAACATGACAGTTACC
TGTTCCACCAAAGTGTGCTCCTTTGGGAAACAAGTAGTAGAAAAAGTAG
>BG-RRF390
CACCCAGAAGCTGCTATTGGAGACTGCTGCCCCGAGGGCCCCCTCAAGTAGACGGTACAA
CGAAGGCAGAGAGCTCAGGTATGGATCTTGGAGGGAGCCCGTCAACCCCTACTACGTCAA
CTCTGGCTATGCCCTGGCCCCAGCCACCAGTGCCAATGACAGTGAGCAGCAGAGCCTGTC
CAGTGATGCTGACACGCTATCCCTTACGGACAGTAGTGTGGATGGAATCCCCCCATACAG
GATCCGTAAGCAGCACCGAAGGGAGATGCAGGAGAGTATCCAAGTCAATGGGCGGGTACC
TCTACCTCACATTCCTCGCACTTACCGAATGCCAAAGGAGATCCGGGTAGAGCCACAGAA
ATTTGCTGAAGAGCTTATTCACCGTCTAGAGGCTGTCCAGCGCACTCGAGAGGCTGAAGA
AAAGTTGGAGGAACGGCTGAAGCGTGTACGCAT
>BG-RRF395
ACTTTGCCTGTCACCCTAACGGAATGGAAACTGTTCCGAGCTGGAGAGGTGGCTAACAAG
AAGAAGAGAAATCTCCCACCGCTTGTTTTGAAAATAAATGATACATTTGAATCTAAGAGA
GGGAAGAAGAGGGTAAAGTTACAGCCTTACACTGGAAAGGTAGCCCCCTCTTTTCCAGGT
GAAACCAGTGGGAACGAGAGCGATGCCGAGTACCTGCCAAAGAATCGCCACAAGCGCTTG
GCACAGCTGCAGCCGTCCTCCAAGAGGAACCCCCACTACCAGACCTTGGAGCGCGACCTC
ATTGAGCTACAGGAGCAGCAGCTCTTTGAACTCTTCGTGGTGGTTTCTCTGCAGAAGAAG
CCGGCAGGGTACACTCCCCAGGTCATACAGCAGTTCCCTAGCA
>GGTC-W095F08
TGACGGAGAAGGCCACCGCCCAGCAGAAGACCCGTCTCCGCCGGTGTGTGGCGATTCCCG
CGGTGTGTGTGAGTGAGCCCGGGCCCGGTCCCCTCTCCCGCCGCCGCCATGGGCTGCACG
TTGAGCGCCGAGGACAAGGCGGCGGTGGAGCGGAGCAAGATGATCGACCGCAACTTGCGG
GAGGACGGGGAGAAAGCGGCCAAAGAAGTGAAGCTGCTGCTGCTCG
>BG-RRF397
GCAGCAGCTGAACATGCAGCGAGAATTCGGCTTTCTGTGTGACTGCACAGTTGCTATTGG
GGATGTTTACTTCAAAGCCCACAGAGCAGTGCTTGCTGCCTTTTCTAACTACTTCAAGAT
GATTTTTATTCACCAAACAAGTGAATGCATAAAAATACAACCAGCTGACATCCAGCCCGA
TATATTCAGCTACTTGTTGCATATTATGTACACAGGAAAAGGGCCAAAACAGATTGTGGA
TCATAGTCGTTTGGAGGAAGGGATCCGATTTCTTCACGCTGACTACCTTTCTCACATTGC
AACTGAAATGAATCAAGTGTTCTCACCAGAGACTGTGCAGACATCTAATTTGTATGGTAT
TCAGATTTCAACAACCCAGAAAACAGCTGTCAAACAAGGGCTGGAGATCAAAGAAACTCC
TCCCAGTAGCAGTGGAAACAGAGCTGCTGTCCCAGGTGACCACCCCCAGCTGCAGCTCTC
TCTGGCAATTGGGCTAGATGATGGCAGCGGTGCGGAGCAGCAGAGGACCCATCCTGCTGC
CCAGGCCGTGGAGGAGCACCAGAAGCCCCCAGTGTCCATCAAGCAGGAGAGATGTGATCC
AGAGTCTGTGATCTCCCAAAGCCACTCCTCATCCTCATCAG
>CMHD-GT_124B10-3
CATGAGGATTCACCAAAGGTGAAAGAGCCACACACCGAGTCTTATGTCTCTTCAATGGCT
TTGTAGTCACAGTGTCTGAAAATGAGTCACACAGTCGGACCCCGATTGCTTGTCTGCGTT
TACAGTTGTCTGAAAGATGGGAAGAAGGTTCTCGAATTCTGCTTTTAATTTGTTGGACTG
AAAACCCAAGACCTCAGAAATAGTTTCCTACACAGAGCAAAGT
>BG-RRK515
TCCTCTCGCGAGAGGGAGTTGCGGTGTGTCTCTCTTCCCGAGTGGTCCCCGCTGGTTACT
GGAGGAGCGCTCGTTCTAGTTCGTCCACCATGGCGTCCGTGGGGACCCTCGCCTTCGATG
AGTATGGGCGCCCCTTTCTCATTATCAAGGACCAAGATCGCAAGTCCCGTCTCATGGGGC
TTGAGGCCCTCA
>BG-XST002
TCCGACACGGGCTCGGCGGGGCTCATCGTGGTCGAGTTCTTCGCCCCCTG
>BG-RRK517
TCGAGGCATATCACCCATTGTCTTTGATAGAAGTGGCAGTTCTGCATCAGAGTCATATGC
AGGTTCAGAAAAGAAGCATGAGAAATTATCATCTTCCGTTCGTGCTGTCTGAAAAGATCA
AACCAGTAAACTCAAATATGTCCTTCAGGATGCAAGATTTTTCCTCATAAAGAGTAATAA
CCATGAGAATGTGTCTCTTGCCAAAGCAAAGGGTGTATGGTCCACATTGCCTGTAAATGA
GAAGAAATTAAATCTTGCATTTAGATCTGCAAGGAGTGTTATATTAATATTTTCTGTCAG
AGAAAGTGGAAAATTTCAAGGTTTTGCCAGATTGTCTTCAGAATCACACCATGGCGGATC
TCCTATACACTGGGTGCTTCCAGCAGGAATGAGTGCTAAAATGCTTGGAGGTGTTTTTAA
AATAGACTGGATTTGCAGGCGTGAATTACCCTTTACTAAATCAGCTCATCTCACCAATCC
CTGGAATGAACATAAGCCAGTAAAGATTGGACGTGATGGA
>GGTC-F022B06
TGTGTGCGTGGTCCCTCTCGTCTAGGTTTTGTAAGGAACGTTTTGGGAGTAGTGCTCGCC
GAATGGAACTCAAAGGACCTTTGCTACAGATCTGCCTTCCTCCCGAGCTGAAGTGCTTTA
GTCCTAAGGGTTTAACCCTTCCCCATTTTTCTTCTGACTCCATTTTTGCAGGGCATGTTG
AGTCGGCTGCATCTAGAGATCCAACGAGTAGGAGTGTTGGCTG
>GGTC-F022B07
GCGGTGACTGGTGGCGGCCCGGCGGCGGCTCCCGGCGTACTAGTGCGGTCGACGGCTCAG
ATAAGTTCCGTGGAGGCGGCGGTGGCGCCGACGAGGTGTTGGGCGACGGGAGCGGGCCCG
GAACTTGGCGCTCAGCATGCCGACGGTGGAGGAGCTGTACCGCAACTACGGCATCCTCGC
CGATGCCACGGAGCAAGTGGGCCAG
>BG-XE121
GGATTTCATCCACGCGAATTCCACAACACACAGTTTCCTCTTTGGAGCACTGGCTGAGTT
GCTGGACAACGCAAGAGATGCCGGGGCTGTAAGACTCGATGTGTTTTCAGTGGATAATGA
AACACTGCAGGGAGGATTCATGTTGTGTTTCCTGGATGATGGATGTGGCATGAGCCCTGA
TGAAGCTTCAGACGTAATTTACTTTGGAACATCCAAGAAACGCTTGTCGACCTTGAAGTT
CATCGGGCAATATGGTAACGGGCTTAAGAGCGGCTCCATGAGAATCGGCAAAGACTGTAT
TCTTTTCACAAAGAAGGAAGAGACCATGACCTGTCTGTTCTTCTCTCAGACTTTCTGTGA
AAAAGAAGGTCTCACTGAGGTTGTAGTTCCAATACCTTCATGGCTAACGAGAACCAGAGA
GAGTATCACAGATGACCCGCAGAAGTTCTTCACAGAATTGTCCATCATTTTCAAGTACTC
CCCATTTAAGACCGAAGCTGAATTGATGCAGCAGTTTGATATGATCTACGGGAGATGT
>BG-XST009
TCGCCCGCCTCGCCGCCTCGCGAATAACAAAGGATCCTGGAAAAGTTGGAGAAGATAAAG
TACACCCAGTGTCCAGATCAGGAGATTGACAGACCAG
>FHCRC-GT-S8-5A1
AAACAGTAGGCGTGAGAAGCCGGCATGAATGGTCATATGTCTAACCGCTCCAGTGGGTAT
GGAGTCTACCCTTCTCAACTGAATGGTTACGGATCTTCACCACCCTATTCCCAGATGGAC
AGAGAACACAGCTCAAGAACAAGTGCAAAGGCCCTTTATGAACAAAGGAAGAACTATGCC
CGAGACAGTGTCA
>GGTC-A058D02
GTCTCGGCGGTCCCGTTCTGAAAGTGAAACATCTACTATGGCTGCCAAGAAAAACCGGCA
ATCCAGCGATAAGCAGAATGGCAGAGTCACCAAGGTTAAAGGTCATCGGAGCCAAAAGCA
CAAGGAGAGGATCAGACTACTGAGGCAGAAAACGGGAGGCAGCTGCAAGGAAGAAGTACA
ACCTGGTGCAGGACAGTAGTACCAGTGACAGTGACCTGACTTGTGACTCAAGCACGAGTT
CCTCAGATGATGATGACGAGGTTTCAGGGAGCAGCAAGACAATCACTGCAGAGATACCAG
>GGTC-A058D04
TAGACGGAGTCAATGCCTGAAGAGCAGTTACGTCCTCAGCAAATCCCGAGCCCTGGAGCA
TTTTCCCATGCTCCAGAAGGACAAGCTGGTAGGCGCCATTGTCTACTATGACG
>GGTC-W245B07
CCCNNNNTCCNNNCTACCCNNNNGGGGGNNNGGAGCAAGAAGCAGGCCTTGGGTCAGAGA
ATCCAAGGAAGAAGAAGGAAGATGAGTTGTGGGCCAGCTTCCTTAATGATGTAGGACCAA
AGTCAAAAGCAGCCCCAGGTTCACAAGGTAAGGTAGCCGAGGAGACTGAAGAGATTAGTT
CGAATAAACCGTTGGTCAAAGCAGATGAGCTGGATAAGCCTAGAGAATCAGAAAAGGTGA
AGATTACCAAGGTGTTTGACTTCGCTGGCGAAGAAGTAAGGGTGACTAAGGAAGTAGATG
CTGCGTCTAAGGAAGCGAAGTCTTTCCTCAAGCAAACAGAGAGAGAAGAACCGCAGGCTC
TTGTCACTTCACCAGCGACACCACTCCCTGCTGGGTCAGG
>GGTC-W023B10
CCAGCTCCTCGGACAGTGAAGATGACAGTGTCATGGCCGTGGACCAAGAAGAAACTGCAC
TGGAAGGGACAATGGAGCAAGATGAGGACCCCCACCCAGTGTTGGAGGTTGAGGAAACAA
GACATAATAGGTCCATGTCTGAGCTGCCGGAAGAGGTTTTGGAGTATATTCTGTCCTTCC
TTTCACCATACCAGGAACACAAGACTGCAGCTCTGGTCTGCAAACAGTGGTATCGGCTTA
TCAAAGGTGTGGCCCACCAGTGTTACCATGGCTTCATGAAGGCTGTCCAGGAAGGAAACA
TTCAGTGGGAGAGCCGGACTTACCCTTATGCCGGGAACCCCCATCACTCAGCGATTATAC
CACA
>GGTC-W245B01
GTNNNCCTGAGTACCAGCCCCCGANNNAGTAGGGTGGGGGGGTCTCGGTGGGGANNNGGA
CCGGCTGCCCAGCCCTTCATGTCGCTGAGGGCGACTGCGCGAGGTCAGGTTTTTTTCATC
ATTGAGAACCTCGCCTGAAGCAGGTCCACTATGCCGTTAGTAACCAGGAACATCGAGCCA
AGGCACCTGTGCCGTCAGACGTTGCCTAGCGATACAAGCGAGCTGGAATGCAGGACCAAC
ATCACCCTGGCAAATGTCATCCGACAGCTGGGCAGCCTGA
>BG-KST049
GAGCAAGGTCCCTGCGGCCGCGTCCGGAGCTCTCTCAATNTCGGTCGCTCGA
>BG-KST048
TTGCATCCTTCCGGCTCCGTCGTGGAAGGAGGACTGCGCCTCGTCTTCCTGAA
>SIGTR-AM0499
TTTTTTGTGGGTGTGAATTGAAAGTCTAACACGTGTTTCTCTGTTTATGGACCTGGATCC
CACGCCAGCATCCACCGGTCACTGCCGCCGCCCACAGTGACGTCACCCACGAAAGCACAC
ACGTAGTTGCGGACGCCGTGGTCAAGATGTCTCTGCCATCCCCACAGGACGGACGGACGG
ACTCCACAAG
>ESDB-PST970-2.seq
GAATTCGTGGATACTTTAAATGGACAAATCTCTTAACATGAGCTACAGCCACTTTGATGT
ACAAGTTCCATCACACACTGATGGATTTCATTTTGTTCAACTTAAGTCTTAGCTGTGTTT
TAGTTTTAAGTTTATAGGTACCTTACCAGGAATCTGCCCAGGCTTGTCTGAAACTTAAAN
ACTAGCCCAGGCATACCTTAAATTTATACCATCCTGTCTCAGCCTCTCATGTAGCTGGGT
TTATAGACCTGTGCCTTCCATATCTGATATACTTTCTGCAGTTGTCTTCCTGTTTCTCNA
TAAGATTATATTANAAGGAAAGGGGGAGGTTAGAAAGATGTAT
>SIGTR-AM0493
GTGTGATTTGAAAGTCTAACACGTGTTTCTCTGTTTATGGACCTGGATCCCACGCCAGCG
TCCACCGGTCACTGCCGCCGCCCACAGTGATGTCACCCACGAAAGCACACACGTAGAAGC
GGACGCCGTGGTCAAGATGTCTCTGCCATCCCCACAGGACGGACGGACGGACTCCACAAG
>GGTC-G040H04
GTTACATGGTTTCCTGCTTGGTGGATCATCGAGGCAACATCACTGAGTATCAGTGTCATC
AATACATTACCAAGATGACGGCCATCATTTTCAGTGATTATCGCTTGATCTGCGGCTTCA
TGGATGACTGCAAAAATGATATCAACCTCTTGAAATGTGGCAGCATTCGTCTTGGGGAAA
AGGATGCACATTCACAAGGTGAGGTGGTATCATGTTTGGAAAAAGGCCTGGTAAAAGAGG
CAGAAGAAAAAGAGCCGAAGATTCAAGTCTCAGAACTCTGCAAGAAAGCCATTCTTAGGG
TGGCTGAGCTGTCCTCGGATGACTTTCATTTAGACCGGCATTTGTATTTTGCTTGCCGAG
ATGATCGGGAGCGCTTTTGCGAGAATACACAAGCTGGTGAAGGAAGAGTGTATAAATGCC
TATTTAACCATAAGTTTGAAGAATCCATGAGTGAAA
>BG-KST046
CAGGGCAGCGACCGCAGCGCAGGAGCCCGGCCTGCCGCAGCTACCTCAGCACCCGCAGCN
CTGCTCGGCTCAC
>SIGTR-AG0165
TTGTGAGCTCTTCGAGATGGCTTTTATTTCACAGTGGTTGTGAGCTCGTCTACATGGTAA
AGCTGCTAACAGACTCTCGACTGCCGGAAGAAGAACACGAGTTCTTTCACATCCTGAATC
TTTTCTTCCCGTCCATTTACGATGTGAAATACCTGATGAAGAGCTGCAAAAACCTGAAGG
GAGGCCTTCAGGAGGTGGCTGATCAGTTGGATCTGCAGAGGATCGGAAGGCAGCATCAAG
CAGGCTCATGACTCTGAGCTGACGGGGATGGCTTTCTTCAGGATGAAAGAG
>GGTC-W255D06
GTTCTTCTGCCCCAGTCGCTCCCTCTTGGAAGCGCTCTCGACGTTCCGGAGTCTCTGGCC
TTCTTCCTGCCCTGGTTGCACCCAGGCGTGTTGGCGAGCCGCCCCCAGGACGTCCAGTGT
GTGTCTGCAAG
>CMHD-GT_113E3-3
GTTCTTCTGGTACGAGCTCTTCTGTAACCTCTTCCACTGCATAAGGAGGGAAGACAGATA
GTTGTGAGGCAGGAGGGGCCTAAGGAGGGGCCCGACAAGACTTGACTCTGAGCTCATACT
GAACAATGGCTGCTGCCTGGTTGGCCTTCCAGGCCAGCTGCCGGGAGCATGAAGTCATCC
GGAGCTGAAGGCAGAAGGACGCANGGGCCTTCGCTGAACAGAAGGAAGAGAGAAGGGGGT
GCTTGCACTGTAAATAGAAGGCCTAGGTGGAGGAACCTGGTGCGCATGCGTCTTACCTCC
GACCAGCCCAATCCAGAAGGAACTGGCCAT
>ESDB-PST8601-NL.Seq
CTGGCTGGTCGCTGGGATTAAAGGTGTGAGCCACCACTGCCCAGCTAAGGACATTTGTTA
AGATAGTGGAAGGTAGTTGCTGAGGCGGGTGTGAGGAATCAGGAGGGATGAGAAGAGAGC
TGCACTTACAGGATAGATGAGAGATGCAGGACTGCTCTTTTAGTGGTCCATAGTTTGGGC
TTGGTTAGATACAAGCCTTGATTGGATTAGCATTGGGTAG
>SIGTR-AE0538
GATGTCTGGGCGTTCGTGTGTTCGATGATCTTATGCGGCGTCTTCTTGGTTGATGTCTCC
GGAGCGGCGGCGGCTGTGCCAGGTCCTGGACTGAGTTATCCCGGAGGCCCCGGGCTCTGG
CCGCTTTCTTCCGCTGGTCGGTCGAGCGGACCCCTCGCTTTCTTCGGCCTCTCCCCGCCT
TCCGTCCGTGGCTCCGTGCGCTCGCTGGCTTTCGGGCCGAGCTCTCACTCTCCTCGCAG
>BG-XG493
GTGGTGAATATCACCTCAGCCAGGCAATTAACCGGATGTAGTCGCTTCAGCCATGTTTTC
CCCTCATCTGCTTACCAGCACATTAAGATGCATAAGAGAATTCTGGGACACTTATCTTCT
GTCTACTGTGTAGCCTTTGATCGAAGCGGGAGGCGAATTTTTACAGGTTCAGATGACTGT
TTGGTGAAAATCTGGGCAACAGATGATGGACGCCTCCTTGCCACACTGCGAGGGCACTCT
GCTGAAATCTCCGACATGGCTGTTAATTATGAAAATACTCTCATTGCTGCAGGCAGCTGT
GATAAAGTTGTGAGAGTATGGTGTCTTCGTACTTGTGCACCAGTTGCTGTCCTTCAGGGA
CATTCAGCTTCTATTACTTCCATACAGTTTTGTCCATCAACTAAAGGCACAACTAGATAC
CTCACTTCTACTGGTGCTGATGGAACAATTTGTTTCTGGCAATGGCATGTAAAAACAATG
AAGTTTAGAGATCGCCCAGTAAAATTTACTGAGAGATCCAGACCTGGAGTTCAGATATCT
TGTTCATCTTTCAGTTCT
>CMHD-GT_120A7-3
TCCAGAGAAGCCACTTCCAGAGACTCCAATATCTCCTCTCACAGACATATGCTCCTACTG
GACCTCTTCCTTCTGACATATCCTCAGATGGCTCCACAGGCCCTCGACAGCAAGGACAGC
CAACATCCCCCATCCTTCCAGGTTCCCCAGAGACACCGTTGCCCCAATGTCAGCATGAAG
CAGCCAGATATCACAACGACCTTATTCCTACTTCTTCATCACCTCTTTCTTATTTTTCCT
TTTTTTTAAAAAAATTAAGCCC
>GGTC-M039F07
TGGAAGAAAGTGTCTGCTGTCCTTTTCTAATCCGGTGAATTTAGATGCCTCCGAAGACAA
GGACAGCCCTTTCGGTAATGGTCAATCCAATTTTTCTGAGCCACTT
>GGTC-M059A06
TCCAAGGGTGGTTTTCACGTGAGTCTTGATTTTGTCTTTATATNNNAGGGAACTACTGGG
AACTGGGCCTAACTTTGTACATCCTCCTTTTCTTGGCGGGGACCGGGCGTGCGGTCCCGC
TCCCCGTATGT
>SIGTR-XT0005
CGGCGGTCGGACATGGGCACACAGCAGAAAGACGTTACTATCAAGTCAGATGCGCCTGAC
ACCCTGTTGCTGGAGAAGCATGCCGATTATATTGCTTCCTATGGCTCAAAGAAAGATGAT
TAT
>BG-RRJ396
GAGTAATGAGGACTCTCTGATTCTTGAGAAGAGTCAAAATTGGAGTTCTCAGAAAATGGA
CCACATTCTGATTTGCTGTGTTTGTCTTGGAGATAATAGTGAAGATGCAGATGAAATAAT
TCAGTGTGATAATTGTGGCATTACAGTTCATGAAGGTTGTTATGGAGTCGATGGGGAGAG
TGACTCTATTATGAGTTCGGCTTCTGAAAACTCCACTGAGCCTTGGTTTTGTGATGCCTG
TAAATGTGGTGTATCTCCTAGCTGTGAACTATGTCCTAATCAGGATGGGATTTTCAAGGA
GACGGATGCTGGAAGATGGGTCCACATTGTTTGTGCCCTATATGTTCCTGGAGTGGCTTT
TGGAGATATTGATAAATTACGACCAGTAACGCTAACAGAAATGAACTATTCTAAATATGG
TGCCAAGGAGTGTAGCTTTTGTGAAGATCCTCGCTTTGCTAGAACTGGAGTTTGCATTAG
CTGTGATGCAGGCATGTGTAGAGCCTATTTCCATGTCACCTGTGCCCAAAAGGAAGGCCT
GCTATCAGAGGCAGCAGCAGAAG
>BG-RRJ642
GGGTGTGAATTGAAAGTCTAACACGTGTTTCTGTGTTTATGGACGTGGATCCCACGCCAG
CATCCACCGGTCACTGCCGCCGCCCACAGTGACGTCACCCACGAAAGCACACACGTAGTT
GCGGACGCCGTGGTCAAGATGTCTCTGCCATCCCCACAGGACGGACGGACGGACTCCACA
>BG-RRJ392
CCAGCTCAGTTCTCAGAAGACATGGCACCTCAAGAAGTCAAAGGAAGCCCATGCCAGGGG
AGCCATCAGCTGGGCTGAGGTGGAGGAGATCCTGGTGCTGCTGCAGCTCCATGCAAACCT
GGATGTGCTGCTGATGGCTTCGTGGCAGGAGCTGAGTCAGTACGTGTGTGCCTTCACCAG
GGCCCTCTCGCAGCTCCCCTCGAAGCAGCTCCGGGACTCCCAGGCCTTTTCTTTTTGCAC
AGCAGGGCACTGGGCCTCAGGCCAGCAAGTGACCAGAGATGGCTCTGGGCTCAGAGGAGT
GTGGTGGCGACAAATCAGACAGTTCAACCGGGTCAGCCCAGCTGTGGCTGACGCTGTTGT
>GGTC-A021D08
TCTCTACTCTGGTCAACGCCTTCCTAGGGCGCGCGCGCCGGCT
>BG-XB279
CTTGCATCCTTCCGGCTCCGTCGTGGAAGGAGGACTGCGCCTCGTCTTCCTGA
>BG-XB278
ATAGTCTCCAAGATGGCCGCGTGGGGAAGGAGGCGTCTGGGTCCGGGCGGCGGCGGCTCC
CGAGAG
>BG-XH651
GGGCCTGGCGCACCCTCCGAAGCCGAGGTGCTGCACCTCTGCCGCAGCCTCGAGGTGGGC
ACCGTCATGACTTTGTTCTACTCCAAGAAGTCGCAGCGGCCAGAACGGAAGACCTTCCAG
GTCAAGTTGGAGACGCGCCAGATCACATGGAGCCGCGGCGCGGACAAAATCGAGGGGTCC
A
>FHCRC-GT-S2-2C1
GACTCCAGAGGACCTTTCTAGGTTCGTGGTTGAGCTACAGCAGCGAGAGCTCACCCTGAA
GGAGAAGAATAACAGCATCACCAGCAGTGCCCGGGGTCTGGAGAAGGTCCAGCAGCAGCT
CCAGGATGAGGTCCGGCAGGCCAATGCACAGCTGCTGGAGGAGCGGAAAAAGAGGGAGAC
ACATGAGGCACTTGCCCGAAGGCTCCAGAAGCGCAATGCATTGCTGACCAAGGAGAGAGA
TGGCATGCGTGCCATCCTGGGATCCTACGACAGTGAGCTGACCCAAACTGAGTACTCAAC
CCAGCTGACACAGCGCCTGTGGGAGGCCGAGGACATGGTTCAGAAGGTACATGCCCACAG
CTCGGAGATGG
>BG-XH655
GGCTTTTGTGTTTCTCCAAACTCTGCGGCTTTCTCAAAGTTGGAACAGTGTGGCTTGCGC
TCCGCGCTCGACATGGAGGACCCTCTGTCATTTACAGATGTGGCCATTGATTTCTCTGCA
GATGAGTGTGAATGTCTGGACTCTGCTCAGTGGAATTTGTATAAGGAAGTGATGTTGGAG
AATTACAGCAACCTTGTGTTCCTGGGTCTTGCTTTCTCTAAGCCATACCTGGTCACATTT
TTGGAGCAGAGTTCAGATCCGTGGAGCGTGAAGAGGAAAGCATCAGCGGCCATCCATCT
>BG-XH654
CCCGTAAGCACCGACTCATCAAAGTGGAGAGCGCGAGCGCTGCGGGGGACCCTCCGGGAG
GCGTGTGCTCTGGCGGCCGTACCTGGAGCCCGACGACCTGCGGAGGCAAAAATCTGTTCA
ACAAGTGCTCCGCCGAGGAGACCGGAGCTGGTCAGAAAGATAAGGTGACCATAGCTGATG
ACTACTCCGATCCCTTTGATGCCAAGAGCGACCTCAAGAGCAAAGCAGGAAAGGGTGAGA
GCGCTGGCTACATGGAGCCCTACGAAGCCCAGAGGATCATGA
>SIGTR-AG0572
GTGGGTGTGAATTGAAAGTCTAACACGTGTTTCTCTGTTTATGGACCTGGATCCCACGCC
AGCATCCACCGGTCACTGCCGCCGCCCACAGTGACGTCACCCACGAAAGCACACACGTAG
TTGCGGACGCCGTGGTCAAGATGTCTCTGCCATCCCCACAGGACGGACGGACGGACTCCA
CAAG
>BG-RRB008
CAGTACTGAGCAGCAGGCCAAGAAGTTACCTCGCCGGCCGCTGAATCCCCAGGGCTGCCC
GCCCCAGTTCAGTCATGGAAACCGCCAGCACCTGCCGAGGCCACGGGGA
>SIGTR-AG0571
GTGGGTGTGAATTGAAAGTCTAACACGTGTTTCTCTGTTTATGGACCTGGATCCCACGCC
AGCATCCACCGGTCACTGCCGCCGCCCACAGTGACGTCACCCACGAAAGCACACAAGTAG
TTGCGGACGCCGTGGTCAAGATGTGTCTGCCATCCCCACAGGACGGACGGACGGACTCCA
CAAG
>BG-RRB004
CAGCCATAGTATCATTGGGCCTTTCTTTTTATCAACCTCCGGAAGGGGATAATGCACTTT
GTGGAGAAGTTTCTGTTGGGGAAGAAGAAGGTGAAGGAGAAACGGGGTGGATTGAAGGAG
CTGCGATCCTCTTGTCGGTGGTGTGTGTGGTGTTGGTGACGGCTTTCAACGACTGGAGCA
AGGAGAAGCAGTTCCGAGGCCTGCAGAGTCGAATTGAGCAGGAACAGAAGTTCACCGTCA
TCAGGGGTGGGCAGGTCATCCAGATACCTGTAGCTGACATTACTGTTGGAGACATTGCCC
AAGTGAAGTACGGTGACCTTCTTCCAGCTGATGGCATACTGATTCAAGGCAATGACCTGA
AGATTGATGAGAGCTCATTGACTGGTGAATCTGATCATGTTAAGAAGTCTCTAGATAAGG
ATCCCTTACTTCTTTCAGGTACTCATGTGATGGAAGGTTCTGGAAGAATGGTGGTCACTG
CTGTAGGTGTGAATTCTCAAACAGGAATCATCTTCACCTTACTTGGAGCTGGGGGTGAAG
AAGAGGAAAAGAAAGATGAGAAGAAGAAGGAAAAGAAAA
>BG-RRB007
TCTGCTACAGATGGATGCCAGAGAGAAGCAGGGACCACAGACGAGAGAATCACAGTTCCT
GTATGCCTCAAAACTAGGCACGCAGCCTGCTCTCCTTTCCATCACACCCGGGAGACCTTC
TGGTAGTTCTGTTCTGGGTCCCTTAGCCAGAGTTCCACCAGCCACACCGGTGGCTCGAAT
GTCTGAGCAGAGCAACGTGAACTCCGAGCCTGAGGAGGAGGAAGGAGGCCTGGAAGATGA
AGATGGAGATGATGATGTTGCAGAGGTGGCTGAAAAAGAGGCCCAGGCTGCTTCCAAATA
TTTCCACATGCAAAAAGTAACTCGCCAAGAACCCAGAGCAACACCCATGTCCAGCCTGCT
TCCAGTACCCGGACTTTCACCAAAGGGACAACAAACTAAAGAAGACCATACCAAAGATGC
TTCCAAGGCCCCGCCCTCTGTGCCCACAGCTGGACAGCCGAGCTGGAGTCTGGATGAGCA
GCTTAAGCAGAATGGTGCTTTGGCCTGGAGTGACGATGCTGATGGAGGCAGGGGAAGAGA
GATCTCTCGAGATTTTGCCAAGCTGTATGAACTAGACGGTGATCCTGAAAGGAAAGAATT
TCTGGATGACCTCTTCATCTTCATGCAGAAGAG
>BG-RRB001
GAAGATCCCAGAGGAAAAGGCAGCAAAGGTTGCCACAAAAATTGAAAAAGAACTTTTCTC
TTTTTTTCGGGACACGGATGCCAAGTATAAGAATAAATATAGAAGCTTGATGTTTAATCT
AAAAGATCCTAAAAACAATATATTATTTAAGAAAGTTCTAAAAGGAGAAGTAACCCCTGA
TCATCTTATAAGAATGAGCCCAGAAGAACTAGCCTCCAAAGAGCTGGCTGCGTGGAGACG
AAGGGAGAACAGACACACCATAGAGATGATTGAGAAGGAACAGAGAGAAGTGGAAAGACG
ACCAATCACGAAAATAACTCACAAAGGTGAGATAGAAATCGAGAGTGACGCCCCGATGAA
GGAGCAGGAAGCAGCCATCGAGATCCAGGAACCGTCAGCTAATAAGTCAATGGAGAAGCC
AGATGTGTCTGAGAAACAAAAAGAAGAGGTTGACTCCACATCTAAAGACACCACTAGTCA
ACACAGACAGCATCTCTTTGACCTGAACTGCAAAATATGCAT
>SIGTR-AG0579
GAGCGGCTGGAGCAGCAGGTTCCTGTGAACCAGGTGTTTGGGCAGGATGAGATGATTGAT
GTCATTGGCGTGACAAAAGGCAAAGGGTACAAAGGGGTAACCAGTCGTTGGCATACAAAG
AAACTGCCCCGAAAGACCCATCGAGGTTTGCGCAAAGTTGCCTGTATTGGAGCCTGGCAC
CATGCCCGTGTCGGCTTCTCTGTGGCTCGAGGTGGGCAGAAAGGCTACCATCGCGGAACA
GAGATTAACAAGAAGATTTACAAGATTGGTCAAGGGTACTTCATCGAGGATGGCAAACTG
TTCGAGAACAATGCATCTAATGACTATGATTAGTCTGACAAGAGCATCAACCCAATG
>BG-RRS322
AATCTGGAAGACATAGAAGACCTGTTCTCTTTGGCTCAGTATTACTGTAGTAAGACGCCA
GCTTCTTTTAGGAAGGATAACCATCATCTCTTCGGTAGCACCCTGCTGGGGATCAAGGAT
GACGAGGCAGATCTGAGCCAGGCTCTGTGTCTGGCTGTTTCAGTATCAGAGATCCTTCAA
GCTAATCAGCTGCAAGGGGAAGGAGTCCGGTTCTTCGTGGTGGACTGCCGTCCTGCGGAG
CAGTACAATGCTGGGCATTTGGCAACCGCGTTCCACCTAGACTCAGACTTGATGCTCCAG
AATCCATCTGAGTTTGCACAGTCAGTAAAGTCCTTGCTAGAAGCACAGAAACAGTCCATT
GAGTCTGGCTCCATAGCAGGCGGGGAGCACCTCTGTTTTATGGGCAGTGGCAGAGAGGAA
GAAGACATGTACATGAACATGGTCCTCGCACACTTCTTA
>BG-RRJ029
GCTCATCAGCACCAACTTGTCGCACGGCCGAGAAGATGGCGCTGACACTGCTGGACTACC
TGTTCCACCGTGAGGTGCAGGCTGTGTCCAACTTGTCCGGCCAGGGCAAGCACGGGAAGA
AGCAGCTGGACCCCCTCACCATCTACGGCATCCGGT
>BG-RRJ028
CTACAGATGGATGCCAGAGAGAAGCAGGGACCACAGACGAGAGAATCACAGTTCCTGTAT
GCCTCAAAACTAGGCACGCAGCCTGCTCTCCTTTCCATCACACCCGGGAGACCTTCTGGT
AGTTCTGTTCTGGGTCCCTTAGCCAGAGTTCCACCAGCCACACCGGTGGCTCGAATGTCT
GAGCAGAGCAACGTGAACTCCGAGCCTGAGGAGGAGGAAGGAGGCCTGGAAGATGAAGAT
GGAGATGATGATGTTGCAGAGGTGGCTGAAAAAGAGGCCCAGGCTGCTTCCAAATATTTC
CACATGCAAAAAGTAACTCGCCAAGAACCCAGAGCAACACCCATGTCCAGCCTGCTTCCA
GTACCCGGACTTTCACCAAAGGGACAACAAACTAAAGAAGACCATACCAAAGATGCTTCC
AAGGCCCCGCCCTGTGTGCCCACAGCTGCGACAGCCCGAGCTGGAGTATGGATGAGCAGC
TTAAG
>BG-RRS324
CCATATTACCCGCTTTGTTGTGAATCTGAGGAAAGCAGTATAGACCATCTGCCGGGAGCT
GAGCGGAGAGCGAGGCGAATTTGGAATCCGCGCCAT
>FHCRC-GT-S17-3E1
TGAACCTTCTGGTGANCATAGTTGACACCAACCCGATTTGGTGGGGAAAGCAAGCATTAA
AGGAATCTCAGTTTACTTTATCCAAATGCATGGATGCAGTGATGGTGCTGGCGAATTCTC
ACCTGTTCATGAACCGCTCCAACCAGCTGGNTGTCATCGCCAGTCACATTCAGGAAAGCC
GGCTCTTATACCCGGGGAAGAACGGTGGACTTGGAGACTTCTTCGGAGACCCTGGCAATG
CGCTCCCCGACTGTAACCCCTCTGGGAGTAAAGATGGGAAATACGAGCTGTTGACNGCCG
CAAACGAGGTGATCGCTGAGGAGATCAAGGATCTGATGACCAAGAGTGACATCAAGGGCC
AGCATACGGAGACACTACTGGCAGGATCCCCTGGCCAAAGNTCTGTGCTACATTCACAGA
GTGAACAAGGNAGTTAAAGATAATCAGGAGATGAA
>BG-RRJ026
CAACAAAGAAAGCACCCTGAAGAGATGACTAAATTGGCTTTAGAACTAGCAAAAACATCA
GGAAAAAAGGATCCACTTGACTCAAATGATCCTGAAATCACAAAAAACATTGCTCAAAAA
AGTAAAGGGCATTCTACTTCAGAGAAAGCTCCACTGGT
>BG-RRJ025
CGGTCAGTGGCAGCTTCCGGTAGGAGCGCCGCGAAGCGCGACCCGGTCTCTGCTCACTGT
CATGTCCTACGGTCCCTTAGACATGTATCGGAACCCCGGGCCGTCGGGGCCTCAGCCCCG
GGACTTCAACAGCATCATCCAGACATGCAGTGGCAACATCCAGCGGATCAGCCAAGCCA
>BG-Ex510
CAGCCTATGATCTCAGCATTGATATTTATAGCCGTTACATCTACTGGACCTGTGAAGCTA
CCAATGTCATTGATGTGACGAGATTAGATGGACGATCAGTTGGAGTGGTTCTAAAAGGCG
AGCAAGACAGACCTCGAGCCATTGTGGTAAACCCCGAGAAAGG
>CMHD-GT_123A1-3
AGAGCTTCTGAGGTTTTGAATTATTTGTTCCTGTGCTGAATATTTGGACCCAGACCTTCG
GGAGCGTTCAGTAGTGTGCTCTACAGCTGAGCCAGGAGTCTAACCCTGCAGCATCTGAGT
ATCCATGAGCAAGCTCCCACTGTTTGTGGCTGAAGATTTCAAGTGCACAGAGCCATTATG
CTGACTGGGCATCCTCTGTACTGTTTGTGAAGTCGATAGTAAAATCCTGTTTCAATTTTG
AT
>BG-RRT536
CTAACACAGCATGGAATCCCAGTGATGAATTTGTCTGATGGGAAAGCATACTGCTTTAAT
CCATCCCTCTCCACATGGAACCTGGTTTCTGACAAGCAAGATTCATTGGCCCAGTGTGCA
GACTTCAGGAACAGCCTGCCGTCCCAGGATGCCATGCTTTGTTCAGGACCGTTAGCCATA
ATTCAGGGCCGCACCTCCAACTCTGGAAGGCAAGCTGCCCGGCTCTTCTCCGTGCCTCAT
GTGGTACAGCAGGAGACCACACTGGCCTACCTAGAGAACCAGGTTGCTGCGGCACTTACC
CTGCAGTCAAGCCACGAGTATCGTCACTGGCTCCTCCTTTATGCTCGGTACCTTGTGAAT
GAAGGGTTTGAATACCGCCTCCGTGAAATATGCAAGGACTTGCTGGGTCCAGTTCACTGC
TCCACTGGAAGTCAGTGGGAGTCAACAGTAGT
>BG-RRT534
GCTGCACTCTATCCTGTGGGCTATGAGGCCACGCGCATCTACTGGAGTCTTCGTACTAAC
AATCGTCGCTGCTGCTACCGCTGTTCCATCAGTGAGAACAATGGACGGCCTGAGTTTGTG
ATCAAAGTCATTGAACAGGGTTTAGAGGATCTGGTCTTCACCGATGCGTCTCCCCAAGCT
GTGTGGAACCGCATCATTGAGCCTGTGGCTGCCATGAGAAAAGAAGCCGACATGCTGAGA
CTCTTCCCCGAGTACCTGAAAGGCGAAGAACTCTTTGGGCTGACAGTGCATGCAGTGCTT
CGCATAGCTGAATCGGTCCCAGTG
>BG-Ex519
GCTCTCTAGCGTCGCTCTCTTGGTGTGCTTGTTCTTGACCCGGTCAATGATTTCAG
>GGTC-W231C05
GGGAGCGGGGTGTCGGACTCAGGCCAATCAGCTGTCAGAGCTCATGATAAATCGCAATGC
ATTATTGATAATAATAATTACTGGGACATGCGCGTTTCGGCCGAAGGGGGGTAGGATTTC
CCAACTCCAGGAATTGGTGGCGGAGAGGGGGCAAGTCACCAGGGCTCTTCCCGGCGCCCC
AATGCGCGCACCATGTCGAGGCGCAAGCAGGCGAAGCCCCAGCACATCAACTGGGAGGAG
GGCCAGGGCGAGCAGCCTCAGCAGCTACCGAGCCCCGACCTCGCCGAGGCGCTGGCGGCG
GAGGAACCCG
>FHCRC-GT-S14-8F1
ATGGCATGTCAGGCCGGGAACCATCCTTGGAAATCCTGCCACGGACTCCTCTGCACAGCA
TCCCTGTGGCAGTGGAGGTGAAGCCGGTGCTGCCAGGAGCCATGCCCAGCTCCATGGGGG
GTGGAGGTGGAGGTAGCCCCAGCCCCGTGGAGCTTCGGGGGGCTCTGGCGGGCCCCATGG
ACCCTGCGCTACGGGAGCAGCAACTGCAGCAGGAGCTCCTGGTCCTCAAGCAGCAGCAGC
AGCTCCAGAAGCAGCTCCTGTTCGCCGAGTTCCAGAAGCAGCACGACCACTTGACGCGGC
AGCACGAGGTCCAGCTGCAGAAGCACCTCAAGCAGCAGCAGGAGATGCTGGCGGCTAAGA
GGCAGCAGGAGCTGGAGCAGCAGCGGCAGCGGGAGC
>CMHD-GT_105E12-3
TATCGTGAACATCAGTGCAGCAGTTCTGGTCACCTGGATTTATAAACACCAAGAAGTAGC
AACAGCCAGTGTGCAAGTCACTGACAACCCAAGTCACCCAAAATCTTACTGAGAACCCAT
TAGCTCCTTGAATTAAAGATTATTTTGTGAAAAG
>GGTC-A052A08
AAAGTTCGTGCATGAGAAGGAGATCATGGCAGAAGATGACCAAGTGTTTCTGATGAAGCT
ACAGTCTCTTTTAGCAAAGCAACCTCCAACTGCAGCTGGAAGGCCTGTGGATGCATCACC
AAGAGTCCCTGGAGGCTCCCCTCGAACACCAAACAGATCTGTGTCATCCAATGTTGCCAG
TGTGTCCCCCATCCCTGCTGGATCCAAAAAAATTGATCCAAACATGAAAGCTGGAGCGAC
CAGCGAAGGGGTCCTGGCGAATTTCTTCAACAGTCTGTTGAGTAAGAAGACTGGCTCTCC
TGGAGGCCCCGGGGTCGGCGGCAGTCCTGGAGGAGGGGCTGCAGGTGCAAGCCCCAGTTT
GCCTCCGTCCGCCAAAAAGTCAG
>FHCRC-GT-S21-10D1
GTTCGAGCTCGCCGGCCGGGAGCAGCAGCGCTCTCCGGGCAAGTGGACAAGCCCCGCGCC
CCGCTGCGCTGCGCCATGCCGGAGGGCTGAGCTTTGGGGCCCGCTGCTCTTTGGGACACA
GCAGGACCTCGTCCCTTGGCGCCTTGGGACTGCGCGCGCCAGGGCGGAGCCCGGGCCGCT
GACCATGGTGCTGCCTCCTCCAGACCGGCGCCACGTGTGCCTGACCACGCTGGTGATCAT
GGGCAGTATGGCCGTCATGGACGCATACCTGGTGGAGCAGAACCAGGGCCCGCGCAAGAT
TGGCGTGTGCATAATTGTGTTGGTAGGCGATGTGTGCTTCCTGCTGGTGCTGCGCTATGT
GGCCGTGTGGGTGGGGGCTGAGGTTCGCACGGCCAAGCGTGGTTACGCTATGATCCTCTG
GTTCCTCTACATCTTCGTGCTGGAGATCAAGCTCTATTTCATCTTTCAGAACTACAAGGC
TGCGCGGCGCGGAGCGGCCGACCCAGTGGCTCGCAAGGCGTTGACACTGCTACTGTCTGT
GTGCGTGCCAGGCCTGTTCCTGTTGCTTGTGGCACTAGACCGCATGGAATATGTGCGCAC
CTTCCGAAAGCGCGAGGACCTGCGGGGCCGCCTCTTCTGGGTGGCTTTGGATCTGCTGGA
TCTGCTGGACATGCAGGCCAACCTCTGGGAGCCGCCACGCACTGGGTTGCCACTGTGGGC
CGAANGCCTCACCTTTTTCTATTGCTATATGCTGCTGTTGGTGCTGCCC
>CMHD-GT_144E11-3
ATGGAGAAACTGAGGCTCCAGAGCAGGCAGTGGCTTATCCAAACATCCCCGAAGCATACA
AATGCAGGAAGTCAGAGCCTCAGCCCAGCTGCCAGGCGTTTTCTGTGAAACTGCTCCCAC
CTGTGACAATCCAGAAGCTTAAAAGGAAACTTCTTCCCCAGAGATCAGCTCTAAGCCCAG
GGGAGTCATAATAAAGATGAAG
>FHCRC-GT-S4-4D1
GATGCTGCAAGACCAGTCCAAGGATTAAGCGGAGATGTGTCTCTGAAGAAGACTACTCTC
GATGCAACAAGAGATCCAAGAGCAGCTCCCCATACCAGAACCCCAGGAACAACTTGTCCA
TGACAGAACCCTGAGGACAGCTTTCTGTGGGAGAGCTCCGAGAACAACGTGCCATGGAGC
TTGAAGCTGGCCGTCCTTGGGATTTTCTTCATTGTGTTGTTTGTCTACATAATTGTGGAA
AAGAAGCCACTCTTGGGTTAAACCCTTCAGGAGCATAGCGGCGTCTGCTGTGTCCCGACC
TTTAACAGGAACCTTAGAGCTGTGCAGAAGGTCCATGGATACAACCAGGCAACTTCTCCC
CGCCCTATACTGGCTTCTCCTGGCTGATTCTGGGTTCAGCCGGGTGGAGGAGCAAGGGCA
CAACCAGGCAGCATGGTGGTGCATGATGGTCTGTAAGCCAAGGAAGCCATCATTAAAGAT
GCTAATACATCAGCACGCTCTTCTGTAAGGGAAACTGCCTGAGCCTCCTACCCTCTGCCC
TCCGGTTTCCTCCTGTCCGTTTTCTTCCCCAGCCGAAAAGGCTTCACATTCTTACGACTG
AGACTACTTGCATACTACAGAGCATAGAAACAAGGAGACAATTATGTTCTTAATAAAATA
TGTCTAAGTGTCCAAAAAAAAAA
>BG-XC271
AAGCTTTTAAAAGATGCCATTGTTTATGGTCAGCCTCGGACAAGAAGACCCTGGAAGAAA
ATCTTAATCCTTGTGGAAGGCATATATAGTATGGAGGGGTCTATTGTTCGCCTTCCTGAA
GTGATTGCTCTCAAGAAGAAATACAAGGCATACTTGTATCTGGATGAGGCTCACAGCATT
GGGGCTCTTGGCCCTTCAGGGCGAGGCGTGGTAGATTACTTTGGCCTGGATCCTGAGGAT
GTAGATGTTATGATGGGAACATTCACAAAGAGCTTCGGTGCTTCAGGAGGATACATCGGA
GGCAAGAAGGAGCTGATAGACTACCTGCGCACACATTCTCACAGTGCTGTGTATGCCACG
TCGATGTCACCGCCTGTGATGGAACAGATTATCACCTCCATGAAGTGCATCATGGGGCAG
GATGGCACCAGTCTT
>BG-XL952
GGGGGGGGCGGCCGCTCACCATGGCCTCCCTCTTCAAGAAGAAGACTGTGGACGATGTCA
TAAAGGAACAGAATCGAGAGCTGCGTGGCACCCAGAGGGCCATCATCAGGGACCGAGCAG
CCTTAGAGAAACAGGAGAAACAGCT
>BG-XC277
GCTCTGTCGCACGCGACCCTGGCGGTGGCTGCAGCGACAGCGCTTGGCGCGCGGAGCTAC
AGCCATGGCAGTCGCCGTCGAGGGCGCCCGCAGGAAAGAGCGCATCCTCTGCCTGTTTGA
CGTGGACGGGACCCTCACGCCAGCTCGCCAGAAAATTGACCCTGAGGTATCGGCCTTCCT
GCAGAAGCTACGAAGCAGGGTACAGATCGGCGTGGTGGGTGGCTCTGACTACTCTAAGAT
CGCCGAGCAGCTGGGAGAGGGGGATGAAGGTAGGCATGGC
>FHCRC-GT-S5-1G1
GTGCCCCTTTCAAGGTCTCAGCATCCTCACGCTACCTCCTGCCGCCACTTCCACCTGGGC
CCCCCACAGCCGCAGCAGCTAGCCCCGGACTTCCCGCTGGCCCACCCCGTGCAGTCGCAG
CCGGGCCTCAGCGCCCACATGGCCCCGGCCCACCAGCACAGTGGCACGCTGCACCAGTCG
CTGACCCCGCTGCCCACCCTGCAGTTCCAGGACGTCACAGGTCCCTCCTTCCTACCTCAG
GCCCTGCACCAGCAATACCTGCTGCAGCAGCAGCTCCTGGAAGCTCAGCACCGCAGGCTC
GTCTCGCATCCCAGGCGGAGTCAGGATCGAGTGTCTGTCCACCCCCACCGCCTTCACCCC
AGCTTCGACTTTGGCCACCAACTGCAGACACCTCAGCCCCGGTATCTGGCTGAGGGCACT
GACTGGGATCTCAGTGTGGACGCCGGCTTGAGTCCTGCCCAGTTCCAGGTGCGGCCCATC
CCTCAGCACTATCAGCATTACTTGGCAACTCCTCGAATGCACCACTTCCCGAGAAACTCC
TCGTCCACACAGATGGTTGTCCATGAAATTCGAAACTACCCTTACCCCCAGCTTCACTTC
CTCGCCCTCCAGGGACTAAATCCTAGCCGGCACACCTCTGCTGTTCGGGAGAGCTATGAG
GAGCTGCTGCAGCTGGAGGACAGGCTGGGAAACGTGACCCGAGGCGCTGTACAGAACACC
ATT
>FHCRC-GT-S12-8F1
GTGCATACAACCAAACGAGGTGATCCTCATGAGCTGAGAAACATATTCCTCCAGTATGCC
AGCACTGAGGTGGACGGGGAGCATTACATGACTCCAGAAGACTTCGTTCAACGCTATCTT
GGCCTGTACAACGATCCAAACAGCAACCCAAAGATTGTGCAGCTCTTGGCAGGAGTAGCT
GATCAAACCAAGGATGGGTTGATCTCCTATCAAGAGTTTT
>GGTC-G007C04
AGACACCACGTCCTAGGGCCAGAAGACCTGCCCCCACGACAGTCGCTGGAGACACCCCAG
ACCGGAGAGACTGACATCGGGACAGGACCCGCCCCTCTGCTTCCACCTCTCAGGGACCTC
CTCTGCTCCGCCGCCGGGCGAAGTGCTGGGAGACCCAGCCGCCTGTCGCGCTCCTGCAGG
GGGACCCTCAGCTAGGCAGCCAGCTGGCGCCCGCGTAGATGGCGAGGAGCCCCCAAGGCC
TCCTGATGCTGCTGCTGCTACACTACTTGATCGTCGCCCTGGACT
>CMHD-GT_70B3-3
TTTGAACAGAAAAGTGATGCAGTTTTTGATGAAATTGTAGAAAACTGTGGTGTCATGGAT
ACAGAAATGTCTGAAGATACAGACCACAACTTAACTCCCACCCTTGCCAGCATGTCTTAT
GGAATGCCGAATCAAACAGGATCTGAAAATTCATTGCTGGATGAAGATGATTATTTTTTG
AACTCTGGGGATCTTGCAGGAATTCCAGTCGTTAGTAGTGACAATGAGGATGAACAGGAT
TGTAGTTCAAAGGACAACCTTGTTTCTTCAGTTCACACTGATGGTAGTTTGGAAGTAGAG
AGAAGAGCTGCTCATCAGGAATCAGACAATGAAAATGAAATAC
>CMHD-GT_125B9-3
TTTTATAATTCTGCTCATTGATGAAGGCGACTTATGCTGAGCCAACCACAAATAAAGGTA
GTTTTAGATTTGG
>BG-XK078
GGAGGGCAATATGGCTTCCTGCACCTGGTGACGGTTGAGGGAATTGAATTTGGTATCATG
GAGAAACCGCGGGGCACTGAGGAGGCGCCATCTTCAGAGCCAATGGAAGAGGAGGAGGAA
GATGACTTGGATCTCTTTGGGGGCTACGACAGCTTCCGGAGTTACAACAGCAGTGCGGGC
AGCGAGAGCAGCTCCTACTTGGAGGAGTCAAGTGAAGCAGAGAACGAGGACCGGGAAGCA
GGGGAGCTGCCCACCTCACCTCTCCATCTGTTCAGCTCTGCGAACAACCGCTCCTTGGAT
GGAAGTGGTTCTGAGCCAGCTGTCTGTGAGATGTGTGGTATCGTGGGCACAAGAGAAGCT
TTCTTCTCAAAGACCAAGAGGTTCTGCAGCGTCTCGTGTTCCAGGAGCTACTCCTCCAAC
TCCAAGAAAGCGGGTTTCATTTTTTTAAAAGGGGGGGGGGGGGG
>BG-XN007
AACACGTGTTTCTCTGTTTATGGACGTGGATCCCACGCCAGCATCCACCGGTCACTGCCG
CCGCCCACAGTGACGTCACCCACGAAAGCACACACGTAGTTGCGGACTCCGTGGTCAAGA
TGTCTCTGCCATCCCCACAGGACGGACGGACGGACTCCACA
>BG-RRZ491
TTTGAGAGGCCGGAAGTGGTGCTGCCGTTGCTCGCAGTTTCAAAATGCAGTGCAGGCCTT
AGGGTCTCCGGCTGCCACCCCTCCCCCAGCTAGGAGGGGGAGCGACTCATGGAGCGGCCG
TA
>BG-RST121
GACTTGCCTGTCCAAGATCTGTTGGAATCTGCTTCTACAGAAGACCAGCTGAAACAAATA
GCTTCGTGGGACTGAGCACAACTACTAGATTCTTGGACTTCCGTTCACAGCTGCCAATTG
TTGGGAGTACAATAATGGAGGAGTCGGAATTGGAGAT
>BG-RST652
CGGGCTTTGGGCGGCTGCTGCTCGGCCTTGGCGGAGGCTTGTTCCAGCTCGCCGTTCGGT
CCCAGGCCTGGCTGGTGAGCTGCGCGCAGTATGGGCAAATGCTGCTTCTACACGGCGGGG
ACGCTGTCTCTGCTGCTGCTGGTGACCAGCGTCACGCTGCTAGTGGCTCGAGTCTTTCAG
AAGGCGGTAGACCAGACGATCGAGA
>BG-RST651
GTCTTGCATCCTTCCGGCTCCGTCGTGGAAGGAGGACTGCGCCTCGTCTTCCTGA
>BG-RST122
GAGGTTGCAGGTCAGCAATGTTTTGTCTCAGCCTCTGGCTCAAGCTGCAGTGAAGCTGGA
GCATGCTAAGTCGGCGGCTACCAGGGCTACCGTCCTGCAGAAGACGCCCTTTTCGCTTGT
GAGGAATGTTGGTTAGTGAGCTCTTCTAGAAGGTTAAACTTTCCAGTGGCTACTATGACT
TCTCTGTCCGAGTTGAAGGTGACAGCCGTTACATTGCAAACACTGTAG
>BG-RST656
GAACTGGATTTGTCCTATAACCAGCTGACCCGCCTTGATGAATCTGCCTTTGTGGGTCTG
AGCTGACTGGAGAGATTGAATTTAGGGGACAATAGAGTCACTCACATTGCTGATGGTGTA
TTTAGGTTTCTTTCCAATCTTCAGACATTAGATTTGAGAAACAATGACATTTCATGGGCC
ATAGAAGATGCTAGCGAAGCCTTTTCTGGACTCAAAAGTCTCACTAAGTTAATCTTGCAA
GGAAACCGGATTAAGTCAGTTACACAGAAAGCATTCATTGGCCTTGAGTCCCTTGAGTAT
CTAGATTTGAACAACAATGCTATAATGTCTATCCAAGAAAATGCTTTTTCTCAGACTCAC
TTAAAGGGACT
>BG-RST654
GCCATGCCAGCTCCTGTGACCCTGTATACGGCCACTGCCTGAATTGCCAGCACAACACAG
AAGGACCTCAGTGTGACAAGTGTAAGCCTGGCTTCTTTGGAGATGCCACAAAGGCCACAG
CCACTGCCTGCCGGCCCTGTCCCTGCCCATACATCGACGCTTCCCGAAGGTTCTCAGACA
CTTGCTTCCTGGACACGGACGGCCAAGCCACTTGCGACGCTTGTGCCCCAGGTTACACAG
GCCGCCGCTGTGAGAGCTGTGCCCCTGGATATGAAGGCAACCCCATCCAGCCTGGCGGGA
AGTGCAGGCCCACCACCCAGGAAATTGTGCGCTGTGATGAGCGAGGGAGCCTGGGCACCT
CAGGGGAGACTTGCCGCTGTA
>BG-RST129
AGCTTCGAGTCAAGATCTCCACTGAAGTTGGCATCACAAATGTTGATCTTTCCACTGTGG
ATAAGGATCAGAGCATTGCACCCAAAACTACCCGGGTGACCTACCCAGCCAAAGCCAAGG
GTACATTCATCGCAGACAGCCATCAGAACTTTGCCCTGTTTTTCCAGCTGGTAGATGTGA
ACACCGGTGCGGAGCTCACCCCTC
>BG-RST659
GTTCCGGTTGGCTGGAGCCCAGCGGCGGGTGTGAGAGTCGGTGTTGTGAGCCGCTTCCAG
GATCCTGCGATCCGGAGAAGCCGGGGTCTGAGCGGCTCCTCCAGAGTTCCTGATCTATGA
AATGGCAGAGAATGGAAAAAATTGTGACCAGAGACGCATAGCAATGAGTAAGGATCAGCA
CAATGGAAGTCTCACAGACCCCTCTTCAGTTCATGAGAAGAAGAGAAGGGATCGGGAAGA
AAGACAGAATATTGTCCTGTGGAGACAGCCACTCATTACCTTGCAGTATTTCTCTCTGGA
AACTCTTGTAGTTTTGAAGGAATGGACCTCAAAATTGTGGCATCGTCAAAGCATTGTGGT
GTCCTTTTTACTGCTGCTTGCTGCGCTTGTAGCTACGTATTATGTGGAAGGAGCGCACCA
A
>FHCRC-GT-UAS-2B3
CATGATATGCGGGGAGCATTCTGGGAGGAGAAGCGCCTAAACCGGTCCAGAAAGATCCCT
GTGGCTGCTGCCGGGCAGGAGGTGGAGGGCTGGAGCTGGAAGCCATCACTGGAAAGTACC
ACAGGAGCCCAGGAATGCTAACTGTGTCCCTTAGCACCCGAGCCACACTTCAAAACCAAG
GCCAGGTGCCCCAGCCTCCAGAGTCCCCGAGACACAGCTAGCCAGTCCAACCTCCGTGTG
CGCACACACCATATCCTTCATGGACCTCCCTCCTCAGCGGCCTTTCGGGCAAACACAGGA
CAGAGACTGAGTCTCACTTAGCTGAGGGCAACCTCTCAAGAGCTGAAACGTTCTGTGTCC
ATCAAAAGCATCAACAACTAGCAAGCATGACCAGTAGATATTTTTACAATGCTGCCTTTG
GAACTCAGGCCCGCAATTATACATGCCAGGCAAGGGCTCTCTCTATCACGGAATTAAGGG
CCCCACCTCAAGTCATTAATTTACTCGGTGAGAGGTCGGAGAGTTGTTGTACTGAGTTC
>BG-RRR053
AGAAGGTCCAGCAGCAGCTCCAGGATGAGGTCCGGCAGGCCAATGCACAGTTGCTGGAGG
AGCGGAAAAAGAGGGAGACACATGAGGCACTTGCCCGAAGGCTCCAGAAGCGCAATGCAT
TGCTGACCAAGGAGAGAGATGGCATGCGTGCCATCCTGGGATCCTACGACAGTGAGCTGA
CCCAAACTGAGTACTCAACCCAGCTGACACAGCGCCTGTGGGAGGCCGAGGACATGGTTC
AGAAGGTACATGCCCACAGCTCGGAGATGGAGGCTCAGCTGTCTCAGGCCCTGGAGGAGC
TTGGGGTTCAGAAGCAGAGAGCTGACAC
>BG-RRR051
GCAGATTAGGTCTTTGTCTGAAGCCATGTCAGTGGAAAAAATTGCTGCAATCAAAGCCAA
AATTATGGCTAAGAAAAGATCTACTATCAAGACTGATCTAGATGATGATATAACTGCCCT
TAAACAGAGGAGTTTTGTGGATGCTGAGGTAGATGTGACCAGAGATATTGTCAGCAGAGA
GAGAGTGTGGAGGACAAGAACAACTATTTTACAGAGCACAGGAAAGAATTTTTCAAAGAA
TATTTTTGCAATTCTTCAATCTGTAAAAGCCAGAGAAGAAGGTCGTGCCCCTGAACAACG
GCCAGCTCCAAATGCAGCCCCCGTGGATCCTACATTGCGTACAAAACAGCCTATTCCAGC
TGCTTACAACAGATATGACCAAGAAAGATTCAAAGGCAAAGAAGAAACGGAAGGCTTTAA
GATCGATACTATGGGCACCTACCATGGCATGACACTGAAATCTGTAAC
>SIGTR-XP0609
ATCCCACGCCAGCATCCACCGGTCACTGCCGCCGCCCACAGTGACGTCTCCCACGAAAGC
ACACACGTAGTTGCGG
>BG-PT193
TTGTGCCACAAAGTCAGGTGCCTAATNCCCGAGTCACCTGGCAAGTCCTTTCAGCCAATC
ACCATGAGCTGTAAGATTGTCTCAGGTTCTCCCAATATCAACTCCAAGCCCATCACCATT
ACCTCGCACACCAACTTCCACTCCAGTTCATTTGAAGCAAGGCACTGCCAGTTCTGGTGT
CAGCAACCCTCATGTTATTGTGGATAAGCCTGGGCAGGTCATTGGAGCCTCCACTCCAAG
TACAGGAAGTCCTACAAGCAAGCTCCCAGTGGCCTCTCAGGCTTCCCAAGGAACAGGGTC
CCCTATTCCTAAGATTCATGGAAGTAGTTTTTTGACATCTACTGTGAAGCAGGAGGAGTC
TTTATTCGCATCTATGCCACCTCTTTGCCCAATTGGTAGTCACCCTAAAGTGCAGAGCCC
CAAAGCTGTGACTGGAGGACTTGGGGCTTTCACAAAGGTGATCATCAAACAGGAACCTGG
AGAAGCTCCTCATGTGTCCACAACAGGAGCTGCGAGCCAGTCAGCATTCCCTCAGTATGT
GACCGTGAAAGGGGGTCACATGATAGCTGTGTCCCCTCAAAAGCAGGTCATAAGTGCTGG
AGAAGGGACCACTCAGTCACCAAAGATTGCACCCTCCAAG
>SIGTR-XP0600
GCTGGTTCAGCACAGAGTGGGGACCCAGCAGGTGGCTGAG
>BG-RRU584
TTTTTCAATTTCCGTCGGGCCCTGTGCCGCCATTTTCTCGCCGCTTGTGTGGCTCGCTGG
CTGCGTGGCTCGGTTCTTGGGAGCGAAGCTTTGTCCGGTTCGGCAATGGACGGAATTGTC
ACTGAGGTTGCTGTTGGTGTGA
>ESDB-PST1639-NR.seq
GGCTCTTGTCTTTCTCTTAATCAGCTTTCCTATAACTGCGGCTGGCTTTTATCACAAACA
CCTATCTAGTCACTGTTGTGAACCGCCGNCTGTATTTTCTTACGTAATGTTTATTTCTGG
TGATTTAAAAGACCCTCGNGGGCAGCGTTAATAAATGTGGACTTTGGTAATCTGNTCCGT
ANTCTTAGCGGGGAGACCATGTTAGGGCATTCAAGACCTAAAGATGACAGGATTTTGTGA
AGGACAAAATGGTGGCGGCAGTGCAAGGCCACCCCCTATGATGAGGACCTTTTCACAGAC
CTGTACTGATATATCTGTGAGGATAAGTAACTCTGAGGAGGCTGGCCCTACATCACAGCC
TTCTCATCCTTTAGAGATTCTTGGTGTCAAGTAACCCGATGCTACTTCTCTACAAGTTTG
AGGACCCCTTACAN
>BG-RRU586
GAGCAGCCAAGATGGCCGACTTTGAGGATCGGGTGTCGGATGAAGAGA
>CMHD-GT_2C9-3
GTCATTCTGGGGATCAAACCCCAGGGCTTTGTGCATGCCAGTCACACACCTCACCACTTT
GCTGTCAGTCCAGCCTGCAGCCTGCCTCTCTGCCCACAGCCAACCCCTGCAATTTGTAAT
TAGAATGTCAGAGCCAGCGAGCTCCAGCTGCTGTTTGCGTTCGTTCCTACAGGCGGCTGC
TGTGCACTTAACCTCAGGTGTGTTTACAACTTTCACACATGACACTGCCCATGGCTGATT
CAGGGGACCAGCAAAGGGACCAGAAACTAAGCGGCTAGTGAAAGACGCACTTGACCTAGC
AAGTTAAAGACTTACAAGAGGATAACGAGGAAGCGTCAGC
>BG-XC603
GCGGCGCGGGCACCAGCGGGGACAGCGGCGACGGCGGCGAGCAGCTCCTTACTGTCAAGC
ACGAGCTGCGGACCGCCAACTTAACAGGACACGCAGAGAAGGTGGGGATTGAAAACTTTG
AGCTCGCTGAAGGTCCTAGGACACTG
>GGTC-W063F04
ATAATCNNAGAATCAGAGNNGAGTCTCNTTTGNTNGACTGCCATTAGTANNGCTNCAGCT
CAGCAAAGGCNGGGTCGAGCTGGACGGACCAGACCTGGGAAATGCTTCAGGCTTTATACA
GAGAAAGCTTATAAAACAGAAATGCAGGACAACACCTATCCTGAGATCCTGCGCTCTAAC
CTAGGATCGGTTGTGTTGCAGCTGAAGAAGCTTGGTATTGATGACTTGGTACTCTTTGAT
TTTATGGACCCACCAGCTCCTGAAACTCTGATGAGAGCCCTAGAACTTTTGAATTATTTG
GCTGCTTTAAATGATGATGGAGATCTGACTGAATTGGGATCCATGATGGCAGAGTTCCCT
TTAGATCCACAGCTCGCTAAAATGGTTATTGCAAGTTGTGACTACAACTGTTCTAATGAG
GTCCTATCTATCACTGCTATGTTGTCAG
>BG-RRR581
GGGACCTGAAGGGCCAGTTGTGTGACCTCAATGAAGAGTTGAAACGCTATTGGGAGAAGA
CTCAAACGCTGGAACTGGAGAACCGGGGTCTTCGGGAGCAACTCAGAGAGGTCCAGGAGC
AGGCCACGACCCTGGGGACAGAGCGGAACACCCTGGAAGGGGAGCTGGCCAGTGTACGCA
GCCGAGCTGAGCAGGACCAGCAGAGGCTGGAGACGCTGAGTGCCCGTGTCTTGGAGCTGG
AGGAATGTCTGGGTACCAGGGAAAGGCTGCTTCAGGAGCTTCAGGGAGAGCGGCTGCAAT
TGCAGGAGGAGCGGAGCACACTGAGCACCCATCTGGAGGAGCAGGAGAGGAGGTTTCAGG
CCACAGAAGCAGCTCTGTCAAGCAGCCAAGAAGAGGTGGTGTGTCTTCGGCAGAAGACTG
AAGC
>BG-RRR582
GCTTGACTCGAGACTCGAGCCCCGGGCTACCTTGCCAGCAGAGTCTTGCCCAACACCCGC
AAGGGTCCACACGGGACTCCCCACGGGACCCTAAGACCTCTGGTGAGTGGATCACAGTGC
CTGCCCCAATCCAATCGCGCGGAACTTGAGACTGCGGTACATAGGGAAGCAGGCTATCCG
GTCTTTTATTTGTGGGCACAAGTCCCTTCCGCTCGACTCGAGACTCGAGCCCCGGGCTAC
CTTGCCAGCAGAGTCTTGCCCAACACCCGCAAGAGTCCACACGGGACTCCCCACGGGACC
CTAAGACCTCT
>SIGTR-AT0859
TTGTGAGCTCTTCTAGATGGTGGCCCGTCTAGCCGTGGAACCCACCGAAAGCTGAGAGTC
TCTCTCTCAGCCGTAAAGGTCGGACTCACTGAAGCAGTCAGGCCCGGTTCTGAAGAGTTT
TTTCGCCGACTCTCGTTCATTGGTCTCCTGTGAGGACTCGGCAACGCGTGGAGTCGGCTA
AGAGAAAAGCGAGGCAAGGCAGGCGG
>BG-RRH099
GCGGTCACCTGCGCGGTGTGGCTGGCGGCCTACGGGCTCTTCACCCTGTGCGAGAATAGC
ATGGTCCTCTCTGCCACCATCTTCATCACCATCTTAGGCCTGCTTGGTTACCTCCATTTT
GTGAAGATTGACCAGGAGACTCTACTAATCATCGACTCACTTGGCATCCAGATGACTTCA
TCTTATGCATCGGGCAAAGAAAGTACCACCTTCATAGAGATGGACAAGGTCAAGGACATT
ATCATTAACGAGGCTATCTACATGCAGAAGGTCATTTACTACCTCTGCATTTTACTGAAG
GAGCCGGGGAAGCCACACGAGATCTCTCGAGTAGTTCCTGTCTT
>BG-RRR587
CATTGAAGAGAGACCATGATGGCGGCGGCGCTGGGGCCCCCAGAAGTGATCGCTCAGCTG
GAGAACGCGGCCAAAGTTCTGATGGTCCCAAGTG
>CMHD-GT_140D3-3
TTGGCTGGCCATGGTGAGCACTCTTGGAAGGCAGATCAAGAAGATCATGTTTATATTCAG
CTACACAGCAAGTTTAAGACCAATCTAAAGGAAATGACACAGGTGCCTGTTTCAAAGGAA
AAATGTATGTGACTTATCATGTATTTCCCATGGACATGTATGAAAGCCATAAGTAAAATA
AAAGTAGTTTCATTATTACAATTAAATCC
>BG-XE462
CAGGAGCAGCACTATCAGCAGTATATGCAGCAGTTATATCAAGTCCAGCTTGCACAACAA
CAGGCAGCATTACAGAAACAGCAAGAAGTAGTGATGGCTGGGGCATCATTGCCTGCATCA
TCAAAGGTGAACACAGCTGGAGCAAGTGATACACTGTCAGTTAATGGACAGGCCAAAACC
CACACTGAAAATTCCGAAAAAGTCCTTGAGCCAGAAGCTGCAGAAGAAGCCTTGGAAAAT
GGACCAAAAGACTCTCTTCCAGTGATTGCAGCTCCATCCATGTGGACAAGACCACAAATC
AAAGACTTTAAAGAGAAGATTCGGCAGGATGCAGATTCTGTGATTACAGTACGTCGAGGA
GAAGTCGTCACCGTCCGAGTCCCGACTCATGAGGAAGGATCATACCTATTTTGGGAATTT
GCCACAGACAGTTATGACATTGGGTTTGGGGTTTATTTTGAATGGACAGACTCTCCAAAT
GCTGCTGTCAGTGTGCATGTCAGTGAGTCCAGTGACGAGGAGGAGGAGGAGGA
>SIGTR-XS0709
TGACCTCACCTCACCGCCGTCTCCTTCGTCCCTTGTGGGGCAGGGCTGGAGCCAGATTTC
CAACATCCCTAATAGACCTCCTTGGAGCTCCTTCAGCCAATTCAATGGCGTCCTCTACGA
CTGCGTCTCTAGGATTTCACTATGAAACAAAGTATGTTGTTCTCAGCTACTTGGGACTTC
TTTCTCAGGAGAAACAAACAAGGTCCCTCACCCCCA
>GGTC-M004E06
CGGCCTCTACCGAGGTTGGTGTGTCTTGCGGAGCTCGGAGCACGTGCGCTGGCCAGCTGC
CAGTTTGAGGCGATGTCTGCCCTGGATGACTTGAAAGTAGGGTGGTCTTCACCAGGCTAA
AAGAAGTAATGATCCATAACAGGGTGCACTGTGGTTCTAGATCTGAATGAGATCGCGTTC
ATCAGGACTTCAGGTTT
>GGTC-A055A08
GAGGTTCAGATAACAAGATGAAGTTACAAATCTCCACATTGCTGAGGATGAGGGGCTCGC
AGACTGAGTTTTAACCACAGACGGTTGTTTCCATGATAGAACAGAAGGATGGGGAAATAA
AACACCTTTTAGGGGAAATTAATAAACTGGAGAAATTTAAGAACTTATATGAAAGTATGG
AATCGAGGCCTTCCACATCAGACACCGCTTGTGTGCTAGAAGACAGCACCTATTACTCAG
ATCTACTTCAGCTGAAGCTTGATAAGCTAAACAAAGAAAATGAAAGCACAAAGGACGAGC
TGTCCATCCAGAGGATGAAGGCTTTATTTGAGAGCCAGCGGGCCCTGGATATTGAGCGGA
AACTGTTTACAAATGAAAGACACCTGCAGCTCTCAGAAAGTGAAAACATGAAACTGAGAG
CGAAGCTAGATGAACTCAAGCTGAAGTATGAACCGGAAG
>BG-ST567
GTGTACACAGGGACCAACGGAGACGGATCGCAGCGAGCTGAGGGTGCCTTAGCGACCTCC
TGGACAGACCCGCCCGCGCCATGCGCTCGCACACTGGCCTGAGGGCGCTTGTGGCGCCTG
GTTACCCGCTCCTCCTTCTATGTCTTCTGGCGGCGACGCGCCCTGATCCGGCTGAGGGCG
ATCCCACAGATCCAACTTTTACAAGTCTACCTGTTCGAGAAGAAATGATGGCGAAATACT
CAAACCTTTCCTTAAAGAGCTGTAATATCTCAGTGACGGAAAAGTCCAATGTATCAGTAG
AAGAGAACGTAATTTTGGAAAAGCCTTCTCATGTGGAACTCAAATGCGTGTACACAGCAA
CTAAGGATTTGAACTTGATGAATGTGACTTGGAAGAAAGATGATGAGCCCCTTGAGACTA
CGGGTGACTTCAATACAACTAAAATGGGCAACACCTTAACCAGTCAGTACAGGTTCATCG
TTTTTAATAGCAAACAATTGGGAAAATATTCTTGTGTCTTTGGAGAAAAGGAACTAAGAG
GGACCTTTAACATCCACG
>FHCRC-GT-S20-5D1
TTTCGACGGCGACGACTTTGATGACGTTGAGGAGGACGAAGGACTTGACGACTTGGAAAA
TGCTGAGGAGGAGGGCCAGGAAAATGTCGAGATTCTCCCATCTGGTGAGCGACCACAGGC
CAACCAGAAGCGGATCACCACTCCTTACATGACCAAGTATGAGCGGGCCCGGGTGCTGGG
CACCCGGGCTCTTCAGATCGCGATGTGTGCCCCGGTGATGGTGGAGCTGGAGGGGGAGAC
AGACCCTTTGCTCATCGCCATGAAGGAACTCAAGGCGCGGAAGATCCCCATCATCATTCG
CCGGTACCTGCCAGACGGCAGCTATGAGGACTGGGGCGTGGACGAGCTTATCATCAGCGA
CTGAGCCGGGCGCGCTCGGCCTGCACCAGCTCTGCTGGGCACCCTCTCTGTGCCCGTTTT
ATATGTGTAAATAATAAACCTCACCCTTTCCAAAAAAAAAA
>GGTC-A055A07
ACTGTCNNCNNNCGACCATCGCGGGGCCGGGGAGTGAATAGCTCATCTTGGCTCTGGAGA
CCTNNNAGGTTAGATGGAGCTTGACNNNTGTTGGGTATCCCTCAGCTATCAAGGGATCCT
GCATTGAACAGAGAAGATGACTACAGAATTGAAAGAGACCATGGGCAGAGCCTCTTGGGA
CCCAGAGAAGGTGAAAATGGAAGAAGATGATGAAAGTGTCATAAGTCAGGCATCCAGCCA
ACAAGTGTACTATGAGAACGACAAGGACTGTGCCCCAGGGGAGGGTCCTTATGGAAGCAT
CAGTGTATCAGAAGATGAGGAAAAGGGTCAGGAAATGTTCCGGGAAATGGCAGTGGTGCT
AAAAGCAACACAGGAGGCTGCTGCTGCTTCACCCTTTGGGAGCTACTCGTTGGCAGGGAC
TCTGGCCGAGAGTCAAATCCTGGAGCTTCATGGGAACCCAACCCCAACAG
>GGTC-A055A03
GCGCGGCCCGGGTGGAGGTCCCGAGGAGTCAAGAGACCAAACAGCGTAGGCAGG
>GGTC-W030E07
AGGGAGGAACTAGACCTTCCTNNNAGTGCGAACCAACCGGCAAACCAGACTGAATGCTCG
GATTGGGAAAATGAAACGGAGGAAGCAAGATGAAGGCCAGGTATGTCCCCTGTGCAGCCG
CCCCCTGGCAGGATCGGAGCAGGAGATGAGTAGGCATGTGGAGCACTGCCTCGCTAAGAG
GGAAGGCTCCTGCATGGCTGAAGATGATGCTGTGGACATCGAGCATGCGGACGGCAACCA
CTTTGGGGGGTGTGGGTTGTGTGGGCAGAAGCGGATACGGGCCACCACACTCCTGGAAGG
TGGCTTCCGAG
>BG-LST110
GACTGGTTTGCGCTGTTGAAGCCATGGCGCCTGCCTGCCTGCTTGCGCCGCTGCTGCTGC
TGCTCCTCGGAGGCTTCCCCTTGGTCCCCGGAGAGTCGATTCGAGAGACAGAGGTCATCG
ACCCCCAGGACCTCCTGGAAGGCAGATACTTCTCTGGAGCCCTCCCCGACGACGAAGATG
CTGGCGGCTCGGATGACTTTGAGCTCTCGGGTTCTGGAGATCTGGATGACACGGAGGAGC
CCAGGCCCTTCCCTGAAGTGATTGAGCCCTTGGTGCCACTGGATAACCACATCCCTGAGA
ATGCACAGCCTGGCATCCGTGTCCCCTCAGAGCCCAAGGAACTGGAAGAGAATGAGGTCA
TTCCTAAAAGGGCCCCCTCCGACGTGGGGGATGACATGTCCAACAAAGTATCCATGTCCA
GCACTGCCCAGGGCAGCAACATCTTTGAGAGAACTGAGGTCTTGGCAG
>BG-KST232
TTGCATCCTTCCGGCTCCGTCGTGGAAGGAGGACTGCGCCTCGTCTTCCTGAA
>BG-KST233
ANCGNGGAAACAATGAGGTTAATCGCAATTGGAAAAGGCAGCTCACTGGAAGAGGCTTCC
TGTNTTTGGCACCGAACCGCGAGTTNTTTTCANCCCTCTNGCACGCCCATGGCCAGAAAT
GCATCGTTCAGACCACGTCTTGGTCCCAGTGCTCCAAGAGCTGCGGAACTGGCATCTCCA
CACGAGTTACCAATGACAACCCAGAGTGCCGCCTGGTGAAAGAGACCCGGATCTGTGAAG
T
>BG-KST231
ATTGAGAGAGAAAGAAGGGAGGGAAGAGGAGACCTCCAATTTTAAGTTTTCAGCCATTGT
TCTCTAGAGATGGGAAATGGCTGTGGTACCTGATCTGAAGAGTTGTACTCGGTGGTATTG
GCTTGTGTGGTTCTGGAGAAAGAGTAAAATGGACTGTTTGAATCTCCTCCACTGGTTCAA
GTCA
>SIGTR-AL0303
TAGAAGTTTTCCCTTCCTGGGCGGCGGCGGAGCTGGTAACCAAGGTAGAAACGCTCAGGC
AGAAGCTTTCTTGACTCCTAGGGAAGGCGGCAGCTGCAGCAGGACCTGCATCGTCCCAGC
GGCTTTTCCAGAGCTTCTCAAATGCTCTGATCGACGGGGATCCCCAGGCAGCATTAGAG
>SIGTR-AM0648
AAGGGACCTGCGTATCCTGGGTACCCCTTCCTGATGATTCCAGACCTGAGCAGCCCGTAC
CTCTCCAACGGAC
>FHCRC-GT-S23-3A1
GATGGCTGTTCTTCTGATGAGGTTGATGCTACAAACTACAAAGCTTGACCATAACTTAAT
TGGAAGATGTTTGCAAAGACACGCTGTGAAGCCAGATCCAGCACAGCTGTCCCTGTCTGC
GTCCACCCCAAAGCTGTTGTACCTGACTTCTGCAAAAGGTTTTAGTACTGCTGGAGACCC
ACAGGGTGAGAGGAAACAGAAAAGAAGGGATGCTTTCTCTAACACCGGCCGGAAGATTAG
TGAGCGGATTATCCGCGTCCTGGATGAGAAGGGCATGGACCTGGGGATGATGCATCGAGC
AGATGTGATCAGACTCATGAACAAGCAGGACCTGAGGCTGGTGCAGAGGAACACCAGCTC
AGAGCCACCGGAGTACCAGCTTATGACCGGAGAGCAGATCCACCAGGAGCGGCTAAAGCT
CCGGGAACAGGAAAAGGCCAAACCCAAAACTGGACCAACTATGACGAAAGAGCTCGTTTT
CTCTTCAAATATTGGACAGCACGATTTAGACACCAAGAGTAAACAGATCCAGCAGTGGAT
AGAGAAGAAATACCACGTTCAAGTCACGATAAAGAGGAGGAAAGATGCGGAGCAGTCAGA
GGAGGAAACGGAGGAGATATTTAACCAGATTCTCCAGACTATGCCTGACATAGCAACCTT
CTCAAGCAGACCAAAAGCCATCAGAGGAGGGACTGCTTCCATGTGTGTTTTTC
>BG-RST262
CGGGCTTTGGGCGGCTGCTGCTCGGCCTTGGCGGAGGCTTGTTCCAGCTCGCCGTTCGGT
CCCAGGCCTGGCTGGTGAGCTGCGCGCAGTATGGGCAAATGCTGCTTCTACACGGCGGGG
ACGCTGTCTCTGCTGCTGCTGGTGACCAGCGTCACGCTGCTAGTGGCTCGAGTCTTTCAG
AAGGCGGTAGACCAGACGATCGAGA
>SIGTR-AR1059
AACCAGTAACCTCTGCCCTTTCTCCTCCATGACAACCAG
>BG-RRO157
GGAGGAGGAAGCAGGCCAGGCCGGGCGGCGGCTCACCAGGACGAACCATGGACAGCCAGG
GCAGGAAGGTGGTGGTGTGCGACAACGGCACTGG
>GGTC-M057F03
GAGAGGCACGGGTGGTCCGGTTTGCGCCGGCCGTGGGCTTCGGGCTGGGCGCGGGCTCTC
GGGGGGCTCGGAGTATCCCGGGTCACAGCTTTGCGGAGAGCTCCGGGCCAGAAGGCGGGA
CTCAAGCCTGTTCGGAGCTGCAACCAAAAACCTGG
>CMHD-GT_138C4-3
TTCTAAGAAGACAAAGGTTTATGAAGAATACAGCTTATGTCTCTACATAATATTGACCCT
CTGAATTCATCAGAAGATATTCTGAAGCCTGAAACATAAGATAAAAACCAGTGGCCGTTT
GTTCTACTAGTCAACAAAGACTAGTATCTTTCCGTTCTAAGTTCATCATTGAATGAGATT
GTTCTTCTGATTAGAGTAGAAAACTGAAGGTTCATGATTATCTAGGTAAGATACACACAA
GAATTTTGGCCCACATAAACAAATGATTTGAGCTAAAGAGTTTGAAAGTATAAATTTAGA
TTTCTGCATGAAT
>BG-LST018
TGTCACCAGTGAAGAGGTCATTATTCGAGAAAGCCTCCTTCCTGTCACCCTGCAGTGTAA
CCTCACTTCCAGCTCTCACACCCTTATGTACGACTACTGGACAAGGAATGGGGTAGAACT
CACTGCCACCCGTAAGAATGCCGCAACATGGAGTACAG
>CMHD-GT_137D6-3
GAAGGAACTGCTGTCTTTACCTGAAGAGAAGTGGAGAACTGAAATGCCTCAGCCGAGGAG
AAAGCCTAATTTTCTCTGCCAGATTCCAGCACCTGTCTGCTAACTGCAACCATTAGGCCC
CAGGGGTGACAGTACAGAAACACAAAAGTATCTGTTGTGTTTAGGACACTATGTGGGTAG
AACGCCAAACTCAGAATTTTGTAGATGACTCTCATCTCTAATAAACTGTGTCTGCCCT
>BG-XB804
GCGCGGGCGGCAGTTGCTGTGGTTTCGGTGCTGAGGTGGCTCGGTGCTCACCGAGGCTTA
CGGATCTGCGTCACGCCGCCGCTTCCCGCCGTCAGTGGCTGCAGCTCTCAGCGTCCTACC
TTCGGACCGGCGGCACCCGCTCTCTTTCGCCGCTCGGTGCCGATCTCCAATCCCGGGCCT
AGGGCGGCGGCTGCGGGGCCGCGGCTGGCGAGATGTTCAAGAACACGTTCCAGAGTGGCT
TCCTTTCCATCCTCTACAGCATCGGCAGCAAGCCCCTGCAGATCTGGGACAAAA
>GGTC-W007C08
TCCTTCAGATCTTTGGAAAGAAGACTTAGCAGCATTTGTTGAAGAATTGGATAAAGTGGA
AGCACAAGAGCGGGAAGATATTCTGGCAGGAATGTCTGGGAAAGCAATAAAAGGTAAAGT
CGGCAAACCCAAAGTAAAGAAACGGGGGGGTGGGGGAGACAATGCCCTCGCCTTACGGGA
GAAGAATTGTTCCAGAGATTACTGCTATGAAGGCAGATGCCAGCAGAAAATTGCTGAAGA
AGAAAAAGGGTGATCCTGATACCACAGTAGTGAAAGTAGAATTTGATGAAGAATTTAGTG
GAACACCAGCAGAAGGTACAGGAGAGGAGACATTGACCCCATCTGCTCCTGTAAATAAAG
GCCCCAAACCCAAAAGAGAGAAGAAGGAGCCTG
>SIGTR-XQ0142
GAAGCGGAAGCTACGGTGGGAGCCGCAGCGCGCGTGGTCAGCGGCTATGGAGGGCGCAAA
GCGTGCAGACGCCAATTTACTCACTGACACCGGAACAGAGTCCAGCCCCCGAAGTCCAGT
CTGCAGTCTCCGGCACTTTGCTTGTGAGCAAAACCCTGCTGTCCCGGCCGGATGGATCTG
CTTCTTTTCTTCAAG
>BG-RRE297
TGTTGTCCTGGCCCAGGCCCTCCAAGAGGCCGGGGGCGGGGCGGGGCCGCCCCTGATTGC
GGTGCCACGGCTGCTACAGGGCTTTGGAGCGGACTGACGACTGTGCAAGGCGGAGGCTGT
GGCCGTCACGGAGCTTCTAGACAGAAATAAGAATCAAGTGCTACCATGACAACCTATTTG
GAATTTATCCAACAAAATGAAGAACGAGATGGGGTCCGGTTCAGTTGGAATGTTTGGCCA
TCGAGTCGTCTGGAAGCTACAAGAATGGTTGTCCCAGTGGCAGCCCTGTTTACACCTCTG
AAGGAGAGACCCGACCTACCACCCATCCAGTACGAGCCTGTCCTGTGCAGTAGGACCACT
TGCCGTGCAGTTTTGAATCCTTTAT
>BG-STA061
GTGGGTGTGAATTGAAAGTCTAACACGTGTTTCTCTGTTTATGGACCTGGATCCCACGCC
AGCATCCACCGGTCACTGCCGCCGCCCACAGTGACGTCACCCACGAAAGCACACACGTAG
TTGCGGACGCCGTGGTCAAGATGTCTCTGCCATCCCCACAGGACGGACGGACGGACTCCA
CA
>BG-RRU050
GGCGGCAGTGGCGGTCCCACTGGCAGGCGGGCAAGAGGGGAGTCCGGGCGGCGTCCGGCG
TGGAAGCCGGGGGACCACCATGGTAAAGAAGCGGAAAGGCCGTGTCGTGATCGACTCGGA
TACGGAAGACAGCGGCAGTGACGAGAACCTGGAT
>BG-RRU055
AACAAGCCCGGGAATATGTGCTGGAGGATGAAGGTCCGCCTGCTTCGGCAGCTCTCTGTT
GCAGCCAAGGCCAAGGCACCGTCTGGCTTGCAGGGCCCACCTCAGGCACACCACTTTGTC
TCCCTACTCCTGGAGGAGTATGCTGCCCTTTGCCAGGCAGCACGATCCATCAGTACCTTT
CTTGGCACTCT
>SIGTR-AC0352
TGAGACAGACGCGGCGCCCAGAGATTGGAGACAAATTCAGCAGTCGCCATGGACAAAAGG
GTGTCTGTGGCCTGATCGTCCCCCAGGAAGACATGCCGTTCTGTGATTGTGGCATCTGTC
CCGACATCATAATGAATCCCACACGGCTTCCTCATCAAGAATNAGCGGTG
>BG-NPX354
TTCTCCCCCGCCCAGCCGCGGCTCGGCGGCGGCCGCAGCTCCGGAGCAGCTT
>BG-XA126
CGCTTTTTGGGAGTGAGTGTGTGCGTGGTCCCTCTCGTCTAGGTTTTGTAAGGAACGTTT
TGGGAGTAGTGCTCGCCGAATGGAACTCAAAGGACCTCTGCTACAGATCTGCCTTCCTCC
CGAGCTGAAGTGCTTTAGTCCTAAGGGTTTAACCCTTCCCCATTTTTCTTCTGACTCCAT
TTTTGCAGGGCATGTTGAGTCGGCTGCATCTAGAGATCCAACGAGTAGGAGTGTTGGCTG
>SIGTR-AC0350
CCAACGCCGAGGATGCTTTCCTCATCAAGATGCTCCTGAGACAGACGCGGCGCCCAGAGA
TTGGAGACAAATTCAGCAGTCGCCATGGACAAAAGGGTGTCTGTGGCCTGATCGTCCCCC
AGGAAGACATGCCGTTCTGTGATTNTGGCATCTGTCCCGACATCATAATGAACCCACACG
GCTTCCCATCAAGAATGACG
>BG-XA125
GCAGCGTTTTATGGGTGCTTCAGTTTCNTGATGAAGNTTTTGAAAGAAGAGTAGGTGAGG
AGNTGGCATTGAGCAAGCCAAAAAGGAGTCAGGACACCAGNGACGCCTTAAGCAAGCAAG
GGACCTAGANAGAGAAAGGGCTGCAGCCAATGAGCAGCTGACCAGAGCTGTCCTTCGGGA
AAGAATATCCAGTGAAGAGGAGCGCATGAAGGCGAAGCATCTG
>SIGTR-AC0572
GGTTGGGTTACACCAAGAAGAGAGCACCCATTGGCTTCCATAGAGTTGTGGAAATTTTGC
ACAAGAACAGTGCCCCTGTCCAGATACTGCAGGAATATGTCAATCTGGTGGAAGATGTGG
ACACCAAGTTGAACTTAGCTACTAAGTTCAAGTGCCATGATGTCGTCATTGATACTTGCC
GAGACCTGAAGGATCGTCAGCAGTTGCTTGCATACAGGAGCAAAGTAGACAAAGGATCCG
CCGAGGAAGAGAAGATTGACGCCATTCTCAGCAGCTCG
>CMHD-GT_120B12-3
CAGAAGTAAATCCTACCTGGAGCGGAGCGTCAAGGAGGCTGAGGACAACATCCGGGAGAT
GCTGATGGCGCGGAGGGCACAGTAGGAGCTGCTGGGAAGCGCCTTCCGTTCTGATCCCTC
ACATCCTGTCACGGCAGGGGCTGTGCAGGGTACTGCCCTCCCTCTGCCCAGCAGCCCCAT
CTCTCCATCACCCTGAGCCCCTCAGGTCCCAACTGAATGTCTGCCAACCCCTGCTCAGGA
CACTCTTCTTTCCTGGGGCAAGCCAGGAGCTCTCAACAGAGGGAGGACTGGAGGGCAGAT
GGAGAAAGCTGTCCCAGCCTGTCACTAGGCATGTGGGTTAGACCAAGTTAGACCAATTAA
AAGCTATGTCTTTACCTT
>FHCRC-GT-S19-8B1
GATCAAAGAGTTGCTGAACAGTGGACTCCGAGATCGGTAAAACGAAGCTCTTCCTGCCCT
TCCTGACCAGGCTGTCAGTTGCTGATCTGTGATCAGGATGAGTGGACTAGGCGAAAGCTC
TTTGGATCCGCTGGCCGCTGAGTCTCGGAAACGCAAACTGCCCTGTGATGCCCCAGGACA
GGGGCTTGTCTACAGTGGTGAGAAGTGGCGACGGGAGCAGGAGAGCAAGTACATAGAGGA
GCTGGCAGAGCTCATCTCTGCAAATCTCAGCGACATCGACAACTTCAATGTCAAGCCAGA
TAAATGTGCCATCCTAAAGGAGACAGTGAGACAGATACGGCAAATAAAAAAAAAA
>FHCRC-GT-S20-1H1
GTGGGGTCTTTCACGAGAAGCACCTGACTCCTGGAGTAAACATGGATTCAGTCCTGGAGT
GGACGCCCCTTCCCTCTGGAAATGGACCCGGAGCAGCAATTAGCTACCTATCTGCTAGGT
CAGCACACAACACACAAATAAAGGAAAAAAAAA
>GGTC-P009C11
TTCCCTCTAGCTGTATTTGATAGTTTGGGCAGTGGAGAGATGGCTGACAGTGTCAAAACC
TTTCTGCAGGACCTTGGCAGGGGAATCAAAGACTCCATCTGGGGCATCTGTACCATCTCA
AAGCTAGATGCTCGGATCCAGCAGAAGAGAGAGGAACAGCGTCGAAGAAGGGCAAGTAGC
CTCTTGGCCCAGAGGAGACCCCAGAGTGTAGAGCGGAAGCAAGAGAG
>BG-RRJ250
ATTTGTATGGTGCCACACCAATTTTTATGGAGCAGTATAAAGGCCCTAACACAAGTTGTC
CACGATGGCTGTCTTTAATTGAAAAGTACGATCTGAGTAATTTACGCAAGTCTGCTATGA
TTGGCTGCGACAGACATGTTCGGGTATTCTGTGTAAATCCTGGCCTCCTGGTGGGGCTGT
GGCAGGAGAATGGTGGACTAGCTTTTGTCATGGCAAATATTCATTCCCATGGCCTTTTCG
AGAGAAGCATAATGGGCTCAGACACTATTCCCTATACATTGCCTCCCGACACTACATTTG
TGGATAACTACCCAGACTCAATGACCTTTTATGGAGATAAAGGCTTTCAGCTGCATATCG
ACATTCATGGCAGTAAGACTTACTTCCTGTGTAGCACCTTCCACAATCTCTTCTGCAGGA
GAGCGGGCATTAACAATGGATATGTGAAGTTCTTGATGATAAACTTAAAAAATAACAGAG
AACACCTACCTCTTGTTGGAAAAGTTGGCCTTGAATGGAGAACTGACTGTTTAAATGGCC
GTATTG
>CMHD-GT_93C6-3
CAGAAGAAATCCTACCTGGAGCGGAGCGTCAAGGAGGCTGAGGACAACATCCGGGAGATG
CTGATGGCGCGGAGGGCACAGTAGGAGCTGCTGGGAAGCGCCTTCCGTTCTGATCCCTCA
CATCCTGTCACGGCAGGGGGCTGTGCAGGGGTACTGCCCTTCCCTCTGCCCAGCAGGCCC
CATCTCTTCATCACCCTGAGCCCCTCAGGTCCCAACTGAATGTCTGCCAACCCCTGCTCA
GGACACTCTTCTTTCCTGGGGCAAGCCAGGAGCTCTCAACAGAGGGAGGACTGGAGGGCA
GATGGAGAAAGCTG
>BG-RRG379
AAGAAGCAGGCATCGGAGACACCCCGAACCAGGAGGACCAAGCCGCTGGGCATGTGACTC
AAGCTCGTGTGGCCAGCAAAGACAGGACAGGAAATGACGAGAAGAAAGCCA
>BG-XG818
GGCGCCGCCACCGTCGGGGCTTCCTCGACGAGGCCGTTCGGAAGGTCTCCTGCTCCGTCT
CGAGAGCTGCTTTCTCCTTCCGCACACGCTACCCGGCTGCTGCGGCCCCAGAACGCCCGG
GTGAGGAGTTGGTTGTAGTGAGCAGTTCCGATCCCTTGGGGCTACCGGCGGCGAGCGCCC
GAGCCGCTCCTCCCAATGGCGAAGAAGACGTACGACCTGCTTTTCAAGCTGCTCCTGATC
GGGGACTCGGGAGTGGGCAAGACCTGCGTCCTTTTTCGTTTTTCGGACGATGCCTTCAAT
ACCACCTTTATTTCCACCAT
>GGTC-M061D06
ATGATCTCACACAACTTGAACTCTCTCACTGATTACTTGATGATAGTAAAAGATCTGATG
TTCTGTGTTTTAACAGTTACAATTTAAGNNNAAATTGTAGAAAAATGTTTAACAGCTAA
>GGTC-M061D04
GGAACTCAAAGGACCTCTGCTACAGATCTGCCTTCCTCCCGAGCTGAAGTGCTTTAGTCC
TAAGGGTTTAACCCTTCCCCATTTTTCTTCTGACTCCATTTTTGCAGGGCATGTTGAGTC
GGCTGCATCTAGAGATCCAACGAGTAGGAGTGTTGGCTGGTAAGCTGGGCATCCGTGTAT
CTGAGTTTCTTAG
>SIGTR-XT0458
AGGGTGACTTCACNGCCGTCTCCTTCGTCCCTTGTGGGGCAGGGCTGGAGCCAGATTTCC
AACATCCATAATAGACCTCCTTGGAGCTCCTTCAGCCAATTCAATGGCGTCCTCTACGAC
TGCGTCTCTAGGATTTCACTATGAAACAAAGTATGTTGTTNTCAGCTACTTGGGACTTCT
TTCTCAGGAGAAACANNCAAGGTCCCTCACCCCCAG
>BG-XN710
ATTTATTATTTTTTTTGTGGGTGTGAATTGAAAGTCTAACACGTGTTTCTCTGTTTATGG
ACGTGGATCCCACGCCAGCATCCACCGGTCACTGCCGCCGCCCACAGTGACGTCACCCAC
GAAAGCACACACGTAGTTGCGGACGCCGTGGTCAAGATGTCTCTGCCATCCCCACAGGAC
GGACGGACGGACTCCACA
>BG-XG816
TTTTTTTCTACTTCATTGATCATAATACGAAGACAACCACCTGGTTGGATCCTCGTCTCT
GCAAGAAAGCCAAAGCCCCTTAAGACTGTGAAGATGGAGAGCTTCCCTATGGCTGGGAGA
AAATAGAGGACCCTCAGTATGGAGCATACTACGTTGATCGCGTCGACCATAAAACTCAGT
TTGAAAATCCAGTGGAGGAAGCCAAGAGGAAAAAGCAGTTAGGACAGGCTGAAATTCATT
CTGCAAAATCATATGTGTAAAGAGCACACTTTACTCGGGACCCATCCCAACTTAAAGGTG
TACTTGTTCGAGCATCGCTGAAAAAAAGCACCATGGGCTTTGGCTTTACCACTATTGGTG
GAGATAGGCCTGATGAATTTCTACAAGTAAAAAACGTGCTCAAAGATGGTCCTGCCGCTC
AGGATGGGAAAATTGC
>GGTC-P011F06
GGCGCTCNNNGATGACGTACAACGAGCGCGCGCCAAGGACTCGTGGGTCTCTGGCGCAAA
CTGGCGGGCTTCAG
>GGTC-P011F03
GATATGNNNTATCTTCTATGATACAATCACAAGAAAAACCAGATAGAGTTTTGGTTCGAG
TTAAGGACCTGACAGTTCAAAAAGCTGATGATGTTGTTTGGGTCCGTGCAAGAGTTCATA
CAAGCAGAGCAAAAGGGAAGCAGTGCTTCTTAGTCCTGAGGCAGCAGCAGTTTAATGTCC
AGGCTCTTGTGGCGGTGGGAGACCATGCAAGCAAGCAGATGGTTAAATTTGCAGCCAA
>BG-XC041
TAGGCAGCACCAAGGAGTTCAGGAGGACCCGCTCTCTCCATGGACCGTGCCCAGTGACAA
CATTTGGACCAAAGGCCTGCGTGCTGCAGAACCCGCAGACCATCATGCACATCCAGGACC
CTGCAAGTCAACGGTTGACATGGAACAAGTCTCCCAAGAGTGTGCTTGTCATCAAAAAGA
TCCGAGATGCCAGCTTACTGCAGCCCTTCAAAGAGCTCTGCATATACCTCATGGAGGAAA
ACAACATGATCGTGTATGTGGAAAAGAAAGTTCTGGAAGACCCTGCTATAGTGAGTGATG
AAAACTTTGGACCAGTGAAGAAGAAGTTCTGCACGTTCCGTGAAGACTATGATGACATTT
CCAACCAGATAGACTTCATCATATGCCTTGGAGGAGATGGCACCTTGCTCTATGCCTCCT
CACTTTTCCAGGGCAGTGTGCCTCCTGTCATGGCCTTCCACCTTGGATCCCTGGGCTTTC
TGACCCCCTTCAACTTTGAGAACTTCCAATCCCAAGTGAATCAGGTGATAGAG
>CMHD-GT_12.2C9-3
TGAGGATGATGAAAACTAAGAAAAGCGGACAGATGATATTCCTGTTTGGGACCAAGAATT
CCTGAAAGTTGACCAAGGAACACTTTTTGAACTTATTCTGGATGCAAACTACGTAGACAT
CAAAGGTTTGCTTGATGTCACATGCAAGACTGTGGCCAATATGATTAAGGGGAAAACTCC
TGAGGAGATTCGTAAAACCTTCAATATCAAAAATGACTTTACTGAAGAGGAAGA
>BG-XC048
GGGAGCAGCGGGGAGCGGCAGCCGGTTCGGGCGGGCGGCATCATGGACGAGAAGTTGTTC
ACCAAGGAGCTGGACCAGTGGATCGAGCAGCTGAACGAGTGCAAGCAGCTCTCCGAGTCC
CAGGTCAAGAGCCTCTGCGAGA
>SIGTR-XP0389
TGCGCGCTGACTCTGCTGGCTGCCGCCGCCCCCCTTCTCCAG
>BG-RRC273
GACTTGCCTGTCCAAGATCTGTTGGAATCTGCTTCTACAGAAGACCAGCTGAAACAAATA
GCTTCGTGGGACTGAGCACAACTACTAGATTCTTGGACTTCCGTTCACAGCTGCCAATTG
TTGGGAGTACAATAATGGAGGAGTCGGAATTGGAGAT
>BG-XG606
CAGTCAGGGCAGAACGCGGCGCGGGCAGCGGAGACCCGTGGCACACAGGAGTCCGGGCTG
GATACGAGGCCCTCCGAGATGGAGTTCCTGCTGGGGAATCCGTTCAGCACCCCTGTAGGG
CAGTGTCTT
>GGTC-F047F06
CTTTGCTTGGGACTTCTCAGAAGAATCTCTACAAAGATGTGATGTTAGAGACCTATAGGA
ATCTCTCAGCACTAGGGTACATTTGGGAAGAACATACAATTGAAGACCATTTTCAAACTT
CTAGAAGTCATGGAAG
>SIGTR-AF0758
TGAAATGTATGCAGTTGTCCTCCTCAGCGCTGCATCTGGATTTCTGAGATGGAGTTCGGT
GCAGGGAGCAGCGCCATTTTTCAG
>BG-XH400
CAGCTCCTGCTGTAGAGCCATGGTTGCCTGTTTCCATGCTTGTCCAGACGATGGTCATGA
ACTCTGCTGCCCTCCGGAATCATGAGCCCCAGAGTAAATGCTTTATT
>BG-RRK254
CAGTGCTGATTGCCAAGGTTTCTCGGTTAGACTGTCCTAGGCAGTGGCCGGAGCTCATTC
CCACTCTTGTAGAGTCTGTCAAAGTCCAGGATGACCTTCGCCAGCACAGAGCTCTGCTGA
CCTTCTACCATGTCACCAAGACGCTGGCATCCAAACGCCTGGCCGCTGACAGAAAGCTAT
TCTATGAT
>BG-RRZ644
TGGGGGCATGTCATCCTATGAAGGCTGCTTGGCTCTCAATGCCAGACCCCAGAGCCCAAG
AGAAGGGCACCTGATGGACACTTTGTATGCCCAAGTAAAGAAACCTCGGATCTCCAAACT
TGGAGA
>GGTC-P056C04
TTCAATTTACCCAGGTGGACTTGGGACCGGAGCTGGCCTAGGGAGAGCTGGTTTGCGGAT
GCTGCTGATACTGCTGCAGTAGTACTGGATCGT
>BG-XL543
GCCCGGGCCTCCGTGGGTCTGAGGCGCTGCGAGCCCTGGGTAACCACGGCCTCGAGCTGC
TGTCCTCACCA
>GGTC-W248C04
CGGCTGGAGCCTCGAATGATCGTGCGTTGCAGAAAACAAGATTTCCCTTTGGTGAAG
>BG-RRF025
ACCCGGAAGTACTTCTCTGCAGAGGCCTGGGTGACTCTTTTGAATGGAATCGGGCTGATT
CATCGCCTGTTCTCCGAGCCAGGTCCTTGTTGAGTGTGAGGCGCTGCCCTCGCCGCCGCG
TCGCCACAAGGCCAGGAGAGAGAGGAAAAACTACTTGTGAAAAATTGTATCTGCCAGAAT
TAGCAAGACTTGGAGTTAATAACAAATTTGTCAAATTCAACAAATTGAAGTTTAACACTG
TAAGAATTACAGTTACTGAACAGAAATATGGACAGACTTCTTAGACTTGGAGGAGGTATG
CCTGGACTGGG
>BG-RRF023
AGATGGTTTACCAGAGAAGCTAATGCAGAAAACTCAACAGTACCATAAGGAAAGAGAACA
GCCACCACGGTTTGCTCAACCTGGGACATTTGAATTTGAATATGCGTCTCGATGGAAGGC
TCTTGATGAAATGGAAAAGCAGCAGCGGGAACAAGTTGATAGAAACATCAGAGAAGCCAA
AGAGAAACTGGAGGCAGAGATGGAAGCAGCTAGACATGAACACCAGTTAATGCTAATGAG
GCAAGATCTAATGAGACGTCAAGAAGAACTCAGACGTTTGGAAGAACTCAGAAATCAAGA
ACTGCAGAAACGAAAGCAAATACAACTGAGACACGAAGAAGAGCATCGTCGTCGTGAAGA
AGAAATGATCCGTCACAGAGAGCAGGAGGAGCTGAGGCGACAGCAAGAGGGCGGCTTTAA
TCCCAACCTATATGGAA
>BG-RRF022
ATTTTAAAGTTCAAGTCCTCAGCTTCCTCTGGACTCACACTCAAAACAAGAATCCCACTG
TAGCAAGTGCTGCATATAAGTCTCTGTCTCACTTCAGTGCTGGAGAACACACCATTCTTC
ACCTGCCAGAAA
>BG-RRF021
TTCCCCGCGTCTCCCGTAGCCTCAGGGCCTGGCTTGGCTTCTCAGCCAAGAGACCGGCGT
GTGGGGTTGAGTGGTTTGAGCTCAGGGCGCGGGCGGAGAGCTCCGGGCGACGAGGACGAC
GGCGTTGGCGGCGGCTGTAACGCCGGCCTCAGCAGTACGGGGAAGATGAAAG
>GGTC-W176B08
CCTTTCCACCGCGGCCTCTGCCGAGGATGGTGTGTCCTGCGGAGCTCCGAGCACGTGCGG
>BG-RRF028
TACCCAGGACCTCACGGCCAAGCTGCGGAAAGCTGTCGAAAACGGGGAGGAACACACCTT
TTCTGATCTTATCTGGAGTAATCCTCGATATCTAATTGGTTCTGGGGACAACCCAACCAT
TGTACAAGAAGGATGTAGGTACAATGTCATGCATGTTGCTGCCAAAGAGAACCAGGCTTC
CATGTGCCAGCTGACATTAGAGACTCTGGAGAACCCTGAGTTTATGCGTCTGATGTACCC
AGATGACAACATGGACATGCTACAGAAGCGCATCCTCTACGTTGTTGACCTGTATCTTAA
TACTCCTGACAAAGTGGGCTTTGATACACCACTGCATTTTGCTTGTAAATTTGGAAATGT
GGATGTAGTCAATGTGCTTTCTTCACACCCTTTGATTGTGAAAAACCGAAAGAATAAATA
TGGTAAAACACCTGAAGAA
>ESDB-PSTVU01.ME8Q
CGGCTGGCGACTGTACCCCAGCGAGGATTGGGTTAGGGTTGCTAGATCAGAGCTGGAGGG
AGGGCAGGTCCCCTTCAGGTGAGCCTGAAGATGATTGTGTGTTTAGCTACTTTGGAGATT
ACAAATTTGGGAGCCAGGAATCCGCTTAAAAAGCCCATAGTGCTTTCCACCCATCCTTAG
TGTATTCTCAAAAGACTGACAACCATGATGCTAGGTGTCT
>ESDB-PST7386-NL.Seq
CACACACACAGCTCATGTATAATATAGTTCCCTGCCGTGGGTGAGGCCACGGGTTCTGTC
CCCAGTACCCAAACCTCGCTGTTGCCTCGAATTTCTTCCCTGGTGTCTCACCACCTTGGA
TGGACCCTGGGAGAATACAGAAGCAGACAGGAGGTAACCTCAGCCGAGTGCTAGCCTGTG
TCCTGGAGCCTGGGCTCCATCTTTGGTACTGAGGCCATGTTCC
>GGTC-G023C12
GATGGGGGCCGTGCTGAGGAGCCTCCTGCGCCTGCAGCTTCTGCGTGCTGCGAG
>CMHD-GT_137F6-3
GGATAAAGTTCACATCATTTTGGATGAGATGGTGTTAAATGGCTGCATTGTGGAAACTAA
CAGAGCCAGAATTCTTGCCCCTCTGCTGATTCTTGACAAGCTGTCGGAAAGCTGATGAAG
ACGATCAGGGTTTGAGTGCTGTGAAGGCCAAGGAAGCGATCATGGATGACAGCAGCCTTC
TATAGTTCCTATCCCATAGTTCCTAAAGAGAAAACAATTCTTGTGTACACATTTTTCTCT
TAACAGAGAGCCACAATTTTACTTGGTAACTGTAAGCTTGCTTTTCCTTCTATAGGTACT
GCAGGGTTGCAGTGTGATGCAAGCATGGCAGTTGTCCATCAG
>BG-XN023
AAATGGTTTATTTTATTTATTATTTTTTTTGTGGGTGTGAATTGAAAGTCTAACACGTGT
TTCTCTGTTTATGGACCTGGATCCCACGCCAGCATCCACCGGTCACTGCCGCCGCCCACA
GTGACGTCACCCACGAAAGCACACACGTAGTTGCGGACGCCGTGGTCAAGATGTCTCTGC
CATCCCCACAGGACGGACGGACGGACTCCACA
>BG-Ex256
CACATTGGCAGGTAACGAGCGGCGGCGGCGGCGGGTCCCGAGTCCAACAGAGCAGCAGCG
>BG-PT058
CGAGCTGAAGAAAGCGTGTTCCACCAACGACCTGAAGGAGCTGCTCATCTTCAACCAGCA
GCAGGTGCCGTCAGGAGAGTCAGCGATCTTGGACAGAGTTGCTGACGGCATGGCGTTTGG
GGCCCTTCTGCCCTGCAAGGAGTGTTCAGGCCAGCTGGTCTTTAAGAGCGACGCTTATTA
CTGTACTGGGGATGTCACTGCCTGGACCAAGTGCATGGTCAAGACACAGAATCCTAGCCG
AAAGGAATGGGTAACTCCAAAG
>GGTC-M001A02
TGAGGTTGCTGGATCCTCTGAAAGGATTCCAAGCCTGCTGGAGGGCCAAGAAAATCCACT
CTAAGTCTTGTTGGGACTGCGTGACAGAGGCTCCCTACAGCTGAGGTTTGAAGGCTGAGC
TCTCGACTCTAA
>SIGTR-AS1015
TCCTCCCTCCACAACATTCACCACGGCATGGATGACCTCATTGGAGGCGGGCATCAGTAT
TCTGGAGGGACTGAGGGCCCAGAGACTGACCTTGAAGGTGGT
>SIGTR-AS1011
CACCCGCCACCCGGACCTTCCATTCCCGGAGATCACGAAGATGTTGGGCGCCGAGTGGAG
CAAGCTGCAGCCGGCAGAGAAGCAG
>BG-XB399
CCCGGCGCGGGAGTACCGCAGGGAGTACCGGCTGGAGTAACGCGGGGGCGGCGGCCCAGC
GCCCCGAAGTTTGCCGCGCCCGCTCGGGCTGCCGT
>BG-PST007
TCGGGGGACTGGGCGGACCAGTACCCGGAGTGCGAGTCGTCATTTTTGAACTNCCACGAG
TCTGACTNCGAACTGAGAGGCTCGNCGCCCTGTGACTCGCTCCTCTCTCTCAACACTGAA
AAGATTTTGAGCCAGGCCAAGTCTATTGCAGAGCAGAAGAGATTCCCATTTGCTACCGAC
AATGACAGCACCAATGAAGAATTAGCGATTGCTTATGTCCTGGTGGGCAGCGGTCTCTAC
GATGAAGCCATAAGACACTTTTCCACGATGCTCCAGGAGGAGCCTGATCTGGTTAGTGCA
ATTTATGGCCGAGGGATAGCCTATGGAAAGAAGGGACTACAT
>SIGTR-XT0838
CCACCGCGGCCTCTGCCGAGGTTGGTGTGTCCTGCGGAGCTCCGAGCACGTGCGGTGGCC
AGCTGCCAGTTTGAGGCGATGTCTGCCCTGGATGACTTGAAAGTAGGGTGGTCTTCACCA
GGCTAAAAGAAGTAATGATCCATAACAGGGTGCACTGTGGTTCTAG
>SIGTR-XT0833
CCACCGCGGCCTCTGCCGAGGTTGGTGTGTCCTGCGGAGCTCCGAGCACGTGCGGTGGCC
AGCTGCCAGTTTGAGGCGATGTCTGCCCTGGATGACTTGAAAGTAGGGTGGTCTTCACCA
GGCTAAAAGAAGTAATGATCCATAACAGGGTGCACTGTGGTTCTAG
>CMHD-GT_120F9-3
GCTGGAGAGACGGGCTCTGCAGTTAAGAGTGCTTGCTGCTTTGGAAGAGGACTAGAGTTG
GAGTCCCAGAATATATATTGGACAGCTTACAGCTACTTGTAACTGCAGCTCTGGAAGACC
CAACACTCTCCCCCTGGGCACCTATGCACATGTGCACACAGACACAGACACATATTAAAG
AAAACAATCTTCTTCAGTCCCCAAAGGACTTCTTTAAGTGCAGATTCCAGTTGTAATTTC
CAAGATATTTCGGAATTTTTACTTCTAAATTAAAATCTAAATCAAATTTCCC
>ESDB-PST3955-NL.Seq
GAGACTAAGCAGAGCTCAGCTGTTGACTCAGAGGGATCGTATTCCCCTGTGGCCATCATG
GGCAGGTCAGCTTCTAGAAAGACAGGCCTTATTTAGAGCCCTTGACCCCTGTATACAGAG
CTTTAGTGTTGTGATGCCTCTGTGGCACTCAGGTATGGCCAAACCCCAAAGTACTGCATT
TATGGGACCAAGGTGGGCTGCCTGTCCCCATGGACCTGTGGACGAACAGTCCTTTTCACC
TGCCCATTGTCTGTCGAGAATTTTCAAAGGGCTTTCAC
>CMHD-GT_118C7-3
AAGCCAGGAAGATGAGATCAATCCAGGAGTCTCTGGGACAGTCCGAGAGTTTATCTCCCC
ACAAGATGACCAAGTTGTTACAGAGATTTCCCAACAAATCTCATCTCATCTGAAAATGGA
GAAATATTTTCAATGAACTCTCATTTCCAAAAGCTATACAGAGAGGCACGTTTGGGAGGT
TTGCGGTTTGCATTTGCATTGCTACGAGTTTTTGAAGGGTAAAATGAGGCAAAATACTTA
ATTTTGCTCTTTTGAATGAATCGTATTCTGGATGCTGTCTTGAAATAAAATCCTCTT
>CMHD-GT_138A3-3
TTCTAAGAAGACAAAGGTTTATGAAGAATACAGCTTATGTCTCTACATAATATTGACCCT
CTGAATTCATCAGAAGATATTCTGAAGCCTGAAACATAAGATAAAAACCAGTGGCCGTTT
GTTCTACTAGTCAACAAAGACTAGTATCTTTCCGTTCTAAGTTCATCATTGAATGAGATT
GTTCTTCTGATTAGAGTAGAAAACTGAAGGTTCATGATTATCTAGGTAAGATACACACAA
GAATTTTGGCCCACATAAACAAATGATTTGAGCTAAAGAGTTTGAAAGTATAAATTTAGA
TTTCTGCATGAAT
>GGTC-A044D06
GAGTGACGTAAGGCGTCAGCCTTCTGGCAGTCGAGAGAGTGGCCCCGGACAGGCTGGTGC
AGCTGAGCGAGGAGCGCCTCCGTGACGGGACAGTCTCCAGGCCCGCCTCTCCACCTGGTG
ATGGTCATTGTCCCCTGAACAGGGATGGAGGAGGTAACATCCCAAGAAGCCGCAGAGTCA
CCCAGGGGCCACTTCCAGCCTTTGGAGAACCAGTCTGAATGTCTTTCCCCAGAGCTTCGG
TTTCTGCAGGACACGGACATGGAGCAGGGATTCAGTGGGGGATTTCCAATTTCGAAGCCT
GATGGAATCTCTGAGCGGGAGCAAGATCTACAAGTATTTAATCTGGAGTGTAAGAATAGA
GAAGTCATAAGAGGGACTGT
>BG-RRZ029
CAGAGCCTGGAGCATTCGGCCAGCAGCCTGCACGCACAGTGGTGCGGACTGTACTCTCCG
GTCCCCGCAGCTCTAGAGCGGAACCCGTGTCCCTGCATCTCAACAGGTCAAGGGAGGTGA
GAAGGACGCCCTTGCCGGGACTGGAGAACCAAAGGAGCTGGAAGATGAGCACCTTCCAAT
GACCAGCAGCAATGGCTTTTAAGGACAGCAGCAGCAG
>BG-RRS519
CTCAGAGTTTGTTTTTGTTCCCCACGGCAGCACCATCGCTGTGTACGCAGTCCACTCGGG
AGAGCGGCTCGCCATGCTCAAGGGACATTACAAAAGCGTCGACTGCTGTGTGTTCCAGCC
TAATTTCCAGGAACTTTACAGTGGAAGCAGGGACTGCAATATTCTTGCTTGGGTACCACC
TTCCTATGAGCCAGTTCCTGATGATGACGATGAA
>BG-RRS514
GCGCTCGCTGCACCGTCCGCCCGCATGAGGAGGAGAGGCCGGTAGAGGACTGTGAGAGAA
AAGTTATTCCCCAGGATGGACTTCACGCAGCCGAAGCCTGCCACTGCCCTCTGTGGCGTC
GTGAGTGCGGACGGGAAGATCGCTTACCCTCCGGGAGTAAAAGAGATCACCGACAAGATC
ACCACCGATGAAATGATCAAACGTCTGA
>BG-RRS515
CGCAGTCTTTGCCCCCGCGCCGGCGAGCGCCGCCCGGGAGGCAGCTACTGGAGGAGCGGA
GCGGGCCTTTGGGGCACGACAGCAGGGAG
>BG-RRS040
ACCTCACCGGGGACTCTGTCCGGGACAAATGTGTGGAGATGCTGTCAGCCGCTCTGAAGG
CAGAAGACAATTTCAAGGACTATGGAGTCAACTGTGACAAGCTGGCCTCAGAAATAGAAG
ACCATATCTATCAAGAACTCAAGAGCACAGACATGAAGTACCGGAACCGTGTGCGCAGCC
GCATCAGCAACCTGAAGGACCCCAGGAACCCAGGCCTGAGGCGGAATGTGCTCAGTGGGG
CCATTTCCCCAGAGCTCATTGCCAAGATGACAGCGGAGGAAATGGCCAGTGATGAGCTGA
GGGAGCTGAGGAACGCCATGACTCAAGAGGCCATCCGTGAGCACCAGATGGCGAAGACAG
GCGGCACCACCACTGACCTCTTGCGGTGTAGCAAGTGCAAGAAGAAGAATTGTACCTATA
ACCAGGTGCAGACACGCAGTGCCGATGAGCCCATGACCACTTTTGTCTTATGCAATGAAT
GTGGGAATCGCTGGA
>BG-RRS041
GCGCTGTCCTTGGCGGCTTAGCAATGCGCGTGGTACGCGGCAGTGACACCCGCCACAGCG
CAGCTCAGGCAAGACGAGAGTGCACCATGG
>BG-RRZ026
CATGCAAGCAGCTTGAGCCATTTAGCACTAGCACACCAGCAGCAGCAACAGTTGTTACAG
CACCAGTCACCTCATCTTCTTGGACAAGCCCATCCTTCCGCTTCATATAATCAGCTTGGA
CTTTATCCAATTATTTGGCAATATCCGAATGGAACACATGCATACTCAGGACTTGGTCTC
CCTTCTTCTAAGTGGGTTCACCCAGAAAATGCAGTTAATGCTGAAGCTTCATTAAGGAGG
AATTCTCCCAGTCCTTGGCTACATCAACCCACTCCTGTGACCTCAGCGGATGGTATTGGA
TTACTTAGTCACATTCCTGTCAGACCTTCCAGTGCAGAGCCTCATCGACCTCACAAGATT
ACAGTGCATTCCAGTCCCCCACTGACAAAGACATTAGCAGATCACCACAAAGA
>BG-RRS512
GCAATCTGCCCGAGAGGGCTCGAGGGGTGTGTTCCTGCCTAGCTTTGTATAGTCCAGATG
TGGTATTTCTACAGGAAGTTATCCCCCCATACTGTGCCTACCTAAAGAAGAGAGCAGCCA
GTTACACAATTATTACAGGTAATGAAGAAGGATA
>BG-RRR648
CCTAAAGGTACCAATATGGCGGAGGCTTCCTTTGGAAGTTCGAGCCCAGTTGGGTCTTTG
TCTTCTGAGGACCATGACTTTGACCCCACTGCTGAGATGCTAGTTCATGACTATGATGAT
GAAAGAACTCTAGAGGAAGAAGAGTTGATGGACGACGGGAAGAACTTCAGCTCTGAAATT
GAAGACTTAGAGA
>BG-RRR647
TAGTTCCGCCAACCCTAGATGTGCATCGGGCCTTCTCCCTGCCCGGTGAAGTTGTAGTGG
CCGGGTGGGAGAGATCCCTTTGGGAATGCGCTGTCCTCGCAACGGACCTGAACCTAACGT
GATCTCGAAAGCCCAGGACTCCGACGATCCCACTCACCTTGCATCATGGCAGTCCCAGGT
TGCAACAAGGACAATGTCAGAGCAGGCTGCAGAAAATGTGGCTACC
>GGTC-G083B10
TACCTGGCCCAGGAGGATGGACCTGTTGTGATTGGCTCCACCAGCGCCCCTGGACAGGGA
GGAATCCTCGCTCAGCGGGAGTTTGACAGGAGATTCTCCCCCCATTTT
>CMHD-GT_141.1G8-3
CTGTGTCGCCTGTCCTGCAGTCTACCCGAGTCAACACTTAATCCACCTTCACCTCATCAC
CAGAGTAACCTCCCTCTGGGAAGGTGGAAGGTACACAGACGATGTAATGCATGAGGAAGT
CTGGCAGGAGAAGAATGAATTTGAAGAATTAGGCAACACTCTGAAACTAAAGAGCCAGCA
AGCCTTGAACCAGTGGTGATAAGTGGGAGTTGTATATGAGCAAGATGAAACTTACTATGG
GTCACAAAGAGAACTGACTGGTGACCACAGTGAATAAGAACTCAATGGATACTTGAGGTT
TACTGGAAGAGTAATGGAGGGTGTGTGGTAGAAATATATTCATGTATGAAGAGGTAATAA
TCTGCTAGTAAAGTACAAATGGAATCAGTATAGAGCTAAGACTTGGATTCGGGCTTTTTT
G
>CMHD-GT_43D9-3
GCAGCTTGAAGCCTCTGCTCCTTCCGCTGTTGTCGGCAGATGAGGATGCCTGTGCCAGCC
ACTGCGGNGGCGATGATGGCAGCGATAATACCTCCAATGATGCCACCAGTGGCCCCTGCT
CCTGCTGTGCTGGGTGACTCTGTCAGGACAAAGACAGCATGGGGTCACTATGGAAAACTC
ACAGCTGCTTCTGCCAGCCCTGCCCTTCAGATACTACCTATGCCAGACTTTTCAAAATGA
TTGTTTTATGTATTTGTTGAGACAGGGTCTCACATTGTAGGCCAGGCTGGCTGGGACTCT
CTGTAAACCAGAATAAA
>ESDB-PSTVU01.E16T
AAAAAGCTAGATATGATGAATATGGTGTGATATGGCTAATACAGTTACCAATATTAGGAG
CTCTCTCTTAGATAGTCCTGGGTTTCATGTAGTCCATATTGGCTTTAAATCGAGGTCTGC
CTGCCAGAGTTTCTTCCTCAAAACTACAAAGCATATGAATTTGAAATACTTAGCAATTCA
AAGGAGAGTTCTGGGATCTTAAGTTGCTTTATGTGTTTACCCAAGGATAGGTATTTACTT
TGCCTTGGAGTCTATTCTAGAATAGACTTTATATAACAAATATCTTATGTGTTTTGAAAA
ACCAGAAATGAGTGTAATAGAGACAATTCAAATGGAATTGAAAAATTTAAGCAATTACTT
AAAGGCTTATTTTATAA
>ESDB-PST491-1.seq
GAATTCATTTACCTCGTCTTAATCATTTCTTGCTGTCATTAAAATCAAATCTTTCCACTT
CAATTTTTTAAAAAGTCCCATATTCTCTTGTGTGTTTTCTCCCGAGACAGGGTCTCGCTT
TTCAGATCTAGCTGTTGTGGACCTCACTGAGATCCCCATCTGCCTACAAAGTGCTGGGAT
TAAAGGTGCGTACCACTATGCCTGGCAAAAAGCCCCATATTGTCTTGAGGACATCTCTTC
ACCAGTTTTATCTCCCTATATAAAACTAGCTATTAACACACAAATGTTCTCTTANTACTT
CCCAT
>GGTC-M016D03
AAATTTTTTTATTTTGGCAGAAGAAAAGGAAAGGAAGACCGGGTGGGTTCAGCAAGGAAA
AAAAGGGGGATGTAAATGGTGGATACGGTTTTTTTCCCCCACCCTTCCAACATCTTGTTT
TACTTTGTAAACATTTTGTCTTTTAAACCCGGGCTCCATCCGGTGCCCTCCAGACCTCCG
AGGTGCGAG
>CMHD-GT_96H11-3
AAATACCAGAGGGGCACCAGGGTCCGGCTGCGTCTCCTGGATCTTGAGCTGACATCTAGG
TTCCTGGGTGGGACCACAGATACAACTATACTGGAGGCTGATGCAGTTCTCTTAGGACTC
CAAGAGATCAGGGACTCAAAATCAAGAGAGGAGCAACCCAGCAAGTAATGGACTGCGC
>GGTC-W275E02
CCTGGAGCATTCGGCCAGCAGCCTGCACGCACAGTGGTGCGGACTGTACTCTCCGGTCCC
CGCAGCTCTAGAGCGGAAGCGGTGTCCCTGCATCTCAACAGGTCAAGGGAGGTGAGAAGG
ACGCCCTTGCCGGGACTGGAGAACCAAAGGAGCTGGAAGATGAGCACCTTCCACTGACCA
GCAGCAATGGCTATTAAGGACAGCAGCAGCAGCAG
>BG-RRU265
TGGACCTGGATCCCACGCCAGCATCCACCGGTCACTGCCGCCGCCCACAGTGACGTCACC
CACGAAAGCACACACGTAGTTGCGGACGCCGTGGTCAAGATGTCT
>BG-RRU266
TTTTTGTGGGTGTGAATTGAAAGTCTAACACGTGTTTCTCTGTTTATGGACCTGGATCCC
ACGCCAGCATCCACCGGTCACTGCCGCCGCCCACAGTGACGTCACCCACGAAAGCACACA
CGTAGTTGCGGACGCCGTGGTCAAGATGTCTCTGCCATCCCCACAGGACGGACGGACGGA
CTCCACA
>GGTC-W275E05
TGCACGCCGGGCTTGTGGTGCATCTAACATTGGCGGGAACCTGGCAAGTTGACCGGTGCT
GTGCGGGCGATGGCGTCGCGTAGGGGAGCGCTCATCGTGCTGGAGGGTGTGGACCGGGCT
GGCAAGACCACGCAGGGCATCGAGCTGGTGGCCGCGGTGTGCGCCTCGGGCCACAGAGCG
GAGCATGCTGTGTTTCCCCG
>GGTC-W275E08
GCTGGCAGGTAGACCAGGCCATCCTTTCGGAGGAGGACCGCGTGGTCGTCATTCGTTTCG
GACACGACTGGGACCCCACTTGCATGAAGATGGACGAGGTTCTGTACAGCATCGCCGAAA
AG
>ESDB-PST6422-NL.Seq
CATGTTGCTGCAGATAAGCGGCAGCAAGGCCTTTATCAAGAGTAACCCCGCTGTAAACCG
AGAAGCATTCATATTTCAATGATCAGGAAAGAGGAGCCAGAAGGAAGCCTCTTTTCTTTG
CAACAGGGAAGTAAGTCTCTTATTTTAATTTGTAATTGTCTTAAAAAGTGTTTCTGAGTT
GTGCTGTGCTAT
>FHCRC-GT-S4-6E1
GCGAGTGCACCTGCTAAGTGAAGAGGAATTTTACTCGCAGTTTTACAACCAACGAGTCAA
GCATCTCTGCTACTACCACGGCATGAAGCCCTATCTATGCTACCAGCTGGAGCAGTTCAA
TGGCCAAGCGCCACTCAAAGGCTGCCTGCTAAGCGAGAAAGGCAAACAGCATGCAGAAAT
CCTCTTCCTTGATAAGATTCGGTCCATGGAGCTGAGCCAAGTGATAATCACCTGCTACCT
CACCTGGAGCCCCTGCCCAAACTGTGCCTGGCAACTGGCGGCATTCAAAAGGGATCGTCC
AGATCTAATTCTGCATATCTACACCTCCCGCCTGTATTTCCACTGGAAGAGGCCCTTCCA
GAAGGGGCTGTGTTCTCTGTGGCAATCAGGGATCCTGGTGGACGTCATGGACCTCCCACA
GTTTACTGACTGCTGGACAAACTTTGTGAACCCGAAAAGGCCGTTTTGACCATGGAAAGG
ATTGGAGATAATCAGCAGGCGCACACAAAGGCGGCTCCACAGGATCAAGGAGTCCTGGGG
TCTGCAAGATTTGGTGAATGACTTTGGAAACCTACAGCTTGGACCCCCGATGTCTTGAGA
GGCAAGAAGAGATTCAAGAAGGTCTTTTGGTGACCCCCCCACCCAACCCCAAGTCTAGGA
GACCTTTTGTTCTCCCGTTTGTTTCCCCTTTTGTTTTATCTTTTGTTGTTTTGCTTTGTT
TTGAAG
>CMHD-GT_132G10-3
AACTCTGCTCAAGGTCACACAGTTGGAGAGTGATGAGGCCTAGAACTGCCAGCCAAAGCC
ACTTGCCTCCAGTGTCCACGCTCATCACGAAGACTGTGTGCTGCAGGGCAAAGGAGAAAG
GCACAAACTGAATTGCTAATCAGGCTGGCTCTCCATGACACTAAGTACTTCCTTTTGCTC
GGCTGTTTTTCCCCTAATTATTTTTAATAGACATTCTATAACGAATGTACTTGGAC
>ESDB-PST8969-NR.Seq
CTTGGAGAAGTCTTTATGAAAGATGAAAACTCTTGGTTAAAAATGTGCTAACATTTAAAA
GAGAGGTAAAGAGGCCAGAGGTACTCTTAAGACCAATGTGCTTTCCTCATTGGATTGAGT
GATTTACTGAGGACTCTGATGCAAACAGTCAAGAGTTCCCTTATCTGATAAC
>SIGTR-AN0535
GATGGTTTCTCTTTTTTATCTTCCCTTTTCTGCAGTCAACAATT
>GGTC-G045B02
AAGGGGAGTTTGTCCTGGCAAACCATGACATGTACTATGGGTCGGGGTGCAGCATCGCCA
AGTTTCCAGAAGATGGCGTCGTGATCACACAGACTTTCAAGGACCAAGGATTGGAGGTCT
TAAAACAAGAGACAGCAGTTGTGGAAAATGTTCCCATTTTGGGGCTTTATCAGATTCCAT
CTGAAGGTGGAGGCCGGATCGTGCTGTATGGAGACTCCAACTGCTTGGATGACAGTCACA
GACAGAAGG
>SIGTR-AR0227
GGCGGGCGGTTGGCATTGCGCAGAAGGCGGCGGTAGCGGTGGCTTGTGGTGCCGCTTTAC
CACAGAGGAACCGTGCAGGCCTTAGCGTGAGTGATCACTTTAGATCTTGG
>GGTC-W256F04
ACTATGCCCTCATGCCTTGCGCGAGGCGGCGGCTGTGCACCGCCATCTTTGCCGGTGGCG
GTAAGAACACGCTGTGTGCTAAGACCTGACGGCTAGCGCTGCTTTGGCTACTGCACGCCC
CGCTGTAAGGGGCCCGCTGTCTCCAG
>GGTC-W256F02
GAGTGGGAGGAGCAGTTGCTCAGCAGGCTCTCGCTGCTTCCTGTGTGGGGCTTCTGGAGC
GGGGCGCATTGAGGCGCCTAGGGAAGCGCTGGCTTCAGAGAGGAATCGAGGGACTGGGGT
CTGCGCCCCCGCACCCCTGATCTCCGGACGCGTCTTCCAACCTCAGAGACACATTCTTGG
GGGCTTCTGAGCCGCGGTTGCTCTGTTTTCCCGTGACAC
>BG-XK714
GGGGGCGTCCGGCTGAGTAGCAGCCCGCGAAGCAGTAGGCTGGACCGTTCTCCGTGGGGA
CGCGGACCGGCTGCCCAGCCCTTCATGTCGCTGAGGGCGACTGCGCGAGGT
>BG-RRE369
GTGGGTGTGAATTGAAAGTCTAACACGTGTTTCTCTGTTTATGGACGTGGATCCCACGCC
AGCATCCACCGGTCACTGCCGCCGCCCACAGTGACGTCACCCACGAAAGCACACACGTAG
TTGCGGACGCCGTGGTCAAGATGTCTCTGCCATCCCCACAGGACGGACGGACGGACTCCA
CA
>BG-JST185
TTTCTGGGGGCTTTGGGAATATTCAGTCTCAGATACCCTGGTGACTCCTCAAAGACTGTC
CTAATGGCGCTTTGTTTAATGGCGTTACCATTTATTTCCGCATCAAACCTGTTCTTTCCT
GTTGGATTTGTGGTTGCTGAGCGAGTACTATATGTTCCTAGCATGGGGTTCTGTATTTTA
GTAGCCCATGGATGGCAAAAGATTTCAAACAAAAGTGTGCTGAAAAAGCTCTCGTGGGTT
TGTCTGTCCATGGTGATACTAACCCATGCCTTGAAAACACTTCATAGAAATTGGGACTGG
GAGTCAGNATATACATTGTTTATGTCAGCCCTAAAGGTGAATAAAAACAATGCCAAATTA
TGGAATAATGTGGGTCATGCTCTGGAGAATGAGAAGAACTTTGAGAAAGCTTTGAAATAC
TTCTTGCAGGCTACCCATGTTCAGCCAG
>ESDB-PSTVU02.A78
ANTTTCCNAGNCANNGGCCCGCCTTTNTGAAAAAGCAGATGGGGGGCTCCNGAACAGACA
TTAAGCACTCAGGGTTTTNGTTNNTTGTTTTGTTTTTNCTTTNGTTTTGTTTTTAANCAN
GCTTCGNGGTAAATACTAACTCTTTTAATCCTCACNACAGCGCTAGCAGGTGGCGTTTCC
CAGCCATTTTTATAAGAGAACAAACGGAAGTGCTGAGAGTTGAGTGTCTTNCCCAGCCTC
CTGTGGGGCATTTTTAAAATTAATGATTGATGTGGAAGGACCTAGCCCAATGTGGGTGGT
GACATCCCTGGGCAGGTGGTTCAAGGGATATATATTTATTTATTTCTTANTGGCTGCCTC
AGTTTCCCAATCTGGNAAATGGTGATTACAGCACCTGTATTTTAAGACTTTTTGTGGGGG
GAATTAAATAGGAGAAGCCACATTCAATTAGAGGAAGGTCCACCCTACAGCAAAAGCTGA
AGAAATGGCAAAGAGCATACAAGAGAAACAGAGTGCACTGGCTTTTTAAGCCAGTNGGAG
CCTCTTAAGTTTTCATNTGCCTTCTTTGAATGGGCTCAAGAGTAGGGCACTTTAGGCTCA
GGCCTAGGGGCATGCCAGGTCTAATAAGCCCTAGTTAGTCACATGGAAGTGCAGTTGGTA
CAGCTCTAATGACAGTGTCCTCAGGTGCTCCAATAATGTGATTGCTCCTCTCCTCTTGGA
GTGGCTTGAATCATCTTGTGTGATAGCCAGTGTTCATTACTGTAGCCAGCACAGCCAGAT
GCCCATCAAGTACTATAGGAGGTAAAGACCCCACT
>BG-RRE360
GTGGGTGTGAATTGAAAGTCTAACACGTGTTTCTCTGTTTATGGACGTGGATCCCACGCC
AGCATCCACCGGTCACTGCCGCCGCCCACAGTGACGTCACCCACGAAAGCACACACGTAG
TTGCGGACGCCGTGGTCAAGATGTCTCTGCCATCCCCACAGGACGGACGGACGGACTCCA
CA
>SIGTR-AS0509
TAAGTTTTACAAATANGTATATAGTGTGTTAGATGACGTTATTCCGGAAGAGATCTTAGG
CAAAATCACTTTAGCAACTGTGAAAGCACTAAACCACTTAAAAGAAAACTTGAAAATTAT
TCACAGAGACATCAAACCTTCCAATATTCTTCTGGACAGAAGTGGAAATATAAAGCTCTG
TGATTTCGGCATCAGTGGACAGCTTGTGGACTCTATTGCCAAGACAAGAGATGCTGGGTG
TAGGCCGTATATGGCACCTGAAAGAATAGACCCAAGTGCATCAAGACAAGGGTATGATGT
CCGCTCTGATGTCTGGAGTTTGGGGATCACATTG
>BG-RST357
GCGACCGTCGGGTGGACTGCTCCGGGAAGGGGTTGACGGCGGTACCGGAGGGGCTCAGCG
CCTTCACCCAAGCACT
>BG-RRE367
GTGGGTGTGAATTGAAAGTCTAACACGTGTTTCTCTGTTTATGGACCTGGATCCCACGCC
AGCATCCACCGGTCACTGCCGCCGCCCACAGTGACGTCACCCACGAAAGCACACACGTAG
TTGCGGACGCCGTGGTCAAGATGTCTCTGCCATCCCCACAGGACGGACGGACGGACTCCA
CA
>ESDB-PST1380-2.seq
TGAGCATGTTGAGAGAGTGGAGAAGGGCAGGGAAAGGGTGAGGGGCGNAGCAGGAGCAAG
NCAGAAAGAGGATCAAGAGTGAGACCAAAGAAACTTCTAAGAACAGGGACCTTGGTGAGT
TTTATGAACATACTNTCTTTTGGGACATGAAAGAGCAAATAAATTACCTGTTCATAGCAG
TTTATTCAAGGAAATCAATAAGTACATTACATAAATCAAGTTTTTAATATAACCACTTTG
TTTTATACAAATATGAGAATGGTATTTTTATTCTGCGGGTTCACAGTTAGATAGAAGGAA
AAGACATGGAATGTCTACTCCAAATACATTTCTTATATATTAGCTCACTTAATCTTAGCA
CTGTACTTTGATGGCATTTTCTAG
>BG-RRI475
ATGGACGTGGATCCCACGCCAGCATCCACCGGTCACTGCCGCCGCCCACAGTGACGTCAC
CCATGAAAGCACACACGTAGTTTCGGACGCCGTGGTCAAGATGTCTCTGCCATCCCCACA
GGACGGACGGACGGACTCCACA
>GGTC-G016E12
ACCCCAGAGGCTGCTCTACCCTGGCTCAGACGACCATGCAGCCTTATCAACGGCTTCTGG
CGCTTGGCTTCCTTCTGTTAACCCTGCCCTGGGGCCAGACATCCGAGTTTCAAGACTCTG
ACCTTCC
>SIGTR-AD0863
CTCTGAGCTATCCGGTGCCATCCTGGTCGCTGCGGCGACCCTCGCATCAACTGCAGCCAT
GACCGAGCAGATGACCCTTCGCGGGACCCTTAAGGGCCACAATGGATGGGTAACACAGAT
CGCCACCACACCGCAGTTCCCGGACATGATCCTGTCTGCGTCTCGAGACAAGACCATCAT
CATGTGGAAGCTGACCAGAGATGAGACCAACTATGGCATACCACAGCGTGCTCTGAGAGG
TCACTCCCACTTCGTTAGTGATGTTGTTATCTCCTCTGATGGTCAGTTTGCCCTCTCGGG
CTCCTGGGACGGAACGCTGCGCCTCTGGGATCTCACAACGGGCACCACCACAAGGCGATT
TGTCGGCCACACCAAGGATGTGTTGAGCGTGGCCTTCTCCTCTGACAACCGGCAGATTGT
CTCTGGGTCCCGAGACAAGACCATAAAGTTATGGAATACTCTGGGTGTCTGCAAGTACTC
GGTCCAG
>GGTC-G063E10
GGGGGGGCCCCGGGTGGTGAACGAGGCTCCGGCCCCATGTCTGGTTTGTTTGGCCCACTC
TCCCGGCCTGGCCCTCTCCCGTCCGCCTGGCTCTTTCTGTTGCTGCTCGGCCCCAGCTCG
GTCCTCGGCATCTCCTTCCATCTGCCC
>GGTC-A050E07
CTCGTCCCCTCGCGGAGCCGCCGCCGCCGCCGCCTCCTCATTCATCCTCGTGCACCATAG
GCGGCACAGGCACCAAGATGTCCAACCGAGTNGTCTGCCGGGAAGCCAGCCACGCCGGGA
GCTGGTACACCGCCTCAG
>SIGTR-AM0253
GTTTCCATGTGGGATCTGCCAGTCATAAGAGGAGGGTGTTTCTTCTTGGAATCATTTTCG
CTGGTTCCCTGTAATTAAGCAGGCTTAAGTGATTTGTCCTGTGTGCTGCTGGGTACAGTG
AAGGAAGGTCAGGCAAGTTCTGAAAGTGCGACATGATGAGGATATTGTCACTTCCCACAG
AG
>BG-XF050
GCTCTGGGAGGCACCAAGAAGAAGAAAAAGACTATTGTGAATGATGTTTTCCAGGGATCA
ATGAGAATTTTCACCAAAAAGCTTCCTCATCCTGATCTGCCAGCGGAAGAGAAAGAGCAG
CTGCTCCACAATGATGAGTACCAAGAGACGATGGTAGAGTCCACGTTCATGTACCTGACG
CTGGACCTTCCCACGGCCCCGCTCTATAAGGATGAGAAGGAGCAGCTCATCATCCCCCAG
GTGCCTCTCTTCAACATCCTGGCCAAGTTCAACGGCATCACGGAGAAGGAATACAAGACT
TATAAGGAGAACTTCCTGAAACGCTTCCAGCTCACCAAGCTGCCTCGGGATGTAATCTTT
TGCAGGAAGAGGATTAAGTAAGAACAACTTCTTTGTGGAGAAGAATCCACCAATTTGTCA
ACTTCCCTATCAC
>GGTC-G048A02
CGATTTGCACACACCAACATTGAGTCNNNGGTGAAGGAGTACGATGATAATGGAGAGCGG
ATCACTATATTCCGTCCATTACATCTTGCTAACAAGTTTGAAGACAAAACTGTGGCATAT
ACTGAAAAGAAAATGACCAGTGGCAAGATCAAGAAATTTATTCAGGATAGCATTTTTGGT
CTCTGTCCTCATATGGCGGAAGATAATAAAGATTTGATACAAGGCAAGGACTTACTCACC
GCTTACTATGATGTGGACTATGAAAAGAATGCTAAAGGTTCTAACTACGGAGAAAC
>FHCRC-GT-S21-12D1
GTACAGAGAAGAGGAAACCCAGCCAGTGATAATGTGAGAATATGGAAGGCGATGGGAGCA
GCTTGTTTAATGGGTAAAGAAGAACCTTACTGTGGGAAACCTTATTAATCCTGTCAGGGG
AGGGAGTAGCCATGACCAGTGTCTCAGTGATGTTCTGAACTTTCGGTAAAGTCTTGGGTA
GCTTGAAGTTTATTGATGGAGAGACTGTGCTTGCCATCGCCTGTCAAGAATGATTAGCCA
CCCCCTATTCTCTGAACACTGCCAGCTGCTGTGATAAAGGCTCACCATGGAGGTCTTGTT
CACTTTAGCACTGTGGTATTCAAATAAAATTTCAAAAGTCCATAAAAAAAAAA
>BG-RRH289
TTTATTATTTTTTTTGTGGGTGTGAATTGAAAGTCTAACACGTGTTTCTCTGTTTATGGA
CCTGGATCCCACGCCAGCATCCACCGGTCACTGCCGCCGCCCACAGTGACGTCACCCACG
AAAGCACACACGTAGTTGCGGACGCCGTGGTCAAGATGTCTCTGCCATCCCCACAGGACG
GACGGACGGACTCCACA
>BG-RRK069
AGTCCTGGAAAACCACGCCGTATCAGATTGCTTGTGGAATTAGTCAGGGCCTGGCTGACA
ACACCGTTGTTGCTAAGGTGAACAAAGTCGTTTGGGACCTGGACCGCCCGCTGGAGACAG
ATTGCACGTTGGAACTGCTCAAGTTTGAGGACGAGGAAGCGCAGGCC
>ESDB-PST5974-NR.Seq
AGTTCTATGGCGTGGAACACAGTAGAACCTGCTTATACCTGAGGAAAAAAACAGACCAGA
GCCCACTGCCTCTTCTTTAAATAGATGCATCCCCCACCTCCACCCCAACTCTTCTCTCTC
TTTCTCTCTCTCTCTCTCTGTCTCACACACACACACAAGGGCATGGAGGAGGTACTAGGG
CTTGGAACCTGACCTGACGACCGGA
>BG-RRK062
CTACATTCCAACTCAAGAGGAGGAGAAGGGCTGTTTTATAAATTACCTGGCCGCATTAGT
CTTTTCACACTCA
>BG-XE147
TTTATCCGCATCCTTCCAACACCCTTCCCGCTGCTCCACCGCCTCCCATTCATTGCATCC
GTTTCTCCTTCCCGGCTCGGTTCTTCTCCCCACAGCCTCCCCGGCCGGACCCCGCCACCT
TCTTGGGGTTCTCCGTACATTCATGGAAGTTTAGGGCCTGGACCGTGGCCCGGAGTCTGG
CCTGAGAGCGCAGCCCGCGCTACTGGCAGGGCAG
>SIGTR-AE0475
AGACCAGTACCCTGACTGAGGAAGGTGTCATTCAAGTTAAAACAGAGGCGTGTGACAGGC
TTTTGGCTCACCGAGTAGAAACGAAAATGAAAGGAAATAAAGTGAATGAGGTTCTGAACA
GATTGCATTTAGCTGTGCCCAACAAGAGAGATGATAAG
>BG-XE141
CGGGGGCGCCCGCCAGCGTGCAGCCCGCGCAGCCGCCCTCGTCCTACTCGCTCCCCCTCC
TGCTGTGCAAAGTGTTCAGGTGGCCGGATCTCAGGCATTCCTCGGAAGTCAAGAGGCTGT
GTTGCTGTGAATCTTACGGGAAGATCAACCCCGAGCTGGTGTGCTGCAACCCCCATCACC
TTAGTCGACTCTGTGAACTAGAGTCTCCCCCTCCTCCTTACTCCAGATACCCAATGGATT
TTCTCAAACCAACT
>BG-XST067
AAGGAAGGGTTTTTCGGAAATCCCCTGGCTCNCAATCCAGCCGACAAATGCAAAGCCTGC
GCCTGCAATCCCTACGGGACAGTGCAGCANCAGAGCAGCTGTAACCCGGTGACCGGACAA
TGCCAGTGTCTGCCTCATGTGTCTGGCCGCGACTGCGGTACTTGTGACCCTGGCTACTAC
AACCTGCAGAGCGGGCAAGGCTGCGAGAGGTGTGACTGCCATGCTTTGGGTTCCACCAAT
GGGCAGTGTGACATCCGCACCGGGCAGTGTGAGTGCCAGCCTGGCATCACCGGTCAGCAC
TGTGAGCGCTGTGAGACCAACCACTTTGGGTTTGGACCTGAAGGCTGCAAAC
>CMHD-GT_97B5-3
GGAAACGACACAAAAGATCCTTTGACTGATGAATGGATAATGAAATGAACCGCAGGTCAC
ATAAGCACCATGGAATTCTATTCAACTG
>BG-XST060
TGGCTGCGGAGTCAAGTCGAAAAGTTGTCGGAAGTGCGACGTCTCTACGTGTCCAAAGGC
TTCAACAAGAATGATGCCCCCCTCTATGAGATCAACG
>BG-XST061
ATGGGGTATGTGGGNTATGAGAGCCTAGAGCGGGGTGATTCAAATCCTCAAANCNCAATN
TATGATGCCAANCGGTTCATNGGGAAGATCTTTCACCCCGGAGGAGCNGAAGGCTGAAGT
TGGCAGATACCCATTTAAGGTTTTACACAGAAATGGGANGGCTGAGTTTTCTGTGACAAG
TAATGAAACCATCATCGTTTCTCCAGAGTTTGTCGGCTCTCGATTGCTGCTGAAGCTAAA
GGAGATGGCCGAGGAATACCTCGGCATGCCGGTTGCCAATGCTGTCATTTCTGTGCCTGC
AGAATTCGACCTACAACAGAGAAATTCAACAATCCAAGCTGCCAACCTTGCTG
>GGTC-P014C11
ATAGCTTTTTGTGCGCATTTGAGGGAGCAGGTAACTGCCGGCGAGTGGCGGTGGGCTCCG
GGCAAGGAAGGACCTGGGGACCCGGACCCTCGGGAAAAAAAGCAAGTGAGCCCCGAGAGC
TCTACGAGAAGAGCCGGCGCTTGGAGGGGGAGGGGCAGCTGCAGCGGGCTGCCGGGCGGT
CCCGCCCCTGGCCTGGGTCAGGACCCGGTCTCCGCAGGAGCCGGATCTCGAGAGTAGCTT
TTGCTATTCCCTCGGAGCACTGAGAGTGGTGTGGTTTCTGGTGGACTTGCAGAGGACCAA
GACCTTGGGAAGATCGGCGGTTGCTCTTCATTCTGCCACCCAGATGCTACGG
>GGTC-M070B08
CGCGCTGCTCCTGCACAGCGGTCGCTTCCTGCCAGAACCCCGCGGTTCCCCAAG
>ESDB-PST1054-2.seq
GAGCTCTCTTGAGTGCTGAGGCTTCGGTCTGACTTGCAGCCGCTGCAGAGATAACGCCTG
AGTCCTGAATTGCTTTACCTATTGCAAGTTAAAAGTCTACAGTTCAAACAAAAACCCTGA
CTGTCTGAGAAGCAGCATCAATCTGCANGTGAGTGAAACCTTTATGTAGTGTTCTCAGTG
TCCTTACAGCTCCAGTGAGAGTTTGATGATGACGATTTATTATTATTTANTATTATTATT
ATNANTATTATTTGGGATCAGCTTGTCCCCATTTGGAGGGACAGTTGTTGAAAATTACCT
TAGGTCANNGAAATTTCCAGACTTCCTCCTGACTCCGTTTTCTTTTCCATCGCCTTCTGC
AGGACTGAANTGCTCTTCTAACTTCTATGNTGGGTACT
>SIGTR-AF0195
CGTGTAGGGGTCACGGCGCAGCCGCAGGAACTGGAAGACGCATCACCCATTGGTGTTTGT
GTGCGGACCACGGG
>FHCRC-GT-S3-12B1
GACTGTGTTTCTTACTGGCCTGGAACTCCTACATAGACCAGACTGGCCTGAAGAATCAGA
GATCTGCCTGCATGTGCCTCCAGAGGGTGAGGATTAAAGTTTCCCCTCGTTGATGTGCTC
ATAGATCGCGTCTGCGCCCTGATCCAAGGCACGCTCGAAGAACAGGGCGCCCACTGCGAT
GGTGAGGGCGAAGGTGGAAGTTCTGCGGAACAGCAAGGAGTACAGACGCGAAGGGATCGT
CGGCAACGACATGTTGCCTCACTGCCGAACTCGCGCCACTGCCAGATGTATTTCTTTATG
TTCCGGTGCCACATGCATGCCTGGTACCTGAGGATGACAGAAGAGGACATCAGGTCCCCT
GGAACTTGAGTTGCAATTGTAAGCCACCTTGTAGGTGCTGGGAAGCAAAGCTGGGTCCCC
TGGAAAAGCATCCAATGCTCTTAACTGCTGAGCCGTTTCCCAGCCCCCTTTTAAAGGTGT
TTTCTTTTGTTTAAAAAAAAAA
>SIGTR-AF0191
TGCNCTNTAGGCGTCGCTCTCTTGGTGTGCTTGTTCNTGACCCGGTCAATGATCTCCAGG
TACTTTGTTGATGGAG
>SIGTR-AF0190
TGCTCTCTAGGCGTCGCNCTCTTGGTGTGCTTGTTCTTGACCCGGTCAATGATTTCAGGT
ACTTTGTTGATGGAG
>BG-KST067
GGGTGGGCCTGAAGAAGTTCTTAAAAAGTTCCAAAAGACAAATCATAAAATCGTCTTTGC
AGCGGACGGGCTGCTC
>BG-KST064
CAGGGCAGCGACCGCAGCGCAGGAGCCCGGCCTGCCGCAGCTACCTCAGCACCCGCAGCN
CTGCTCGGCTCAC
>BG-KST063
GCCATTACCTTGACCTTGGACCCTCTCAAGCCCTTTGGAGGGTACTCTCGAAATGTTACA
CACNCTGTACTCCACCATCCTCGGGCATCAGATTGGAT
>GGTC-G076D12
CCGTGAGAGGGCCTTTGCGGTAGAGGCAGCCTTTGCTCAGCAGCGGAAGACTCCGATTTC
TCGGTACTCTTCAGGGATGAGTCATGTGGCAGTGGAAAATGCGCTCGGGCTGGACCAGCA
GTTTGCTGGCCTAGACCTGAACTCTTCAGATAATCAGAGTGGAGGAAGTACAGCAAGCAA
AGGGCGTTATATCCCACCTCATTTAAGGAACAGAGAAGCTACTAAAGGATTCTATGACAA
AGACAGTTCAGGGTGGAGTTCTAGTAAAGATAAGGATGCATACAGCAGTTTTGGATCACG
GGGTGATTCAAGAGGGAAGTCTAGCCTCTTTGGAGATCGTGGAAGTGGTNNCTNNGGAAA
GGTGCGGCCTCCGTGGAGG
>SIGTR-AJ0263
CGAGACAGGGTTTCTCTGTGTAGCCCTGGCTGTCCTGGAACTCACATGGTAGACCAGGCT
GGCCTCGAACTCAGAAATCTGCCTGTCTCCGGCTCCCGAGTGCTGGGATGAAAGGTGTGC
ACCACCACGCCCGACTCCAATTTTTTTTATTTATTATTTTTTTTGTTGTGTGATTTGAAA
GTCTAACGCGTGTTTCTCTGTTTATGGACCTGGATCCCACGCCAGCGTCCACCGGTCACT
GCCGCCGCCCACAGTGATGTCACCCACGAAAGCACACACGTAGAAGCGGACGCCGTGGTC
AAGATGTCTCTGCCATCCCCACAGGACGGACGGACGGACTCCACAAG
>SIGTR-AG0101
AAAAGACAAGGGACACTGCAGATTCATCCGTTGGTGGTCACATCATTCGAGATCGCTATG
CGAGACCAGAAAGCTTTACAGCATTGCTATTGGAAATACTTAATAGTAGATGAAGGACAC
AGGATTAAGAATATGAAGTGCCGGCTAATCAGGGAGTTAAAACGGTTCAATGCTGATAAC
AAACTTCTTTTGAATGGTACTCCCTTGCAAAACAATTTATCAGAACTTTGGTCATTGCTA
AACTTTTTGTTGCCAGATGTATTTGATGACTTGAAAAGCTTTGAGTCTTGGTCTGATATC
ACTAGTCTTTCTGAAACTGCTGCAGATATTATAGCTAAAGAGAGAGAACAGAATGTTTTA
CATATGCTGCACCAG
>SIGTR-AG0100
GAATTTAAAAGATCTACTCCAGAAATTCCTACTCTGCTGTATCATGGAACCCGGGAGGAC
CGTCGGAAATTAGTAAAGAATATCCACAAAAGACAAGGGACACTGCAGATTCATCCTGTG
GTGGTCACATCATTCGAGATCGCTATGCGAGACCAGAATGCTTTACAGCATTGCTATTGG
AAATACTTAATAGTAGATGAAGGACACAGGATTAAGAATATGAAGTGCCGGCTAATCAGG
GAGTTAAAACGGTTCAATGCTGATAACAAACTTCTTTTGACTGGTACTCCCTTGCAAAAC
AATTTATCAGAACTTTGGTCATTGCTAAACTTTTTGTTGCCAGATGTATTTGATGACTTG
AAAAGCTTTGAGTCTTGGTTTGATATCACTAGTCTTTCTGAAACTGCTGAAGATATTATA
GCTAAAGAGAGAGAACAGAATGTTTTACATATGCTGCACCAG
>SIGTR-XT0797
GTGGGTGTGAATTGAAAGTCTAACACGTGTTTCTCTGTTTATGGACCTGGATCCCACGCC
AGCATCCACCGGTCACTGCCGCCGCCCACAGTGACGTCACCCACGAAAGCACACACGTAG
TTGCGGACGCCGTGGTCAAGATGTCTCTGCCATCCCCACAGGACGGACGGACGGACTCCA
CAAG
>SIGTR-XT0795
GTGGGTGTGAATTGAAAGTCTAACACGTGTTTCTCTGTTTATGGACCTGGATCCCACGCC
AGCATCCACCGGTCACTGCCGCCGCCCACAGTGACGTCACCCACGAAAGCACACACGTAG
TTGCGGACGCCGTGGTCAAGATGTCTCTGCCATCCCCACAGGACGGACGGACGGACTCCA
CAAG
>GGTC-G052F05
CCGATATCTACTCCAGGGCTGTGCGCACTGCGCGGGCAGCGGCTGAACACGCACGGAGAA
GGTGCGGGAGCCGCAGGGGCCCCGGGCGGGGGGCGGCTGCTGCTCGGCCTTGGCGGAGGC
TTGTTCCAGCTCGCCGTTCGGTCCCAGGCCTGGCTGGTGATCTGCGCACAGTATGGGCTA
ATCTCCTNNANAC
>SIGTR-AP0884
TGGTTGTGAGCTCTTATAGATGGTTTTTCTCTGGCCTCCGAGTAACACCGCCTGGAAGCG
GACCTCTTCTCTCTGCACTTGGCTTCCACCCTACCTGCCAAGGAAACCTGTCGCCCTTGA
ACTTTAAGACTGGAGAAATGTAGAGTGCTAAGTCTGTTGAAGAAGGTATGGGAAGGAGCT
TCTTGCAAATGGTTTTTTTGACCAGTCCTTCATCGCCTCAGAATCTGCTGTGGAATTGCT
TCCCGTTTGGTGTGTGGTGGCACTTCTCCAATGTGGACTCCAAAGGATTTGTCCCTTTAC
AATTTGAAATGAAATGATGGCCACACATTGGACTGGTCTGCCTGAGGAAGATGGTGACAA
ACTCAAGGCCTGTGGGGCGGCCTCTGCCTGTGAG
>ESDB-PST7664-NL.Seq
AGTTAACTTGCTTAAAACAAAATTACTAATAAACGCTGAGTTTTGGGCTGGTGAGATCGC
TCAGTGGGTAAGAGCACCCTACTGCTCTTCCGAAGGTCCGGAGTTCAAATCCCAGCAACC
ACATGGTGGCTCACAACCATCTGTAACAAGATCTGACACCCTCTTCTGGAGTGTCTGAAG
ACAGCTACAGTGTACTTACATATAATAAATAAATAAAT
>GGTC-M080A04
AGGCTATCAACTGGGAGGAGGGCCAGGGCGAGCAGCCTCAGCAGCTACCGAGCCCCGACC
TCGCCG
>ESDB-PST4244-NR.Seq
TGACAAAGGGGTGTGCTTAAGTGGGCTGAAAGTTCATTTTTTGTGTGTGCAGGCTCAGAA
CCAACTACACCTTTCAATCTGTTCATTGGAAACCTTAATCCAAACAAGTCTGTTAATGAA
TTAAAATTTGCCATCAGTGAACTTTCTTGCTAAAAATGATCTTGCCTGT
>BG-XH090
CCGGTTTTCCTATCAGCTGCTGGGCCCGGTCAGTGGCAGCTTCCGGTAGGAGCGCCGCGA
AGCGCGACCCGGTCTCTGCTCACTGTCATGTCCTACGGTCCCTTAGACATGTATCGGAAC
CCCGGGCCGTCGGGGCCTCAGCCCCGGGACTTCAACAGCATCATCCAGACATGCAGTGGC
AACATCCAGCGGATCAGCCAAGCCA
>CMHD-GT_42G8-3
GCAGCTGCTTGTTATATCAATTACGGAGTCTGGATCTATTTATAGTTTGAGAGTACTGTG
TCCTTAGTCACAAAGAGACACAGACAGGGGACTGACAGCTGGTGTTGG
>SIGTR-AF0440
CAAATGTGCAAGTTAGAAGACAAGTGAAAGGAGTGGAAAGTTGCTGCTTTGGTGAATAAC
TTGGTTCTTAGAACATGGGCCCTCGCTTAAAG
>CMHD-GT_124E2-3
CACTGACTGGGAGCCTGGGAGATAGCTCAGTCAGTATGGCCATGAAGACATGAATTCCTT
ATAACCCAGAAGAAAATGCCAGGTGCATGCTTAGAATCCCACCGCCGGGGAGGAGGAAAC
TGAAGATCCCTGGGATAGCTGGCTGGTCAGCCTAGCTTCCTCAGTGAGCCCCAGGCTCAA
TGCTTCCTGTGGCAAGCTCCCAGGGGCCCCACCTCAAGGGTGCCTCTTCCCCATGACCAC
CTGTGACCTTCAAAATGACAGCTGCCAAGGATGCTGAAGATGGTCAGCCTGGCTCATCAC
CAACTCTGGAACTCAGCAGCTGCATCAATGTGGATGGGGGAAAAAAAAGTCTCGGTTACA
TTGATCTTTGCCAGTGTCTCCTTCAGCAACATACATCGCCC
>BG-RRJ627
GGATCCCAGAGCTCCATGATCCCCTCTCCCCCAGAAGATGATGAAGAAGAAGATAATGAT
GAACCTCTCTTGAGTGGATTTGGGGATGTATCCAAAGAATGTGCAGAAAAAATTCTTGAA
ACATGGGGAGAACTGCTGTCAAAATGGCATCTCAACTTGAGTGTGAGACCGAAGCAGTTG
TCATCCTTAGTGAGAAGTGGTGTTCCTGAAGCTCTTCGTGGAGAAGTCTGGCAGCTGCTA
GCAGGCTGCCACAACAACGATCACTTAGTAGAAAAGTACCGAATTCTCATCACAA
>ESDB-PST9219-NL.Seq
GCTATTACCAAGTGCTTTGAAGCCAGTCGCTCGGGAAATGGTATTGTTGAATCACGGGCT
ACATCTCATTTGAAAGAGTTCAGTGGAGGTGAGTATTGATGCTAAGAAAATGAAATTAAT
TTCATGTATAAAGTTATGTACCAGTACAATTATACTTTGAGATTCTGAACACAATATCTA
AAACCCATAGGAATCTATAGTCTATTTTTAAGTCTTATGAT
>BG-XA712
CGGGAGTACCGCAGGGAGTACCGGCTGGAGTAACGCGGGGGCGGCGGCCCAGCGCCCCGA
AGTTTGCCGCGCCCGCTCGGGCTGCCGT
>SIGTR-AT0209
GGGAGTGAGTGTGTGCGTGGTCCCTCTCGTCTAGGTTTTGTAAGGAACGTTTTGGGAGTA
GTGCTCGCCGAATGGAACTCAAAGGACCTCTGCTACAGATCTGCCTTCCTCCCGAGCTGA
AGTGCTTTAGTCCTAAGGGTTTAACCCTTCCCCATTTTTCTTCTGACTCCATTTTTGCAG
>FHCRC-GT-S9-2C1
GGAGGAGATGTAGTCTCCCCTCCCCCAGCCTGAAACCTGCTTGCTCGGGGTGGAGCTTCC
TGCTCATTCGTTCTGCCACGCCCACTGCCGGAACCTGAGGAGCCACACACGTGCACCTTT
CTACTGGACCAGAGATTATTCGGCGGGAATCGGGTCCCCTCCCCCTTCCTTCATAACTGG
TGTCACAACAATAAAATTTGAGCCTTGATCAGAAAAAAGAAAAAAAAAA
>BG-RRT086
GCCTGGGATTCCACGCCCCACCTTCCCGGGGGGTCCGGGGTTCTGGCCTGGGATGATACA
GACAGGACAGCCAGGATCCTCACAAGACGTCAAGCCCTTTGTGCAGCAGGCCTACCCCAT
CCAGCCAGCAGTCACAGCCCCCATTCCAGGGTTTGAGCCTACGTCAGCCCCAGCCCCCTC
AGTTCCTGCCTGGCAGGGCCGATCCATTGGCACAACCAAGCTTCGCCTGGTGGAATTCTC
CGCTTTCCTTGAACAGCAGAGAGACCCAGACTC
>BG-RRT083
AGTGGACTCTCACTAACCATGATGGCGACACAGACGCTAAGTATAGACAGCTATCAAGAT
GGACAGCAAATGCAGGTGGTCACGGAGTTAAAAACAGAGCAAGATCCCAACTGCTCTGAC
CCAGATGCAGAAGGAGTGAGTCCTCCTCCCATCGAGTCTCAGACCCCAATGGATGCCGAC
AAGCAGGCCATTTATAGGCATCCACTATTTCCGTTGCTAGCTTTGTTGTTTGAGAAGTGT
GAGCAGTCCACACAGGGCTCAGAAGGCACGACGTCTGCCAGCTTCGATGTGGACATTGAG
AACTTTGTCAGGAAGCAAGAAAAGGATGGGAAACCCTTCTTCTGTGAAGATCCGGAAACT
GACAACCTAATGGTGAAAGCAATCCAGGTCCTGCGCATTCATCTTCTTGAACTGGAGAAG
GTTAATGAGCTCTGTAAAGATTTCTGTAGTCGGTACATTGCTTGTCTGAAGACAAAAATG
AACAGCGAGACCTTGTTGAGTGGGGAGCCTGGAAGTCCGTACTCCCCTGTGCAATC
>BG-XH895
CAGAGGAGGAGCAACAGCTGCTGCAGAAGCTGGAGGAGGAAGAGCTGGAGGTTCTGCCGC
GCCTGCGTGAAGGCGCTGCGAGGCTTGGCCAGCAAAGCACGCAGCTGGCAGCCCTCATCT
CCGAGCTTGAGAGCCTCTGCCAGCTGCCAGCCCTGGGTTTACTGCAGGACATTAAGGACG
CCCTGTGCAGGGTGCAGGATGTGAAGCTGCAGCCTCCAGCAGTGGTGCCCATGGAGCTGA
GGACCGTGTGCCGGGTCCCAGGGCTGGTGGAGACCCTGCGGAGGTTCCG
>BG-XH897
GGAGGGCCTCAGCTGCGGCTGTTTGGAGAGGCGGAACTATGTCTTCTCCTTAATTATCAT
GTGAGGGCCTAAGAATTTAATGGGGGGAAAAGTGTGGAAGAGGATTAGGATCCAAACTGG
CGGATTTCCCGACCTTCGCTGCCCTCTCGGCTCTCCGGCCAGCCGCTCT
>BG-RRK064
GGGCCATTCAGACGTCAGCCTTGATCCTCCGGACAAAACTTGAGAGAGGAAGCACACGGC
GAGTGGAGCGGGCCATGAGGCAGAC
>GGTC-A030F03
CCGAGCCACGGCATACAGGTGCTCCCTGAGTACCTACCTGCAGACGCCCCTGCTCCAGAT
CAGACCGACAGCTCTGGGCAGAAAAAGCCAGATCCTTTTAAAATCTGGGCCCAGTCCAGG
AGCATGTATGAAAACCGAC
>BG-RRB024
GAAGAGTTTAATACTGCAATTTATTCCAATGATGACTTACTTTCTTCTAAGGAAGACAAA
ATGAAAGAAAGTGAAACATTTTCCGATTCATCTCCCATTGAGATAATAGATGAGTTTCCC
ACATTTGTCAGTGCTAAAGATGATTCTCCTAAGGAGTACACTGACCTAGAAGTATCCAAC
AAAAGTGAAATTGCTAATGTCCAGAGCGGGGCCAATTCGTTGCCTTGCTCAGAATTGCCC
TGTGACCTTTCTTTCAAGAATACATATCCTAAAGATGAAGCACATGTCTCAGATGAATTC
TCCAAAAGTAGGTCCAGTGTATCTAAGGTGCCCTTATTGCTTCCAAATGTTTCTGCTTTG
GAATCTCAAATAGAAATGGGCAACATAGTTAAACCC
>BG-RRB028
GCAGATGGAACTGCAGCAAATAATGAAAGGTAACTTCAGCGCATTTATGCAGAAGGAGAT
CTTCGAGCAGCCAGAATCAGTTTTTAATACCATGAGAGGTCGGGTGAATTTTGAGACCAA
CACAGTGCTCCTGGGTGGCTTGAAGGACCATTTGAAAGAGATCCGACGATGCCGAAGGCT
CATTGTGATTGGCTGTGGAACCAGCTACCATGCCGCTGTGGCTACACGGCAAGTCTTAGA
GGAACTGACCGAGCTGCCTGTGATGGTTGAACTTGCCAGTGACTTTCTGGACAGGAACAC
ACCTGTGTTCAGGGATGACGTTTGCTTTTTCATAAGCCAATCAGGTGAGACTGCAGACAC
GCTCCTGGCGCTGCGATACTGTAAGGATCGAGGTGCGCTGACCGTGGGCATCACCAACAC
CGTGGGTAGCTCCATCTCCCGGGAGACTGACTGTGGCGTCCACATCAACGCAGGGCCCGA
GATTGGGGTGGCCAGCACCAAGGCGTACACCAGCCAGTTCATCTCTCTGGTGATGTTTGG
TTTGATGATGTCTGAAGATCGAATTTCTCTACAGAACAGGAGACAAGAGATCATCCGTGG
CCTCAGATCTTTACCG
>BG-GST003
CGCGATGCAGACCCCTTTCAAATGGAGAACACAGACTGCTACCTCCCTGATGCCTCAAAA
TCATGACTCAAAGGTGCAACAATCGAACACAGTGTATAGTAGTTACCGGGTCAGTAGTAT
TTCCTG
>GGTC-A052A01
AGTCCCATCCAGGTCCCCATGGTGGCAGGTTCCCCACTTGGCGCCACCCAGACCTGCAAC
AAAGTGCGATGCGTCGTCCCCCAGACTACAGTAATACTCGTCAATGATCGGCAGAACGCC
ATTGTAGCCAAGATGAAAGACCCATTGAGCAACAGGGCACCGGATTCCCTGGAAAATATC
ATTAGCAGCGCTGTTCCTGGGCGTCGGCAGAACACCATCGTGGTGAAAGTGCCTGGTCAG
GACGACAGCCACAACGAAGATGGGGAGAGCGGGTCAGAGGCCAGTGACTCCGTGTCTAAC
TGTGGCCAGCCAGGAAGCCAGAACATTGGAAGCAACGTCACACTCATCACCCTGAACTCC
GAAG
>BG-RRT554
GTGGGTGTGAATTGAAAGTCTAACACGTGTTTCTCTGTTTATGGACCTGGATCCCACGCC
AGCATCCACCGGTCACTGCCGCCGCCCACAGTGACGTCACCCACGAAAGCACACACGTAG
TTGCGGACGCCGTGGTCAAGATGTCTCTGCCATCCCCACAGGACGGACGGACGGACTCCA
CA
>BG-RRT557
TTTTTTTGTTGTGTGATTTGAAAGTGTAACACGTGTTTCTCTGTTTATGGACCTGGATCC
CACGCCAGCGTCCACCGGTCACTGCCGCCGCCCACAGTGATGTCACCCAGGAAAGCACAC
ACGTAGAAGCGGTAGCCGTGGTCAAGACGTCTCCCCCATCCCCGCAGGACGGACGCACGG
ACTCC
>BG-RRT551
CTGGTTCCTCGTGCGTTCCACCGCCGGCATGGCGCATTACAACTTCAAGAAGATTACGGT
GGTGCCGTCTGCCAAGGACTTTATTGACCTAACATTATCCAAGACTCAACGAAAGACTCC
AACGGTTATTCATAAACATTATCAAATTCATCGGATTCGACATTTTTATATGAGAAAAGT
CAAATTTACTCAACAGAATTACCATGACAGACTGTCACAGATTCTGTCGGATTTCCCGCA
AATTGGAT
>BG-RRT550
GCGCCTGTGCAACCGGAACGTTCGGGAAAATTCCTGAAGCAGTACCGGCGGCTTCCGGAA
GCTAGCTGCGGCCTGAACAGTAGTGCTGGTGATTGCTGCGGTGATTCACTTCTAGTCCCG
GGTGGTGTGGATTTCGCCGAGAAGACGGAATGGCGCTCTTGTGTTACAACCGCGGCTGTG
GCCAGCGTTTCGACCCAGAGGCCAACTCGGACGATGCTTGCACATACCACCCAGGTGTTC
CTGTCTTTCATGATGCCCTAA
>GGTC-A052A06
GTGATCCAAAACACAGCAGCCAGACAAGCACCTTAGCACACAAAACCTACAGCTTGTCCA
GTACTTTGTCTTCTTCCAGCTCTACTCGTAAAAGGGGTCCCCCGGAAGAGGGTGGGGCAG
CAGTATTTGATCATCCACCCAAAATTGCCAAGA
>SIGTR-AC0689
GAGTCGCCGCTCCGAGTCAGTCACTCGCCGCCGGCTCCCGGCCCTACGGATCCCAGTTTT
CTGTTGCCCGCGGTACGCCGCCCCGCTAGCCGCCGCGATGCCGGTGTTTCACACGCGTAC
GATCGAGAGCATCCTGGAGCCGGTGGCGCAGCAGATCTCGCACCTGGTGATTATGCACGA
GGAGGGCGAGGTGGACGGCAAAGCCATTCCTGACCTCACCGCGCCCGTAGCCGCCGTGCA
GGCGGCCGTCAGCAACCTCGTCCGG
>GGTC-M010C04
CCCCCGCACCCCTGATCTCCGGACGCGTCTTCCAACCTCAGAGACACATTCTTGGGGGCT
TATGAGCCGCGGTTGCTCTGTTTTCCCGTGACACGTGAGTGTTGGGGGCGTGGAGGAAGC
GGGCTGGGGTCCTCGCACACCTCTGTACTGAAGGAGGTGCGGACCAGGACTCTCGCTTGG
CCGTGGTTCTGGCTGGAGATCCTGCTAGGGAGCCCTAGGGAGGACTTGAGGCAAAAGGCA
TGAGAACGGA
>GGTC-M013A07
ACACACGCCAGCTGCCTACACCTGAAGAAAGGGTGAGCTTTGAGGACTTCACAGGGGCCC
CATCCCCT
>GGTC-G050F01
TTGAGGGAAGGGGAAGCTTTGGGTCCAGGCCCAACTGGGGCTCCCGCCGCTGCTGCTGTT
GACTATGGCGCTGGCCGGAGGCTCGGGGAC
>GGTC-G031D09
CCCAAGGTCATCATCAATGCTGCCACCTTAACAGGTGCCATGGATGTAGCCCTGGGGTCA
GGTGCCACTGGAGTCTTTACCAATTCGTCCTGGCTGTGGAACAAACTATTTGAGGCCAGC
GTAGAAACTGGGGACCGAGTCTGCAGCATGCCCCTCTTTGAGCATTATACAAGTCAAGTC
ATAGATTGCCAGCTTGCTGATGTCTCCAATCTTGTAAAACACA
>GGTC-G031D08
AGTATGGGGTCAGTGGCTACCCAACTCTTAAGATCTTTAGAGATGGTGAAGAAGCGGGTG
CTTATGATGGGCCTAGGACTGCTGATGGAATTGTCAGCCACTTGAAGAAACAAGCAGGAC
CAGCTTCAGTTCCTCTCAGGACTGAGGTATATCTTAAGAAGTTGATTAGATATATAGACG
CCGCGGC
>GGTC-G031D04
GGCACCTACCCCAATTACACTGTGTGTGAAAAGATCATCACAGTCCCAAAGGGGAAGAGA
CTTATTCTGAGGTTGGGAGATTTGAACATTGAGTCCAAGACCTGCGCTTCTGACTATCTC
CTCTTCAGCAGTGCAACAGATCAGTATGGTCCATATTGTGGGAGTTGGGCTGTTCCCAAA
GAACTCCGGCTGAACTCAAACGAAGTGACTGTCCTATTCAAGAGTGGATCTCACATTTCA
GGCCGGGGCTTTATGCCTCCCCTAGGACAGCAGTGACCATACCAGATCATAATAACCTGT
AGGAACGAGCCAGCCATTATTTAGAGGTAAAACAC
>GGTC-G031D03
CCTTTAATCCCAAGGTCATCATCAATGCTGCCACCTTAACAGGTGCCATGAATGTAGCCC
TGGGGTCAGGTGCCAC
>SIGTR-AC0359
CCTATCACGTACAAAGGTGCGACAGACTCCTACATCGAGAAAGTGATGATCTCTTCCAAC
GCCGAGGATGCTTTCCTCATCAAGATGCTCCTGAGACAGACGCGGCGCCCAGAGATTGGA
GACAAATTCAGCAGTCGCCATGGACAAAAGGGTGTCTGTGGCCTGATCGTCCCCCAGGAA
GACATGCCGTTCTGTGATTCTGGCATCTGTCCCGACATCATAATGAACCCACACGGCTTC
CCATCAAGAATGACG
>GGTC-W086D03
CNCCCCCCGGTGGGGCTCGTCCAGCGACGAGGAGCACGGTGGCGGTGGCATGCGGGTGGG
ACCCCAGTACCAAGCGGCGGTGCCCGACTTCGATCCTGCCAAACTGGCAAGGCGCAGTCA
AGAACGAGACAATCTTGGCATGTTGGTCTGGTCACCTAATCAGAGTCTTTCTGAAGCAAA
AC
>GGTC-P012C04
CACTACCACTACCTTTAAGGGTGTGGACCCTAACAGCAGGAACAGCTCCCG
>SIGTR-AC0351
CCTATCACGTACAAAGGTGCGACAGACTCCTACATCGAGAAAGTGATGATCTCTTCCAAC
GCCGAGGATGCTTTCCTCATCAAGATGCTCCTGAGACAGACGCGGCGCCCAGAGATTGGA
GACAAATTCAGCAGTCGCCATGGACAAAAGGGTGTCTGTGGCCTGATCGTCCCCCAGGAA
GACATGCCGTTCTGTGATTCTGGCATCTGTCCCGACATCATAATGAACCCACACGGCTTC
CCATCAAGAATGACG
>GGTC-W126F07
GCATGGCCGCCACCGAGGACGACAGGCTGGCGGGGAGCGGAGAAGGAGAACGGCTGGATT
TCCTGCGGGANNGGNA
>BG-XG015
GACTGATTATCACAATGTATCCTTCTCAAACCTTACTGTTAATACAACATGGCAGCAGAA
GTCAGCGTTTCCCTGCACTGCGTCCCCGGGATCTGTGTCCGCCATTCACGGACAGGGTCA
GTGCTGTATTGAACCTGAAAGCCCAGGCCCTTTGTTCCTGGACGGCAAAGAAGGAGAACC
ACCTGAACTTCTCAAAGCACGACGTCATCACTGTCCTGGAGCAGCAGGAAAACTGGTGGT
TTGGGGAGGTGCACGGAGGAAGAGGATGGTTCCCCAAGTCTTATGTCAAGCTCATTCCTG
GGAATGAAGTACAGCGAGGAGAGCCAGAAGCTTTGTATGCAGCTGTGACTAAGAAACCTA
CCTCCACAGCCTATCCAGTTACCTCCACAGCCTATCCAGTTGGAGA
>BG-XG016
CGCCTGGCTTTGAGCACATCACCCCAATGCAGTACAAGGCCATGCAAGCTGCGGGTCAGA
TTCCAGCCACTGCCCTTCTCCCGACCATGACTCCTGATGGTCTGGCTGTGACCCCAACGC
CAGTGCCTGTGGTTGGGAGCCAGATGACCAGACAGGCCAGACGTCTCTACGTGGGCAACA
TCCCTTTTGGCATTACTGAGGAGGCTATGATGGACTTCTTCAACGCCCAGATGCGCTTGG
GAGGGTTGACTCAGGCCCCTGGCAACCCAGTCTTGGCTGTGCAGATAAATCAAGACAAGA
ATTTTGCCTTTTTGGAGTTCCGGTCAGTGGATGAGACGACCCAGGCCATGGCATTTGATG
GCATCATCTTCCAGGGCCAGTCATTGAAGATTCGAAGGCCTCATGACTATCAGCCATTGC
CTGGCATGTCAGAGAACCCCTCTGTTTATGTGCCT
>BG-RRM394
ATGGCGGACTCAGGCCGGTGGAGTGCGGCTGGGGGCGTAGCGCGCTGAGGGGGGCGTCCG
GCTGAGTAGCAGCCCGCGAAGCAGTAGGCTGGACCGTTCTCCGTGGGGACGCGGACCGGC
TGCCCAGCCCTTCATGTCGCTGAGGGCGACTGCGCGAGGT
>BG-RRM395
GAGGCCGCGCCCGCCGGGGTCCCTGCAGACGCGGGCCCGCCATGGAGCACATCCGTACGC
CCA
>SIGTR-XP0597
GTGGGTGTGAATTGAAAGTCTAACACGTGTTTCTCTGTTTATGGACCTGGATCCCACGCC
AGCATCCACCGGTCACTGCCGCCGCCCACAGTGACGTCACCCACGAAAGCACACACGTAG
TTGCGGACGCCGTGGTCAAGATGTCTCTGCCATCCCCACAGGACGGACGGACGGACTCCA
TCAAG
>BG-RRM390
AACTCAAAGCAGCTGTAGCTGTACCAAATCGACCTCCAGATGCTGTACTGAGAGATGCCA
CCTCACTGAAT
>BG-RRM393
GCTCAGGAGAGAAGTATGACCCAGACGCTAACACGTGGACTGCGCTCCCACCCATGCATG
AGGCAAGACACAACTTTGGGATCGTGGAGATAGACGGGATGCTCTACATCCTTGGAGGGG
AGGATGGCGATCGAGAGCTCATTTCCATGGAGTGTTATGATATTTATTCCAAAACCTGGA
CGAAGCAGCCCGACTTGACCATGGTTAGGA
>BG-PST086
ACAATGTGGGACCCTTGGCCTCCAAGTATCCCCTGAGAAATCTGCAGCCTGGGTCTGAGT
ACACCGTGACCTTGGTGGCTGTGAAAGGGAACCAGCAGAGTCCCAAAGCCACCGGAGTCT
TTACTACCC
>FHCRC-GT-S21-1G1
ATTGATGAGATGCCTGAGGCTGCAGTGAAGTCAACAGCCAACAAATACCAAGTCTTTTTT
TTTGGGACCCATGAGACGGCNTTCCTGGGCCCCAAAGACCTCTTCCCTTATGAGGAATCC
AAGGAGAAGTTTGGCAAGCCCAACAAGAGGAAAGGGTTCAGCGAGGGGCTGTGGGAGATC
GAGAACAACCCTACAGTCAAGGCCTCTGGCTACCAGTCCTCCCA
>SIGTR-AA0131
AGAAGAAGAATTGGAGAAAAGGAAGGATGAAATTGAGCGAGAAGTTCTCCGAAGGGTTGA
AGAAGCCAAACGCATCATGGAAAAGCAGATGCTCGAAGAACTCGAGCGACAGAGACAATG
CTGAGCTTGCAGCACAAAAAGCCAGAG
>SIGTR-AA0132
GGTTATTACCTGTTCCGAAGCAACTATACTTCTTTGTTACTTTCACTCTATGTGCAGAG
>BG-XN026
GTGGGTGTGAATTGAAAGTCTAACACGTGTTTTTCTGTTTATGGACGTGGATCCCACGCC
AGCATCCACCGGTCTCTGCCGCCGCCCACAGTGACGTCACCCACGAAAGCACACACGTAG
TTGCGGACGCCGTGGTCAAGATGTCTCTGCCATCCCCACAGGACGGACGGACGGACTCCA
CA
>BG-XN536
GAAAAGGACCATGGCAGTGGCCAGGATATGGTACCAATCCTT
>BG-RRD146
ATCCACAGAGCCAGGGTCCAGAAGAGCTCACACCGGAGGATGCCCCTCTTCTTTCGGAAG
CGGAAACCCAGTGAGAAGGCTCGAAAACGCCTGGAGTACCAGATGTGTCTGGCAAAAGAA
GCTGGGGCAGATGACATTCTCGACATCTCTAAATGTGAGCTCTCTGAGATTCCATTTGGG
GCTTTTGCAACGTGCAAAGTTCTACAGAAAAAGGTGTTGATAGTCCATACAAACCACCTC
ACCTCCCTGCTTCCCAAGTCCTGCAGCCTCTTGAGCCTTGTCACCATCAAGGTTCTGGAT
CTCCATGAGAACCAGCTGACAGCCCTTCCTGATGACATGGGGCAGCTGACAGTCCTGCAG
GTATTGAATGTGGAAAGAAATCAACTCACGCATCTCCCTCGCTCTATTGGGAACCTGCTG
CAGCTCCAGACGCTCAATGTAAAAGACAACAAGCTGAAGGAGCTTCCTGACACCCTGGGG
GAGCTGCGGAGCCTGCGGACACTCGACATTAGTGAGAACGAGATTCAGAGACTTCCCCAG
ATGCTGGCGCACGTGCGGACCCTGGAGACGCTGAGCCTCAACGCCTTGGCAATGGTCTAC
CCCCCACCAGAGGATGTGTGGCGCTGGCACTGCGGCCGTGCAGCAGTTCCTCTGCAA
>BG-RRD147
CGCTGTGAATCTTACGGGAAGATCAACCCCGAGCTGGTGTGCTGCAACCCCCATCACCTT
AGTCGACTCTGTGAACTAGAGTCTCCCCCTCCTCCTTACTCCAGATACCCAATGGATTTT
TTCTTTATCTCTTCTGCAGGCTGTCCAGATGCTGTACCTTCCTCCGTGGAAACCGGGGGA
ACGAATTATCTGGCCCCTGGGGGGCTTT
>BG-RRD145
GGGTGCGATCCAGTGGACTCCATTCCTCGATACCGTGCCGGCGCGAAGAAGCTGGCCCCG
CTGCTGTCGCCTCCGAGTCCCGATGGGGACTCCACCTTGGAGTCGCCCACGGGGCCCCTC
CTCAAAACCAATAATCACATAGGCGGCGGGGCCTTCGGCGTGGATTCCCCCGGTCTGTAT
GCCAACAGCCTCCCTCCCGGGGCCACCGCCGCGGCCGCCCCTGGCACACTCAGGATCAAC
CACGCCAACCATACTGGCTCCAATCACACCTACCTGAAAACCGCCTACGGCAAGCCGAAG
CTCTGCGAGCCCGAAGAGGAACTTCTCCAGCAGTTTAAACGGGAGGAGGTGTCCCCGACG
GGGAGTTTCAGCGCTCACTACTTGTCGATGTTCCTCCTAACCGCTGCCTGCTTGTTTTTC
CTAATACTGGGACTGACTTACCTAGGAATGAGAGGGACGGGAGTACCCGAGGACGGAGGA
CTCA
>FHCRC-GT-S7-3C1
GAGGCTGTGCATAGGTGTTCTGCAGACCATGAACTGATCACTAGTCCCCAGACATTCATG
AGCACAGTGTGAGGCTCCTGATCACCACCCAGCAGCCCCTTCCTCTCTGGCACTAAGGAC
CCCCGGAGAAGATGGGGAGGAAAAAGATTCAGATCCAGCGAATCACTGATGAACGGAACC
GCCAGGTGACCTTCACCAAGCGGAAGTTTGGACTGATGAAGAAGGCCTACGAGCTGAGTG
TGCTGTGCGACTGCGAGATCGCGCTCATCATCTTCAACCACTCCAACAAGCTGTTCCAGT
ATGCCAGCACCGACATGGACAAGGTGCTGCTCAAGTACACCGAGTACAACGAGCCACACG
AGAGCCGCACCAATGCTGACATCATCGAG
>BG-RST107
TGCCGTCGCCGCCTCCTTTTTCGACGCCTTCACAGCCGGCCTGAGGAAGCGTACCTGGTC
GGGAGTTCCGCCGCCGCTG
>BG-RST106
GAATTCTGGAGGCTTTATTGGCTATGCCCCGTACATCAGCCTGTCTGGTCCAGCGAGTGG
AATCTGCAGGATAATGATGATGATCAGCTCTTTTACACGAAAGTTTACATCGACCCACTG
AAGAG
>BG-RST105
GGCCTTGGCGGAGGCTTGTTCCAGCTCGCCGTTCGGTCCCAGGCCTGGCTGGTGAGCTGC
GCGCAGTATGGGCAAATGCTGCTTCTACACGGCGGGGACGCTGTCTCTGCTGCTGCTGGT
GACCAGCGTCACGCTGCTAGTGGCTCGAGTCTTTCAGAAGGCGGTAGTCCAGACGATCTG
AGA
>BG-RST101
AGCGCAGGGCCCTGCTGCGGGGGGGAGAGCCACAGACGCCGGGACAGGGACCGTCGCCGC
CGCCGCCACCATGAGCGATCAGCAGCTGGACTGCGCCTTGGACCTGATGAGGCGCCTGCC
TCCACAGCAGATTGAGAAGAACCTCAGCGATCTGATCGACCT
>FHCRC-GT-S7-11B1
CGGAGCTGGAGTTCGTGCAAATCGTGGTCATCGTGGTAGTGATGATGGTGATGGTGGTTA
TGATTACGTGCCTGCTGAGCCACTACAAGCTGTCAGCCCGCTCCTTCATCAGCCGACACA
GCCAGGCCAGGAGGAGAGACGATGGACTGTCCTCGGAAGGATGCCTCTGGCCCTCAGAGA
GTACGGTGTCAGGTGGAATGCCGGAGCCACAGGTCTATGCCCCGCCTCGGCCCACTGACC
GACTCGCTGTGCCCCCCTTCATCCAGCGGAGCCGATTCCAACCCACCTACCCCTACCTGC
AGCACGAAATTGCCCTGCCACCCACCATCTCACTGTCTGATGGGGAGGAGCCCCCACCCT
ACCAGGGCCCCTGCACCCTCCAGCTACGGGACCCTGAGCAACAGCTGGAGCTGAACCGGG
AATCTGTGCGCGCACCCCCTAACCGGACCATCTTCGACAGTGACCTTATAGACAGCACCA
TGCTGGGGGGCCCCTGTCCCCCCAGCAGTAACTCGGGCATCAGCGCCACCTGCTACAGCA
GCGGTGGGCGCATGGAGGGGCCGCCCCCCACCTACAGCGAGGTCATCGGCCACTACCCTG
GCTCCTCCTTCCAGCACCAGCAAAGTAACGGGCCATCCTCCCTGCT
>CMHD-GT_107B11-3
CAAGCAGCATGGAAATCAGAAGGACAACGAGATCACCACCTCTCACAGCGTGGGGAACAT
GCCGTCCCCACTGAAGATCCTCATCAGTGTGGCCATCTATGTGGCGTGCTTTTTTTTCCT
GGTGCACTGACTTGCCAGCGTCCAGTGCCTGTGCTGCCCTGCAGCACCTGTGGTCCCTAC
AGAAAGGGAGCCACCTTC
>ESDB-PST297-1.seq
ATTATTCATTTATTTTTAGGAATTGTTGGATAAGTATTTAATAGCCAATGCAACTAATCC
AGAGAGTAAGGTCTTCTATCTGAAAATGAAGGGAGATTATTTCCGGTATCTTGCTGAAGT
AGCTTGTGGCGATGATCGAAAACGTAAGTATATTTGACTCACGGGTAAATCCAGAATACA
TAAAAAGAAGTGGGAATGGGTAGTCACTTGTCACTGTGACAAAATAACCAGAGAAAGATA
GCTTGAAAGGAGAGAGTTACAANNNTTTCAAAGGATTGGTTCATTAGTTAATTCTGTTAG
TGTGGACCCTGAAGTAGGCAGAACTTCACAAGGAATTGCTCATTTAATTGCATCCAAGAA
GCAAGAGGGTGGGGATCTAGAGACAATGTCTATCTTTTCAGGANGCANACCTTTGGCCTG
NTTCCTTTG
>SIGTR-AE0116
GCTAGGAGACCGCGANGGCGTTCCTGTGTCAGCGCGACAGCTACGCACGGGAGTTCACCA
CCACCGTGGTCTCCTGTAGTCCCGCCGAGCTGCAGACGGACGCGAACGGCGGCAAGAAAG
AAGTGTTGAGCGGATTCCATGTGGTTCTGGAAGACACGCTGCTTTTCCCCGAGGGCGGGG
GACAG
>BG-RRI472
TAGAGAACAGGAAATGAGAATGGGTGATATGGGTCCCCGTGGAGCAATAAACATGG
>BG-RRS701
CCAGTCCGGACGGCGGCTGTGATTGAGAGGCTGGGGCGTGGAGCAGCAGTGGCGGCGACC
GGCGACAACGGAGCAGCCATGAGGGCCGGGCCCAGTCACCGACA
>BG-RRS703
CAAAAAAAATTCAGGCCAGCCCCTCCCTGTCTTCCCAGCATGGGTGTATGAGAGACCAAC
ATTGGCTGGAGATTTCCTGATTGGCTCGGGCTTGAGCTCAGACACAGTTTTGCCTAT
>BG-RRS702
GCAGACACAGACATGACAACCCAGCTTATTTCTTCCAACTTGGAGCTCCACTCTCTGACC
ACTGGCCGCCTCCCGAGAGTTGTTACAGCTAATCGGATGCTGAAGCAGATGCTCTTCAGG
TATCAAGGTTACATTGGTGCAGCCCTAGTTTTGGGGGGAGTAGATGTTACTGGACCTCAT
CTCTACAGCATCTATCCTCATGGATCAACTGATAAATTGCCTTATGTCACCATGGGTTCT
GGCTCCTTGGCAGCAATGGCTGTGTTTGAAGATAAGTTTAGGCCAGATATGG
>BG-RRE080
AGTGAAAAGTGTGGCACCATGGCCTCTGTGCTGTCCTACGAAAGTCTGGTACACGCCGTG
GCCGGAGCCGT
>SIGTR-AT0834
GTGGGTGTGAATTGAAAGTCTAACACGTGTTTCTCTGTTTATGGACCTGGATCCCACGCC
AGCATCCACCGGTCACTGCCGCCGCCCATCAGTGACGTCACCCACGAAAGCACACACGTA
GTTGCGGACGCCGTGGTCAAGATGTCTCTGCCATCCCCACAGGACGGACGGACGGACTCC
ACAAG
>BG-RRE086
GGTGAGCGAGAAGGGACAAGTGCGGCCCGGAGGCGATCTGTGCGCGAGGAGGCGCTGTGG
AGACTGAGGCACAGCCCCTCCGAGGAAAGCCGAGATTGTACGTTTCCTTGCCGGCTGAGC
CGCGGCTCGTCCCCCGGAGCGACACAAAGAAGAAGTGGCCTTGCATCCTGCTCCGCCTCC
CGAGCCGGGTCCTTGGTCCCCGGAAGCCCTGGGCTGCCCCACTGGAGTTACCTTCTGTGC
GTTCTCTCCTAAACCTACACGTTATTCACGACTTTGTTCATGACTATGGAAAACAAAACA
AAAACAAAAACCAAACCAAAGTTCCCTCGCCTGGCGATGGTGCAAGCCTGTCTACCTGCT
GGAGGAT
>GGTC-W271D08
CGTTTCCAGAGCCCAAACTTGAACAGGACGTTAGTGCGGGTGTCGGAGCCGAGCAGTTCC
CGGGAGCCGAGCTGTCTTTGGCCCCCGAGGGAAAGTGGGGAGCGAAAGAGATTGGACACC
TTGCTAGGGTGACTCCACGAATCGGACATCGTGAGCTTCCTTCGGAAAGGCTTCTCGAGT
GG
>SIGTR-AK0555
GTCTCTAGGCGTCGCTCTCTTGGTGTGCTTGTTCTTGACCCGGTCAATGATTTCAGGTAC
TTTGTTGATGGAG
>GGTC-P016H10
TCTTTTTACAGGCATTGTTGGCATGTGATCCAAAGAAAAGTAGAATGGACTTGCTGGGAA
TAACAATGAGGGAGGTGATCTCTTTGGCTTTGTCTGCAGATGACTCAAAGGAAAGAGTCC
ATCAGGTTCATGCTTTAAACATTCTCCGAGCCTTGTTCAGAGACACCCGTCTGGGAGAAA
ACATTATCCCCTATGTTGCTGGTGGAGCTAAGGATGCAATTCTGGGCTTTACATCCCCTG
TCTGGGCAGTGAGAAATTCATCCACACTTCTCTTTAGTTCTTTGATCACAAGAGTTTTTG
GCGTTAAGAGAGGAAAGGATGAAGTTTCCAAAACAAATAG
>BG-RRY282
AACCTTCATGTATAATGAACTCTACATCTACAGTATCAGAAAGGACACCTGGACAAAAGT
TGTCATCCCTGGCCCACCTCCCAGGCGCTGTGCTCAT
>GGTC-A059A05
CCGGGCGCAGTCGACGACAGACGTCTTCCAGAAGGTCTCTGATTCACGAGCCATCAAAGA
GAGGATGTCACGTTCAACTAGGTCTAAAGAAAGAAGAGAGAATGACACCGACTCAGAAGA
TAACA
>BG-RRC051
GGCAACCAACCTGAACGTTGGCACTTCCAGCAGCGCAGCCAGCTCTGTGAAAAAGCAGTA
TATTCAGTACCTGTTCGCCTTTGAGTGCAAAACTGAGCGCGGGCAGGAGCCCCCACCTGA
AGTCTTCAGCACCGGGGATTCGAAGAAGCAGCCAAAGCTCCAGCCGCCATCTCCT
>FHCRC-GT-S23-1H1
GCATAGGAGATGGAGACAGTGATTCCTGTGGATGTCATGCGGCGAGCCGGGATTAAAGTC
ACTGTTGCAGGCTTGGCTGGGAAGGACCCCGTGCAGTGTAGCCGTGATGTAATGATTTGT
CCAGATACCAGTCTGGAAGATGCAAAAACGCAGGGACCATACGATGTGGTGGTTCTTCCA
GGAGGAAATCTGGGTGCACAGAATTTATCTGAGTCGCCTATGGTGAAGGAGATCCTCAAG
GAGCAGGAGAGCAGGAAGGGCCTCATAGCTGCCATCTGTGCAGGTCCTACGGCTCTGTTG
GCTCACGAAGTAGGTTTTGGATGCAAGGTCACAACACACCCACTGGCTAAGGACAAAATG
ATGAATGGCAGTCACTACAGCTACTCAGAGAGCCGCGTGGAGAAGGACGGCCTGATCCTC
ACCAGCCGCGGGCCGGGGACCAGCTTTGAGTTTGCACTAGCCATTGTGGAGGCACTCGTG
GGGAAAGACATGGCCAACCAAGTGAGGGCACCGCTTGTTCTCAAAGACTAGAGCCCAAG
>GGTC-G040F10
GATGCTGGAACAAACATGGCCGTCCCGGTACCCCTCGGCCGCTTCGGCTCCTTCTGCCTG
CGGCTGCTACGACTGCTGGCGTTGCTGGAGCTGCTGGTCCACCCCGTCTTGGGCCGCGTC
CATCACGTGGCGGTCAAAGATGATGTGCGGCATAAAGTCCATCTCAACACCTTCGGGTTC
TTCAAGGATGGGTACATGGTGGTCAACGTCAGCAGCCTCTCTGTGAACGAGCCTGAGGGA
GCCACGGACAAGGATGCTGAGATTCG
>GGTC-W077D01
ATCTTACACCAGAGACCAGTGGGCCCCGGAAAGGTGCCCAGACGTCACCAGTGCCCAGGA
AGAAGACGTACCAGTGTATCAAGTGCCAGATGACGTTCGAGAACGAGAGAGAGATTCAGG
TCCACGTCGCCAACCACATGATCG
>SIGTR-XS0275
GCTACCCCGAGGACGAAGGTGCACAGACTTTGCCGTCAGGCTCCTAGCTCTCCTCCCGAA
GTCCGCCCCAGCGAACATG
>SIGTR-XR0264
TGGGAAGATGCCGCTGCCGGTTCAGGTGTTTAACTTGCAG
>GGTC-G057G10
GGGGCTAGGGGGCTCAGAAATGCAACCTGGCGCTGGTGGAGCTGCACCCAGACGGCGGAG
AGCACGCCATCTATGCCTGCTTCCTCATGATCTGCCTGTACGAGCAGAACTTCGTGTGCA
AGTTCGCTCCGAAGGAGGGCTTCATCAACTATCTTACTCAGGAGCTTTTCCGCTCCTACC
GCGAGCTGCGGACTCTAGGCTTTGG
>GGTC-W247E06
GTTAGTGCGGGTGTCGGAGCCGAGCAGTTCCCGGGAGCCGAGCTGTCTTTGGCCCCCGAG
GGAAAGTGGGGAGCGAAAGAGATTGGACACCTTGCTAGGGTGACTCCACGAATCGGACAT
CGTGAGCTTCCTTCGGAAAGGCTTCTCGAGTGG
>GGTC-P014D12
GAGGGGGGGTCCCACTCTGTAGCTCCGGCTGCTGTGGAATTTACAGCATAGCCCAGAACT
CGAGGCGTCTGCTTAACCCGGCTTCTCAAATGTTGGCCTATAGGAAGTTTGGTGAGCGGC
CTCCACCCAAACGACTCACTAG
>ESDB-PST700-1.seq
CAGGCAGGCCACCGAGCCTTTCATCACATGTCTGGATGACATACTGCTGCTTATAAGCAT
GGCCTACCTAAGCCTGGGTTGGTTAACTCAAAGGGGTTGATAATGCTTGCTAGCATAGTT
CCATTACATAAGACTGAAATAAATTCTTGGGGTTTTTCCAACTGAAATAGAAGTAGTCTG
AAGATAGGCTTGAATACTGGTTAACACATTTTGATAGGGAACTTTAAAAAGAGCTTGTGA
GAAGGACGAGAATGGTTTTGCTTGCTGAGTCAGCTCTACTAGAATTAAATGAAGGGTATC
TTAAGG
>GGTC-A005A02
ATGGATGTAGAGGAGTCACAGTGTCTTAGGTTATGTCCATTCTTAGAGGATCATAAAGAA
GACATTCTGTGTGGCCCAGTATGGCTTGATAGTGGTTTGGACCTATCAGGGCAGTGGTGG
GATGTTGACATTGACAAGCCCCAAACTTGTTAAAG
>SIGTR-AN0186
ATTCCTCCTGGGAGCCGGACGGGCGGGAGACAAAGCGGCGGCCGTCGGCTTGGCGCCTCA
GGAGTCGTCCCGTGCTCACCCAGTTCGCTGCAG
>ESDB-PST4840-NL.Seq
CATGTTCATTCCTGATGGACGTGTGTCAGTCTCTGCTCGAATTGACAGAAAAGGATTCTG
TGAAGGTAAAAACATACTGCTTCAAATGTCTAGACAGGATAGCCAGAACTGGGGGTGGGG
GGGTTGGGGGTGGTACGGAGAGGGTCGTAGGGT
>SIGTR-AN0189
CAGATGGCGTTCGAGTCGCTGCCTTCATCGGGGATAGACCTCCTGCTCCTCGAT
>SIGTR-XS0184
TGACGGTGTAGAAAATGGCGCTGGTGCAGCGGCTCGGGCCTGTCCCCGCGGCGCTGCGGA
GGGCTTGAGGCTCGCGAGCCTNGTTCCCCGCGCCTCACGCGCTAGTGCACTTTACACACA
TNAG
>GGTC-G020E04
TCTCACCTCCCTTCAGTTATGGAGCTTCTTAGTGGGCCTCACGCCTTCCTGCTCCTCCTG
CTCCAGGTTTGCTGGCTACGCAGCGTGGTCTCCGAGCCCTACCGAGCGGGCTTCATCGGG
GAGGCTGGAGTGACCTTGGAGGTGGAAGGAACTGACCTGGAGCCGAGCCAAGTTTTGGGG
AA
>GGTC-M025E05
GCGTCGCTCTCTTGGTGTGCTTGTTCTTGACCCGGTCAATGATTTCAGGTACTTTGTTGA
TGGAGG
>ESDB-PST944-3.seq
AGCTACATGTCATCAGCCCTGGGGTGAGTGATGTGCTCTCCCCCACATGCTTGGTCCTGC
AGCACTCCTGCTCCTGGGCTGTGCTGTTCCCAGGTCCAGCTCGAGAAACGCCAGGGGTTG
ATTGGTTTGCTTGTTTTGTTTTGTTTGGAAAGGAAAGTTTATTTCATCTTANATCTTACA
GTACATTATGAATGGTAGTCAGGACAGGAACTCAAACATGAACTTGGAGGCAGGCACTGA
AGAAGAGGTCATGAAGGAATAGAATTACTATCTGTGCTAGACTAATTTCTTATTCCAGCT
NTTCAGGATGGCACTTGCAATG
>SIGTR-AL0493
GGTTGTGAGCTCTTCTAGATGGTGCACACCCAAAAGCAACTCGGAGATGCCTTTGCTGAC
CTGAGTTTGAAGTCTCTAGAGCTCCAT
>SIGTR-AJ0075
CGTCTCCCTGGCCATGCACTTCAGGGCCCCCATTCACCTTCCTGAGCATGTCACCGTGCA
GGTGGTGGTCGTTCGGAAGCGAGAAGGCTTGCTGCACTCCAGCCACATCTCAGAGGAGCT
GACCACGACCACAGAGATCATGATGGGCCGGTTTGAGCGGGACGCCTTCGATACTCTTTT
CGACCACGCCCCGGACAAGCTCAACCTTGTGAAGAAG
>SIGTR-AS0244
AGGCTGCGCGACCAGGGAGGGGATGTCCTGAGGCAGGCCCGACGAGAGGTGGAGAGCATT
GGCCTGGAAGAGGCCTCGGGAATGCACCTGCCTGAGCGACCCATCGCAGCCCCTAGGCGG
CCATTCTCCTGGGAAGAGGTGTACAGGTTGCTGGACCCAGCCAACAGGGCCCACATGAAC
TTGGAGGAGCAGCTGAGAGAACTTCTGGACAAGTTGGACCTGACATGCTCCATGAAGTCC
AGCGGCTCACGGAGT
>SIGTR-AL0368
TCACGGTAGTAAAAGTTGGTTTCCCCTCCCCCGCTGCCGCCCAGGCCTCCCGCATTCCTT
CCCTCCCGCCTCTCCGGATCGGGGCGGGCGGGGGAGGAGGGAGCCAGAGCGCCTGCGCAG
GGAGGCCGCTTTCCATCCGGGTCCCTGTCCGTGCGGTGCAGCAGGTCGGTAGGCGGGAAA
TGGCGACTGGCTGAAGGAGCTGGTTCTGTTGCTGCTGAGGGATAAGCGGGAAAGACACCA
CCTATTGCGCAGTCG
>SIGTR-AS0249
GTGGGTGTGAATTGAAAGTCTAACACGTGTTTCTCTGTTTATGGACCTGGATCCCACGCC
AGCATCCACCGGTCACTGCCGCCGCCCACAGTGACGTCACCCACGAAAGCACACACGTAG
TTGCGGACGCCGTGGTCAAGATGTCTCTGCCATCCCCACAGGACGGACGGACGGACTCCA
CAAG
>BG-RRS851
AATTGGAGCCAAGAAACTACGGAAGCTAGAGGAAAAACAGGCTCGAAAGGCTCAGCGAGA
GGCAGAGGAGGCTGAACGTGAAGAACGGAAACGCCTAGAGTCCCAACGTGAGGCCGAATG
GAAGAAGGAAGAGGAACGGCTTCGCCTGAAGGAAGAACAGAAGGAGGAGGAAGAGAGGAA
GGCTCAGGAGGAGCAGGCCCGGCGGGAGCACGAGGAGTACCTGAAACTGAAGGAGGCCTT
CGTGGTAGAAGAAGAAGGTGTTAGCGAAACCATGACTGAGGAGCAGTCTCACAGCTTCCT
GACAGAATTCATCAATTACATCA
>BG-RRS853
GTGGGTGTGAATTGAAAGTCTAACACGTGTTTCTCTGTTTATGGACCTGGATCCCACGCC
AGCATCCACCGGTCACTGCCGCCGCCCACAGTGACGTCACCCACGAAAGCACACACGTAG
TTGCGGACGCCGTGGTCAAGATGTCTCTGCCATCCCCACAGGACGGACGGACGGACTCCA
CA
>BG-RRY429
TAGAGTCTCCCCCTCCTCCTTACTCCAGATACCCAATGGATTTTCTCAAACCAACTGCAG
GCTGTCCAGATGCTGTACCTT
>BG-RRS855
AGGAATGACTCCTGGAGGGCTGTGGTTCTGAGACTGCAGCCCAAGCCACTGTGGGTGTGT
TCTGTGTTTCCACCATCAGCCCTTCACACTCCTGCTCAAACTCACACACAC
>BG-RRS858
CTTCCACTGACTGAGGAGAACAAGCACTGTGGCACAGCTGTTGTTCAGTTCTGGCACCTG
TCCAAGATGCATCTTAAGATTCTGTGGTGTGGATCTTCCCGCACCTTACAAACACCCATC
CAAGGAGTTGCTCAATGAGCTACAAAAATTTCTAGAACCGGAAAAACCTGAATTAATTTT
AGAAGCTCCAAACCCACCATTGAAGAAAATTCGTCTACATGAAGATGGGATTGATAATTT
GAGTGAAGATGGAAAGGAGGGAGTCTCTGTTACTGAAGATGAAAGCATGGCTGAGAAGCC
TTCAAAGCTGAGAGTGTGCAATGTTTGCTTAGGAATTCTTCAGGAATTCTGTGAGAAGGG
GTTTATTACGAAGGTGTGCCAAAAGGTTGAAGCCTCTGGGTTTGAATTCACCAGCGTGGT
TTTATCTGTCTCCTTTCCACCGCAGCTGTCTGTAAGAG
>GGTC-Q018B04
AACTTGTGTGCCTCACTGTCCCCGGACACTGAGGGACACCGGGCAGGCAGCTGGCACCAT
GAAGATCTGGACTTCGGAGCACGTCTTTGA
>GGTC-G058E08
TTACCCCAATTACACTGTGTGTGAAAAGATCATCACAGTCCCAAAGGGGAAGAGACTTAT
TCTGAGGTTGGGAGATTTGAACATTGAGTCCAAGACCTGCGCTTCTGACTATCTCCTCTT
CAGCAGTGCAACAGATCAGTATGGTCCATATTGTGGGAGTT
>SIGTR-XS0980
TGCTGGTTCAGCACAGAGTGGGGACCCAGCAGGTGGCTGAG
>SIGTR-XS0981
TCTCTTCTAGAAAATATTTCTAGACTTGCAGGCTGAAGGATTCCCTGTCATCGAGACCAG
TACCCTGACTGAGGAAGGTGTCATTCAAGTTAAAACAGAGGCGTGTGACAGGCTTTTGGC
TCACCGAGTAGAAACGAAAATGAAAGGAAATAAAGTGAATGAGGTTCTGAACAGATTGCA
TTTAGCTGTGCCCAACAAGAGAGATGATAAG
>BG-XB539
GGGGCTTGCGGGAAGGCAGACATGGCCGGGGTTGGCGCAGTTTCGAGGCTTCTTCGCGGG
CGGCGCTTGGCGTTAACTGGGGC
>BG-XB828
TGTCCGGAGCTGACCCCAGGTTATAGGACATGCCCCACCAAGGAGTTATCAAGCTGGAGC
AAGGCAGGGGATCTCCTATTTATAGAGAAAGTGCCTGTGGTGGTGCTAGAGGACATCCTG
GCCACTAAGCCCTCCATTGCCTCTCTTCCCATGATGTCCCTGGATAGGAGTGTCACTTCA
GAGAGTGAAATACTGGAGTCCTGCCCCGAGGATGACTCCATACTGAGCCACTCCTCCACC
AACTCCTCTTCTCCAACCAGCTCTCCTGAGGGACCATCCACACCCCCAGAACATCGGGGT
GGGAGAAGCTCCCCCTCCACCCCAGCCTGCAGA
>BG-XB829
GGCCTCTGTCCAAGAGCTACTGAGACAGCAGCAGCAGAAGGTCCAGGAGCTAGCTCACGA
GCTGGCCACTGCCAAGGCCACCACATCAACCAACTGGATCCTGGAGTCCCAGAATATTAA
TGAGCTCAAGTCGGAAATCAACTCCTTGAAAGGACTTCTTTTGAATCGGAGACAGTTCCC
TCCTTCCCCGTCGGCCCCGAAGATCCCCTCCTGGCAGATCCCAGTGAAGTCTTCATCACC
CTCCAGCCCCGCGGCTGTCAACCACCACAGCAGCAGTGACATCTCCCCTGTCAGCAACGA
GTCTACGTCATCCTCTCCTGGGAAGGACAGCCACAGCCCGGAGGGCTCCACGGCCACATA
CCACCTGCTGGGTCCCCAGGAAGAGGGTGAAGGGGTGCTAGATGTCAAGGG
>BG-RRX083
ATGGACGTGGATCCCACGCCAGCATCCACCGGTCACTGCCGCCGCCCACAGTGACGTCAC
CCACGAAAGCACACACGTAGTTGCGGACGCCGTGGTCAAGATGTCTCTGCCATCCCCACA
GGACGGACGGACGGACTCCACA
>GGTC-W042A01
GACAAGACGGNGANTGAGGAGCGACGGCAGTNNGCTGAGGACTTGCTGCATTTCTCTGCA
AAAATCCCCGCCCTGAACAACAGCANNNAGCTCCAGGACTTCTTCAAAGGTGNGNNNATT
AGTGATGGCTTTGAGTTAATTGGCCCTGCTGAAGCTTACCCAGACTCCCCGGCCAACGCC
TTTCCTGAGTGCGGTACTGAAGGATTCTCCAGTGACAGTGACCTTCTGTCNNNCACTGTT
GATGCAGACTCTCTTGCCGAGGTAGATGATGGAATGGCTTCCCGTCAGGGTTCTCCCAGT
AGAACCTTTGGTCTGAGTCTGTCTACGGATTCTTCGGCAGTAGGGGCTGTTGCTTTTGAC
AGTGANNCAAGCAGATTAGAAGACCGGGAAAGCCGCAGCCTCTTCCCCAGCAGCTTAAAG
CCAAGGCTTGGCAGGAGAGATTACCTGGAGAAGGCAGGGGAACTTATCAAACTGGCCTTA
AAGAAGGAGGAGGAAGATGACTATGAAGTTGCTTCTGACTTTTACAGGAAGGGCGTCGAT
CTGCTCATAGAAGGTGTACAAG
>SIGTR-AQ0687
GTGGGTGTGAATTGAAAGTCTAACACGTGTTTCTCTGTTTATGGACCTGGATCCCACGCC
AGCATCCACCGGTCACTGCCGCCGCCCACAGTGACGTCACCCACGAAAGCACACACGTAG
TTGCGGACGCCGTGGTCAAGATGTCTCTGCCATCCCCACAGGACGGACGGACGGACTCCA
CAAG
>GGTC-M017C04
ATTTTGTGGGCACGGAGCGGTAGCGCGGCTGTTGTCGGATTCCTTCCCGTCTGTGCTTCC
TCCTTGCGCTTCCTAGCAGTGGCCTAGCGGGGATGGCAA
>GGTC-M017C01
GAGGTTAACCTTTCAGTCCCTGTGCACAAAGTGGTGCGATCCCCGGGGGCGTGGGGGTGA
AACAGACCTCGGGATGATTTCTTTGACTTCACCTAGGTTGAGATTTTTGTGTTAAGTTGT
GTTTGAACTGTTGCCAGATTTAAAGGACCATAGATTTGAAAGGAAGGCTACTGTCGTTTA
ACTAGGAC
>SIGTR-XS0183
TGACGGTGTAGAAAATGGCGCTGGTGCAGCGGCTCGGGCCTGTCCCCGCGGCGCTGCGGA
GGGCTTGAGGCTCGCGANCCTNGTTCCCCGCGCCTCATCGCGCTAGTGCACTTTACACAC
ATNAG
>SIGTR-AB0237
GCGGAGGCCAGAGGCCACCACTGCCTCCAAGGAACAAGGGGTTGAAAGTCCTGGGGCTCA
ACCAGCCAGCTCTCCAAGGGCCACAGA
>SIGTR-AB0239
GAGGCGAAGATGNNCNTNCNTGTAGTCCCATGGAGGCGGTAGCTGCTTCATCGCGGTGAC
TGGAGGCCGAGTGCTAAACTGTGTGGGGCACGGATGGGATCCAGCTGTTAGTCG
>SIGTR-AC0518
GAACAGACTTCAGCTTGATGATGACATTGATGGTGAAGCCAGAGATCTCTTTGTCACAGT
TGATGATCCTAAGAAGCACGTCTGCACAATGGAGACCTACATCACATACAGGATCACCAC
CAAA
>GGTC-Q014C02
TGGCGCCTTACAGCCTCCTGGTCACCCGGCTGCAGAAGGCCCTGGGTGTGCGGCAGTACC
ATGTGGCCTCTGTCCTGTGCCAACGGGCCAAGGTGGCCATGAGCCATTTTGAGCCCAGTG
AGTACATCCGATATGACCTGCTAGAGAAGAACATTAACATTGTCCGTAAACG
>GGTC-Q015A06
AANNNAACTTCCACTCCACCTCGATCTCGGAAGCTGAGCCTCCTCGGGACTTGATCACAG
>BG-KST212
TGAGACCAACCCACTTTGGGTTTGGNCCTGAAGGCTNCAAACCTTGTGANTNTCACCATG
AAGGATCCNTTTCNGCTCCANTGTAAAGACGACGNCCNTTGTGAATGCAGGGAAGGCTTT
GTGGGCAATCGCTGTGACCAGTGTGAAGAGAACTATTTCTACAATCGGTCCTGGCCTGGC
TGCCAGGAGTGTCCGGCTTGTTACCGACTTGTGAAGGATAAGGCTGCTGAGCATCGAGTG
AAACTCCAGGAGTTAGAGAGCCTCATCGCCAACCTTGGCACTGGGGATGACATGGTGACA
GATCAAGCCTTTGAGGACAGACTTAAGGAAGCAGAAAGGGAGGTGACAGACCTTCTCCGT
GAGGCTCAGGAAGTCAAAG
>BG-KST214
ATTGAGAGAGAAAGAAGGGAGGGAAGAGGAGACCTCCAATTTTAAGTTTTCAGCCATTGT
TCTCTAGAGATGGGAAATGGCTGTGGTACCTGATCTGAAGAGTTGTACTCGGTGGTATTG
GCTTGTGTGGTTCTGGAGAAAGAGTAAAATGGACTGTTTGAATCTCCTCCACTGGTTCAA
GTCA
>BG-KST216
CCTGCCACCGGTTTAGCAAGCCTTTTACACCTATGACACTCTTCACCCAGTATCCTGACG
CTGACAGCCATTCGTCACCATGTTCTTGGAACAATCATTACTGACAAAATGATGGACGTC
ACAGTGACTATCAAGTCTTCCATCGACAGCGAGCCAGCCTTGGTCTTGGGACCTCTGAAG
TCTGCACAGGAGCTGCGGAGGGAACAGCAGCTGGCAGAGAAGTTCC
>GGTC-A060E07
TCTTAGTGAGTACACGAGCTGGTGGTTTAGGCATAAACTTGACTGCAGCAGATACAGTGA
TCATTTATGACAGTGATTGGAATCCTCAGTCTGATCTCCCGNGNNNCAAGNTGATGTCAT
AGAATTGGTCAGACAGAGGCGGGGGGTGTGTATCGTCTTGTAACAGCAAATACTATTGAC
CAGAAAATTGTGGAAAGAGCAGCTGCTAAAAGAAAGTTGGAGAAGTTGATAATCCATAAA
AATCATTTCAAAGGTGGTCAGTCTGGGTTAAGTCAATCTAAGAATTTCTTAGATGCAAAG
GAATTAATGGAGTTATTAAAATCTAGGGGGGAGGAAAGGGAAGTAAAAGGATCCAGAGAG
AAGGTCATTAGTGACGAAGATCTAGAATTACTGTTGGATCGAAGTGCNTNTCAT
>GGTC-W269B07
TTCCTAAACATGGGGGGGCCCTTATGTGTGAAGGTGGAGTTCGGAGGTGGTGCAGAGCTC
CTGTTTGATGGGGTAAAAAAGCATCAAGTCGCCTTGCCTGGGCAGGAGGAACCCT
>BG-XG839
GCCCGCGCCCCCTCCCCTCGGATGTGGCTGAACCGAAGCGCGCAGTGCGGGAGACTCTGC
AGGATCCGCGGCCCTGAGCATCGGAGCGGTGAACTCTTCAAGTCTCCGATTAAATTTAAA
AAATGGCCTCCAATAAAACTACATT
>BG-RRF452
GCTTCTCCGCTGCCTCGTGGTCAGGAAGTCATGGAGGGAGACTAGTGCCTAGTATTTGCG
GTGTTCATATGCTCAGTCAAATGTGCATAACTGTAAATCAACACTAAGAGCTCTGGAAGG
TTAAAAAGGTCAAGGAGACTCTCACAAAGGAT
>BG-RRC133
GAGCCGGGCGCGAAGGGCTTGAGTCAGAGCGCCATTCTTGGGGACCCTGGAACGCTATCA
TGGAAACGGAGAGTGAGCAGAACTCTAGTTCGACCAATGGGAGTTCCAGTTCAGGGGCCA
GCTCTCGGCCCCAGATAGCACAGATGTCCCTGTATGAACGGCAAGCAGTG
>BG-XG268
TTTTTCCAAGGAAGAATCTGAATACAAAGTCAAAAGGGTCTGCGATTCCCTGAGTGAGGA
TCCCCAAGCTAGCAAGCAGAAAGAGTGCTCTCCACGCTGGAGTGCAATACCACTCCACTC
AGTAGGGGACGACGAGGTGTTTGTTTCTGGCTCCACCCCACCCTCTGGTTGCATGGTTCG
AAGCTGTCTCTCTGCCAGTGGTGTGCAGGCCCTGACCCAGTCTCCACTGCTGTTCCAAGG
AAGAACGCCCTCCTTTCATAGCACGGACACCA
>BG-RRF451
GCTCTTAATACAGATTCAGCTGCTGGGCTCCTGATTCGCAGCATTCATCTCGTCACTCAA
CGACTCAACTCCCAGTGGCGGCAAGATATGAGCATATCCTTGGCAGCTCTAGAGCTCCTC
TCTGGCCTGGCAAAGGTCA
>BG-XG830
ACACTTCCGCCCCTCACCAACATGGCCGCAGGCTGGGACTGCGCATGAGCAGCTGTCTAT
GGAGAGCCCTAGATCCAAAGACGGAGAAGGCTGCCGGGGGAAATCGGCGACTGAAGCGGC
CTGGCCC
>BG-RRC135
GTTGAGCTGTTGGACAAGGTGAGCAATCCGGGCAACCATGCTCCCTACAGTGAGGGCGAT
GAGGACGACTTGGAGCCCCACGCAATCATTCGTCATACCATTAGATCAACAAACAGGAAT
TCCAGAGCGGAGCGGACAGCTTCAGAAATAAACT
>BG-XE080
GAGCGCCGGGAGCCCTCGGTGGGGGCACACTGCAGCCGGGAGCCCGGGAGGGGCCGCGCC
GCCAGCGTCTGAACTAGGATGTCCCGACATGA
>BG-XE087
ACTGTACATTGAAGCAGAGATTAAAGCTAAAAATTATGACAAGGTTGAAAAGCTATTTCA
AAGATGCCTTATGAAGGTTTTGCACATTGATTTATGGAAGTGTTATCTTTCATACGTCAG
AGAAACCAAGGGTAAACTGCCCAGCTACAAAGAAAAAATGGCTCAAGCTTATGACTTTGC
ACTAGATAAAATTGGAATGGAAATTATGTCCTATCAGATTTGGGTGGATTACATCAATTT
CTTAAAAGGAGTGGAAGCTGTAGGATCTTATGCAGAAAATCAGAGAATAACTGCTGTCCG
AAGAGTTTATCAACGAGGTTGTGTTAATCCAATGATCAACATTGAACAACTCTGGAGAGA
CTACAACAAGTATGAAGAGGGTATCAATATTCATTTAGCTAAAAAGATGATTGAAGATCG
GAGTAGAGACTACATGAATGCTAGACGTGTAGCAAAGGAATACGAGACAGTCATGAAAGG
TTTGGACCGCAATGCTCCTTCAGTGCCTCCTCAGAATACTCCTCAAGAAGCTCAGCAAGT
GGACATGTGGAAGAAGTACATCCAGTGGGAGAAGAGCAACCCTCTTCGCACAGAGGACCA
GACCCTGATAACCAAAAG
>GGTC-A051F07
CGCTGGTGTTCTCCTGGAGCTCTGGATACCACCGCGGGGCATTTCTCTGCCTGTGGGAGA
AGTGGCCTTGGAGGCATTGATATCAGTGGTTGGATTTTTCCCGTGGATCTATCAATTCAC
AATTCGGATTTGGAAGAAAGAAGGAAAACAGGACGTCTCCAGCCAAATTCAAAAAGGATA
AGGAGATCATCGCAGAGTACGATACTCAGGTCAAAG
>GGTC-W069D04
GNNNGGCCCAGGCAGAGCGCGTGTGGCCGCCGAGCACATGGACCCACTGGTCAAGCGGGC
TCGGCAAGGCCAGGATGAAGAGAAGCTACGAACTTAGCATTCCCAGAGCCCCCCGAGTGG
ATATCCGCGTGGAAAGGATGTTGGCAGCCCCGGTGACCTCGGAGTCACGGCTGGATCCAC
CCTCTGT
>GGTC-M002C08
GACCCCAGTCAATTCTGAGACTAAAGGCAAATTTAATTTTCCCAATCTGCTTT
>GGTC-G053E09
TGCAGAGCTCAGGGTCATGGCTGAAGGGCGAGAGCTGATCCTAGACCGGAGAAGAACGAG
>GGTC-Q007A03
CAGGCGAGGGGGGCAACATCGCCGCTGAGGCAGCGAACAGAGCTGACAGCGCGGAGCTGG
CGCTGCAGGGCTCAGGGAGCTTTGCCGGCTCCTCCGACTGACGTCTGCGACTTCAACGGC
GACTGACCCACTCGGGTTCGGGGATTTACACAGACGTGGAGCGATGCTTGTGACTCTGCA
GCTCCTCAAA
>GGTC-G053E06
CCTGGTCACCCGGCTGCAGAAGGCCGTGGGTGTGCGGCAGTACCATGTGGCCTGTGTCGG
GTGCCAACGGGCCAAGGTGGCCATGAGCCATTTTGAGCCCAGTGAGTACATCCGATATGA
CCTGCTAGAGAAGAACATTAACATTGTCCGTAAAC
>GGTC-Q007A05
AAAAAGCCATTTTCCCAGGCAAGGGTTGCAACATCGCCGCTGAGGCAGCGAACAGAGCTG
ACAGCGCGGAGCTGGCGCTGCAGGGCTCAGGGAGCTTTGCCGGCTCCTCCGACTGACGTC
TGCGACTTCAACGGCGACTGACCCACTCGGGTTCGGGGATTTACACAGACGTGGAGGGAT
GTTTGTGTCCCTGCAGCTCCTCAAA
>SIGTR-AS0243
AAGTACAATGCCAAGGACACCGTGTTTATAGAGCTGCAGAGAGGCTGCGCGACCAGGGAG
GGGTTGTCCTGAGGCAGGCCCGGCGAGAGGTGGAGAGCATTGGCCTGGAAGAGGCCTCGG
GAATGCACCTGCGTGAGCGACCCATCGCAGCCCCTCGGCGGCCCTTCTCCTGGGAAGAGG
TGGACAGGTTGCTGGACCCAGCCAACAGGGCCCACATGAGCTTGGAGGAGCAGCTGAGAG
AACTTCTGGACAAGT
>CMHD-GT_42C2-3
GCAGGAGTAGGACATGTCCCCCCTCAAGATGAGCAGGGAGCATGCATATGCAATTAGGGA
TGTATCTGCGGGCGAATACCCTACGGACTGCCTCAGAAAACTCAAGGTAGGCGCTTCCAC
CCCCCCACCCCCCAAGAGTCCAGAACTCAGGGGACTGAAAGAGAATGGAGGTGGCCAACT
CGGCTGCCATTTCCAGACCCGATCTTACTAGAATGTTCCCTACAAATCGCACATC
>BG-XG955
GTTGCTACAGCAGGAACTGGGCGGCGGCGGGTGCTGCCTGCGGAGCCTGAGGCGGCGCGT
CATGGACGGACTGGAAGAAAATGGAAGTGTTGTGCAAGTTGGAGACTTGTTGCCCTGCAA
GATTTGCGGAAGGACCTTCTTCCCGTTGGCTCTGAAAAAACATGGACCTATTTGCCAGAA
AACTGCCACTAAGAAGCGGAAGACTTTTGATTCCAGCCGGCAGAGAGCTGAAGGGACTGA
TATTCCCACGGTCAAACCTCTCAAACCCAGGCCAGAACCACCAAAGAAGCCATCCAATTG
GAGACGAAAGCACGAGGAGTTCATTGCCACCATCAGAGCAGCGAAAGGCCTGGACCAGGC
TCTCAAGGAGGGCGGCAAGCTGCCTCCTCCTCCTCCGCCCTCTTACGAC
>BG-RRR815
TCGCCGCCCGGGATCCTCAGGCCGAGCAGTAGGCCGGCCGGCTGCCCACCACTGCCCCGG
GACGGAAAGCGGAGCCGCGGAACCGGTGGTCCGGCGGGCGTGCCGA
>BG-RRR812
GGCCTGACTCCTCAGAGCTGCTGTCATGGCGGGTGCTCTGTGGGGTTTCTTCTCCGTCCT
GCTTCTGTTATTATCAGGAGATGCCCACAGCTCGGAGGTGCCTGGGGCTGCTGCCGAGGG
CCCGGGAGGTAGTGGGGTCGGCCTGGGAGATCGTTTTAAGATCGAGGGACGTGCGGTTGT
TCCGGGGGTGAAGCCTCAGGACTGGATCTCCTCGGCCCGAGTGCTGGTAGACGGAGAAGA
GCATGTCGGCTTCCTTAAGACAGATGGGAGCTTTGTGGTTCATGATATTCCCTCTGGCTC
TTATGTAGTGGAAGTTATTTCTCCTGCTTACAAGTTTGACCCTGTCCGAGTCGATATCAC
TTCAAAAGGAAAAATGCGAGCAAGATATGTGAATTACATCAAAACGTCAGAAGTGGTCAG
ATTACCCTATCCTCTCCAAATGAAATCTTCAGGTCCACCTTCTTACTTTATTAAGAGGGA
ATCGTGGGGCTGGACAGACTTTCTGATGAACCCAATGGTTATGATGATGGTTCTCCCGTT
ATTGATATTTGTGCTTCTGCCTAAAGTGGTGAACACAAGTGATCCTGACATGAGACG
>BG-RRC252
TTTCCTTCACCAAAAGCTATACCAAACGGCTTTGGAACCAGTCCACTAACTCCTTCTGCT
AGGATATCAGCACTAAACATCGTGGGAGATCTCTTGCGGAAAGTAGGGGCTTTAGAATCC
AAGTTAGCCGCTTGCAGGAACTTTGCAAAAGACCAAGCATCCCGCAAATCTTATGTTCCA
GGGAGCGTTAACTGTGGGGTAATGAACAGCAATGGCCCAGAGTGCCCAAGGTCAGGGCGA
GCAACTTTCTTCCATAAAG
>SIGTR-XP0361
CAGCACCAGTCAGCAAAGTGAATAAGTTCTGTGCTGCCGCCGCTTCCACCTTCCACTCCA
CTCCGGGAAGAAAGAGCGCCATCATGTCAAGCATCACGATTGACCCGGATGTCAAGCCCG
GTGAATATGTCATCAAGAGTCTCTTTGCAGAATTTGCTGTTCAAGCTGAAAAGAAAATTG
AAGTTGTAATGGCTGAACCCTTG
>BG-RRP083
GTAATGGCGGACTCAGGCCGGTGGAGTGCGGCTGGGGGCGTAGCGCGCTGAGGGGGGCGT
CCGGCTGAGTAGCAGCCCGCGAAGCAGTAGGCTGGACCGTTCTCCGTGGGGACGCGGACC
GGCTGCCCAGCCCTTCATGTCGCTGAGGGCGACTGCGCGAGGT
>BG-XH465
ATCAGATGAAACTTTCTTGTGAGTCAGCACCAGATCAGAATTTCAGCATATGTTCAGCAT
CTGAGGTGGAGACTAATCCATTAGAAAACACTGCTGCTGCCTCAACTCTTCTCAGTCAAG
CTAAGATTGTATGAGGACAGAACATTT
>BG-RRP081
GTGGGTGTGAATTGAAAGTCTAACACGTGTTTCTCTGTTTATGGACCTGGATCCCACGCC
AGCATCCACCGGTCACTGCCGCCGCCCACAGTGACGTCACCCACGAAAGCACACACGTAG
TTGCGGACGCCGTGGTCAAGATGTCTCTGCCATCCCCACAGGACGGACGGACGGACTCCA
CA
>GGTC-Q021F06
CAAAGTCAAAAGCAGCCCCAGGTTCGCTAACTAAGGTAGCCGAGGAGACTGAAGAGATTA
GTTCGAATAAACCGTTGGTCAAAGCAGATGAGCTGGATAAGCCTAGAGAATCAGAAAAGG
TGAAGATTACCAAGGTGTTTGGCTTCGCTGGCGAAGAAGTAAGGGTGACTAAGGAAGTAG
ATGCTGCGTCTAAGGAAGCGAAGTCTTTCCTCAAGCAAACAGAGAGAGAAANNNCGCAGG
CTCTTGTCACTTCACCAGCGACACCACTCCCTGCTGGGTCAGG
>BG-XN857
TCCCACGCCAGCATCCACCGGTCACTGCCGCCGCCCACAGTGACGTCACCCACGAAAGCA
CACACGT
>BG-RRK234
CCCGGCCTGAGCAAGCGGCCACGCACAGAGGAGGCGGCCGACGGCGGGATG
>BG-RRK233
AGGCAGCAAAAGATAGCAATCCGATTAAAGTCACCCTGCCTGACGGCAAGCAGGTGGATG
CGGAGTCCTGGAAAACCACGCCGTATCAGATTGCTTGTGGAATTATGTTAGGGCCTGGCT
GACAACACCGTTGTTGCTAAGGTGAACAAAGTCGTTTGGGACCTGGACCGCCCGCTGGAG
ACAGATTGCACGTTGGAACTGCTCAAGTTTGAGGACGAGGAAGCGCAGGCC
>SIGTR-AL0369
TGAGGCTAAAGAATGGGACTTAGTTAATGAAAATTTTATGCTTCTGTCAAAACGTCGGAG
TCAGTTAAAACAAGCAGTTGCAAAAATGGTTTAGCTGTGCTGTACTTACGTGGAGGAGAT
CACAGACCTGCCAGTCAAGCTGTGATTGATTGATACTCTGCGGATGGTTACAGAAGGAAA
AATGGGG
>BG-RRK239
CAGATCTTTCAGGAGAGTGTAATGCAGAAGGCTGCCTTCGAGGCTCTCCAGGTGAAGAAG
GACCTGATGCATCGGCAGATCAGGAACCAGATTAGGCTAATAGAAACTGAGTTACTGCAG
CTGACACAGCTGGAGTTAAAGAGGAAGTCCCTGGACACAGAGACGCTTCAGGAGATGGTC
TCAGAGCAGCGCTGGGCACTCAGCAACCTGCTCCAGCAGCTCCTGAAAGAGAAGAAGCAG
CGGGAAGAGGAACTCCATGGCATCCT
>BG-RRK238
GTCTTCAGTGAGTGCTGGGAGGGTAAATCAGGCAGAGATCAGAACTTCAGACAT
>GGTC-W073D04
GCCGCCCNNNNAGGTNNNCCCCCCTCCTCCGTCTGTCCTGCACCTCAACAAGAAAGCTGG
AGATTTGTCCAATGAACTTGTCCGGCATTTCCTGATTGAGTGTACCCCAAAGGGAGTGCG
GTTGAAAGGGTGCTCAAATGAACCATATTTTGGGAGCCTGACGGCTTTGGTGTGCCAGCA
TTCCATTACGCCCTTGGCTTTACCCTGCAAGCTGCTCATTCCGGAGAGAGATCCACTGGA
GGAAATAGCAGAAAACTCTCCCCAGACAGCAGCCAACTCTGCAGCCGAGCTGCTGAAGCA
GGGAGCAG
>BG-XC398
AGTGGTTGTGGATCCCATTCAGAGGGTAAAAGGAAAGGTTGTTATTGATGCCTTCAGACT
GATCAATGCTAATATGATGGTCTTAGGACATGAACCAAGACAAACGACTTCAAATCTGGG
CCACTTAAACAAGCCATCTATCCAGGCATTAATTCACGGACTAAACAGACATTATTACTC
CATCACTATTAATTACCGGAAAAATGAACTGGAACAGAAGATGCTGTTAAATTTGCATAA
GAAGAGTTGGATGGAAGGATTGACACTTCAGGACTACAGTGAACACTGTAAACACAATGA
ATCGGTGGTAAAAGAAATGTTGGAATTAGCCAAGAATTATAATAAGGCTGTGGAAGAAGA
AGATAAGATGACACCTGAACAGCTGGCAATAAAGAATGTTGGCAAGCAGGTGAGGAGACT
TTATCCTTATCT
>BG-XC396
GAGCCCGGGGGCCGCCGGCCGGGAAGACAACGGGGGCACCTATTCACCATGGAGGGCGCC
GGCGGCGAGAACAAGAAGAAAAAGATGAGTTCTGAACGTCGAAAAGAAAAGTCTAGAGAT
GCAGCAAGATCTCGGCGAAGCAAAGAGTCTGAAGTTTTTTATGAGCTTGCTCATCAGTTG
CCACTTCCCCACAATGTGAGCTCACATCTTGATAAAGCTTCTGTTATGAGGCTCACCATC
AGTTATTTACGTGTGAGAAAACTTCTGGATGCC
>BG-XG466
CCTCAGCGCCCACAGTCTGCATGTGTGTGCAGTAGCCGGCTGCCCATCCCGCCGCTCGTG
TTCTCCTGGAGCTCTGGATACCACCGCGGGGCATTTCTCTGCCTGTGGGAGAAGTGGCCT
TGGAGGCATTGATATCAGTGGTTGGATTTTTCCCGTGGATCTATCAATTCACAATTCGGA
TTTGGAAGAAAGAAGGAAAACATGACGTCTCCAGCCAAATTCAAAAAGGATAAGGAGATC
ATCGCAGAGTACGATACTCAGGTCAA
>BG-XC392
CAGAGAACACGCAGGCAGTGCAACCCGAGGAGAGCCGTTCGGAAGGGAGAATCGGCTTCA
AGGCCTACAAGAATTACTTCTCGGCGGGCGCATCCTGGTTCTTCATCATTTTCCTTGTGC
TGCTTAACATGGTGGGCCAGGTTTTCTATGTTCTTCAGGACTGGTGGCTTTCCCACTGGG
CGAACAAGCAAGGTGCACTGAACAACACCAGAAATGCGAATGGAAATATAACGGAGACCC
TAGACCTC
>GGTC-A010C07
AGGCGGGGCGAGGAAGTAGCGCTTCCGGGAGTGGAGATGGCCGCGCTGGCCCCTCTGCCG
CCGCTGCCCGCGCAGTTTAAGAGCATACAGCACCATTTGAGAACGGCGCAGGAGCATGAC
AAGCGGGACCCCGTGGTGGCCTACTACT
>CMHD-GT_45F11-3
ATTCCGAGAGTATTGTGGGTGTGGACCGGAGGGAAACTCAACGCCTGCGCAAACGAAACC
AAAAAAAAAAAAAAGAAAACAATCTCCTGCGGTTGAAAGTGGACATTCTGCTGGACATGC
TTTCAGAAACCACTGCTGAGTCCCACCTAAAGGACAAAGAGCTGGATGAACTGAAGGTTA
CCAACCGCAGGAGGAAGTGAAGAGAGCCTGGCAGCACTCGCTAGGGGACTGGAAAGAGCC
CAGTGACCAGGGGAGGAGGATGCGGCAGAGCCCTTTGATTTCCCGTCAGATTAGCAGACT
AGGGGAGAGCATTAACAGGCCCTGGCTCCCTTGGGCAGGGGATAGGGAGGAGACACAGGA
TGGAAGAACCCAAGGTGCCAGGCCAGGGCCATAGCCAAGCAAGCACCCCAGGTCCACCCA
NGGTGTCAATCTAAAACATACCCCAGGAAGGTCTAAAAATAATGAGCCTTGGATGCTGTC
GGCAAGTGACAGCATGTAACTGCCTGTGTCTC
>BG-XG488
GTTCCGGAAATCATGGATAGAATTTATAAGAATGTTATGAGCAAGGTTCAAGAGATGAAT
TATGTTCAGAAAACTCTATTTAAAATCGGGTATGATTACAAATTAGAGCAAATCAAGAAA
GGGTATGACGCCCCTCTTTGTAATCATATACTGTTTAAAAAGGTGAAGGCTCTGCTGGGA
GGGAATGTCCGCATGATGCTGTCTGGCGGCGCGCCACTGTCCCCTCAGACACACCGATTC
ATGAATGTCTGCTTCTGCTGCCCCATTGGTCAGGGATATGGGCTGACAGAATCATGTGGT
GCTGGAACAGTTACTGAAGTTACTGACTACACTACTGGAAGAGTTGGAGCTCCTCTTATT
TGCTGTGAAATTAAACTGAAAGACTGGCAGGAAGGTGGTTATACAGTTCATGATAAGCCG
AACCCCAGAGGTGAGATTGTGATCGGTGGCCAGAATATCTCCATGGGATATTTTAAAAAC
GAAGAGAAAACAGCAGAAGATTATTGTGTTGATGAAAATGGACAAAGGTGGTTTTGCACT
GGCGATATTGGAGAATTCCATCCTGATGGATGCTTACAGATTAT
>BG-RRF044
CAGTCAAACGCATATGTACCAGGTAAGATTAAAAGACTCACTTGTCAGCTCCCTTCAGTT
CTGTAAAGCTAAAGATGCCGAGTTAGCTTGGATAGATGGCGTCTTAGACATGAGAGTTTC
CAAAGTGGACACGGGAGTTATTTTAGAAGAAGGAGAGCTCAAGGACGATGGAGAAGACTT
TGAAATGCAAGTGGATGCTCCATCCGATTATAGTGCCATGGCTCATGCAGCAGGCCATCA
AGAGTCTGTTTGGAGAGTTCGATGAGAACAGTTGGGTGAGGAGATTGAGATCGATCCCCA
CGCTGGAGCTTTTGCCACCTC
>BG-RRF041
TGCTCAGGCTAAGCCAGCTCTGGAAAAGCAGATGAAAGCTTCCTCTAGGAAAGGCACGCC
TGCATCCGCAACAGGAGCGAGCACCTCGTCCCATTGTAAGGCAGGAGCGGTGACCTCTTC
AGCCAGCTTGTCATCCCCAGCTCTGGCCAAGGGCACCCAGAGGTCAGATGTGGACTCTTC
CAGTGAGTTTGAGTCAGAAGGAGCTGCTCCCAGCACCCCCAGGGTACAGGGGAAGTCTGG
GGGTAAGGGCCTCCAAGGGAAAGCTGCCTTGGGGCAAGGGGTGGCCCCAGTGCACACTCA
GAAGACAGGGCCTTCGGTCAAAGCTATGGCTCAGGAAGACTCATAGAGCCTCGAGGAGGA
CTCCAGCAGTGAGGAAGAGGATGAGACCCCAGCA
>GGTC-G038F06
GTCAGCCTTCTCACCTCCCTTCAGTTATGGAGCTTTTTAGTGGGCCTCACGCCTTCCTGC
TCCTCCTGCTCCAGGTTTGCTGGCTACGCAGCGTGGTCTCCGAGCCCTACCGAGCGGGCT
TCATCGGGGAGGCTGGAGTGACCTTGGAGGTGGAAGGACACTGACCTGGAGCCGAGCCAT
GTTCTGGGGAAA
>GGTC-W205F01
AGGAAAGAAGTCGGTTCGGCGGCGCCGGCGGAAACCGGAGTTCGAGCGGGAGGCCTGACG
GCGGCAGGCGGCATGTCGGTGGCGGGGCTGAAGAAGCAGTTCTACAAGGCGAGCCAG
>GGTC-F016A06
GCAGTTCTCCCGTGAGAGGACCTTTGCGGTAGAGGCAGCCTTTGCTCAGCAGCGGAAGAC
TCCGATTTCTCGGTACTCTTCAGGGATGAGTCATGTGGCAGTGGAAAATGCGCTCGGGCT
GGACCAGCAGTTTGCTGGCCTAGACCTGAACTCTTCAGATAATCAGAGTGGAGGAAGTAC
AGCAAGCAAAGGGCGTTATATCCCACCTCATTTAAGGAACAGAGAAGCTACTAAAGGATT
CTATGACAAAGACAGTTCAGGGTGGAGTTCTAGTAAAGATAAGGATGCATACAGCAGTTT
TGGATCACGGGGTGATTCAAGAGGGAAGTCTAGCTTCTTTGGAGATCGTGGAAGTGGATC
AAGGGGAAG
>BG-RRO135
AGCACCGGAGGTGGTGGCGGCTTCGATCCCCCGCCTGCCTCCCATCGAGGTGGTGGACGC
GG
>BG-RRB098
GACACTCTGAGGCGCCTGAGTGAAAAGTGTGGCACCATGGCCTCTGTGCTGTCCTACGAA
AGTCTGGTACACGCCGTGGCCGGAGCCGT
>ESDB-PSTVU01.E1F
TTAAAAAGCTAGGTAGCCGNGTCGTGGNCGTTCTCTGTAGAGATTAAGGACTAAGTAAGN
NACCACACAAACCAGTCCCCAGCAAGCGTAGGGAAAGGCTATGCTTCTCTGGAGTAGTTG
GNNNTGAAAGA
>GGTC-M038E05
TAGAAGTCATGCTTGGAAGGTCTGGCTACCGGGCACTGCCCTTAGGGGATTTTGATAATT
TCCAGCAGTCGAGGGTCGGCTTTCTGGGTTCGCAG
>ESDB-PST3610-NL.Seq
AGGTGAAGCCAAGTACATTTGTGGGATGCCACCTTCTCTTTTGTGGATGGATAGAGACCT
CGGTGTCCCCACGGGATTGATGGATCTGAATTTCTGAAGTGACTTCTCATCCCTGGATCT
TCTTGTTGGTTTGTGAGACTGGGTCTCCTATAGCCCAGGTCTAGCCTCCAATTCACTGTA
GTCTGAAGCTGACCTTAAATCCTGACCCTCCTACCTCGGCCTACTCAGTGCAGGGTCTTG
TGAAAGCCTGTGTGTCTGGGCCTGGTCTACTTT
>BG-RRZ628
TTATGGACGTGGATCCCACGCCAGCATCCACCGGTCACTGCCGCCGCCCACAGTGACGTC
ACCCACGAAAGCACACACGTAGTTGCGGACGCCGTGGTCAAGATGTCTCTGCCATCCCCA
CAGGACGGACGGACGGACTCCACA
>BG-XN709
GTGGGTGTGAATTGAAAGTCTAACACGTGTTTCTCTGTTTATGGACCTGGATCCCACGCC
AGCATCCACCGGTCACTGCCGCCGCCCACAGTGACGTCACCCACGAAAGCACACACGTAG
TTGCGGACGCCGTGGTCAAGATGTCTCTGCCATCCCCACAGGACGGACGGACGGACTCCA
CA
>BG-RRZ625
TCAATACCACCTTTATTTCCACCATAGGAATAGACTTTAAGATCAAAACAGTGGAACTCC
AAGGAAAGAAGATCAAGCTACAGATAT
>BG-XN706
TATTTATTATTTTTTTTGTGGGTGTGAATTGAAAGTCTAACACGTGTTTCTCTGTTTATG
GACGTGGATCCCACGCCAGCATCCACCGGTCACTGCCGCCGCCCACAGTGACGTCACCCA
CGAAAGCACACACGTAGTTGCGGACGCCGTGGTCAAGATGTCTCTGCCATCCCCACAGGA
CGGACGGACGGACTCCACA
>BG-XD024
GACATGGGCTGGAAGATGGCGTCTCCCACAGACGGGACGGATTTGGAAGCATCTTTGCTA
AGTTTTGAGAAACTTGACCGTGCCTCACCAGATCTCTGGCCAGAACAGCTACCAGGTGTC
GCTGAATTTGCAGCTTCTTTCAAAAGTCCCATCACAAGCTCTCCACCGAAATGGATGGCT
GAGATAGAGCGTGATGACATTGATATGTTGAAAGAACTGGGGAGCCTCACCACAGCTAAC
CTGATGGAGAAGGTACGAGGCCTACAGAACCTGGCCTACCAGCTGGGGCTGGATGAGT
>BG-RRS282
GTACAGTGGGCATGCAGACCAGCGTGGAGACCAGCACCCTGCTCAAGTTCCGGGCTGAGT
CTGTTGTGCCTGAGCGCATGAAGGAGATGACCCGCTGCATCCAAGAGCAGGACTTTCAGG
GCTTTGCCCAGCTGACCATGAAGGATAGCAACCAGTTTCATGCCACCTGCCTGGACACCT
TCCCACCGATCTCCTACCTCAATGACACCTCCAGGCGCATCATCCAGCTAGTCCACCGCT
TCAACACCCACCAGGGGCAGACGA
>FHCRC-GT-S4-7C1
GGAGGAGATGTAGTCTCCCCTCCCCCAGCCTGAAACCTGCTTGCTCGGGGTGGAGCTTCC
TGCTCATTCGTTCTACCACGCCCACTGCTGGAACCTGAGGAGCCACACACGTGCACCTTT
CTACTGGACCAGAGATTATTCGGCGGGAATCGGGTCCCCTCCCCCTTCCTTCATAACTAG
TGTCGCAACAATAAAATTTGAGCCTTGATCAGAAAAAAAAAA
>BG-XJ022
ATTGTTATTTGGGATTTCTTGACCAGAGGCATTGCTAAAATAATTAGTGCACACATCCAT
CCAGTCTGTTCTTTGT
>GGTC-Q023F07
GAAGGCGGCGGTAGCGGTGGCTTGTGGTGCCGCTTTACCACAGAGGAACCGTGCAGGCCT
TAGCGTGAGTGATCACTTTAGATCTTGG
>GGTC-Q023F03
GCTCCTCCCAGACCACCAGCAACACAGCTCGTTATGCCGCTGCACTCTACAGGCAAG
>ESDB-PST1670-1.seq
GCCCACTTATGTGTGTGCCACTCCAGACGGTACAGGTACGTGGCATCGACGCCCCGTGTG
TGTGTGTGTGTGTGTGTGTGTGTGTGTGTGTGTGTGTGTGTGTGTGTGTGTGCTGTGTGT
CATGAGCCAAAAGATATCCAGTTCCCCTGGAGCTGAAGTTAGGGGGAGTTGGGAAACCCC
TGATGTGCTTATTAGGAGCCTAACTTGGAACCTCCACAAGAACAGATCAGCTCTAAACTG
CTAAAGTTTCTCTTCAGCCCCATTAGTTTTGCTTTATGAAATGGGTCTAATGTAGCTCAG
GCTGGCCTCAAATGTAGTCCAGGATGCTGTACAGGACCACCTTGAATCACTTATGCTAGG
ATTGNTCANTGTGTGCAGACATTCAGACTG
>GGTC-A016B07
TGCAGAGGCAGAGGTGGTTTCACCTCTGATTGTGGACACAGCTCCTGACACTTCAGGAAC
AGCCGAGGCCTCTGTAGCAGCATCGGTGGCGGAAGCGGCCAGGACTGAATCGCAAGCCCC
GGCCTCCAAGGCCGCCCTGGCTGCTAAGCTCATGTCGCTGAGCGGCGTGTTCGCCGTGCA
CAAGCCCAAAGGGCCCACTTCAGCCGAGCTGCTGAACCGGCTGAAGGAGAAGCTGCTGGC
AG
>FHCRC-GT-S16-12H1
TTGCCTGGAAGTCAGTCTTCCCAGCAGCCTTTGGATGAAGACATAGAACTCTCAGCTCCT
CCTGTGCCATGCCTGCCTGGATACTGCCATGCTCCCACCTTGATGATAATGGACTGAACC
TCTGAACCTGTAAGCCAGCCCCAATTAAATGCTGTTTTTTTTTTTTTAAAAAAAAAA
>GGTC-W173E04
CGGGTTCGTTTAAANNNGGGGGGCGCGCACCATNNNTGGGTGCGGTGAGGCGCGCAGATC
ACCGCGGTTCCTGGGCAGGGCACGGAAGGCTCAAGAACCTGACCTGCTGCAGCTTCCAGT
CTCGCGTTCGCCCCACCCCGCCGCGCCGCCCGAGCGCTCGAGAAAGTCCACTCGGAAGAA
CCAGCGCCTGTTCCCCGGGCAGACCCAGGTTCAG
>ESDB-PST8457-NR.Seq
ATATGAGGTGGTGGAACATAAGTACAAGAGAAACCCGAAAGCTGAATTATAGGGCCTCAA
GAGAAACGTTACCTACATTGTGTGTGTAAAACAGAAAGTCCCCACCCACACCCCAGTCAT
TCATGTGCTTCATGCGTCTTAAACGTGATTAGAAAAACTCCTTTTCACTATCTCCTATCG
TTTTCCCTCTGATTTC
>BG-XF288
GTTGTGTTTGATCTGGAGGATGAGGTGCGTAGCCTGCGCAAGATCAACAGGGACCTGTTT
GTCTTCTCCA
>GGTC-W057C07
ACGACCCTTGAGTGACAGTTCTATTTGATTGCCTCCAGGTACTGTGAGGAAAGGACACGA
CTCTATGGTGAGGACTGATGGACATACATTATCTGAGAAAAGAAACTACCAG
>BG-RRS062
TTTTTTAAAGTTTTTTTTTTTTTTTTTTTTGTTTATTCCACTGCTTTGAGCTTTACTGTA
ACGGCTGATAAACTTGGAAAATAAAGTAATATGATATGGTCTTGAACCGTCTTTTTGAGG
AAATATTAAAGTACCAGAGTGGAAAGCCAGAATGGCAGCCAGAGAGAGGCTCTTTGAACT
TTGGATGCTTTATTGTACAA
>ESDB-PST2868-NL.Seq
GGCAGGCTGGCCCCCATTCTCCCCCTCACCCCCAAACAGGATCACTTTATTCCTAAAAAG
TTCGTTACCTGAGATTTTGTGGACTTCAGAATCTAAGTGAAATGCTGTCTCACTAGACTT
GGGAATGGGCAGACCTGGCAATAATGAGGGCGTGATGATGTGTTGGGGGTCCTGGGCTGA
CTGAGGCACTAGGGA
>BG-RRA095
ATGCCGGAGAAGCGGCCCTTCGAGCGGCTGCCCGCCGAGGTGTCGCCCATCAACTACAGC
CTCTGCCTCAAGCCCGATTTGGTGGACTTCACCTTCGAGGGCAAGCTGGAGGCCGCCGCC
CAGGTAAGGCAGGCAACCAATCAAATTGTGATGAATTGTGCTGATATTGACATTATTACA
GCTTCATATGCCCCAGAAGGAGATGAAGAAATCCATGCGACAGGATTTAACTATCAGAAT
GAAGATGAGAAAGTCACCTTGTCTTTTCCTAGCACTCTGCAAA
>BG-RRA098
GCCGCCACCTCCCCCGCCGCTGGGGACATGTCTAACCCCGGAGGCCGGAGGAACGGGCCC
GTCAAGCTGCGCCTGA
>BG-XN412
TTTATTTATTATTTTTTTTGTGGGTGTGAATTGAAAGTCTAACACGTGTTTCTCTGTTTA
TGGACCTGGATCCCACGCCAGCATCCACCGGTCACTGCCGCCGCCCACAGTGACGTCACC
CACGAAAGCACACACGTAGTTGCGGACGCCGTGGTCAAGATGTCTCTGCCATCCCCACAG
GACGGACGGACGGACTCCACA
>BG-RRR627
CCTGGCGCACGCCGGCTCGGGCCTGTGGACGAGTCTCGCGCTGTGCCCGGGGGCCGGGCT
CCGGATCCACGCTGGCCATGGCGAGCGGCGCCTCCAGATACCGGCTGAGCTGCTCGCTAC
CGGGCCACGAACTGGACGTGAGGGGCCTGGTGTGCTGCCTCTACCCGCCGGGAGCCTTTG
TGTCTGTGTCCCGGGATCGGACCACCCGCCTCTGGGCTCCAGA
>BG-RRR620
CCTTTTGATCATATAATGAAACGAAACAGGTCTCCAACAATTCGAGATATGGTTGTACGG
TGTATAGCACAAATGGTTAATTCTCAGGCTGCAAATATTCGTTCAGGATGGAAGAACATT
TTCTCAGTATTCCATCTAGCTGCATCAGACCAAGATGAAAGCATAGTAGAACTTGCATTT
CAGACAACAGGGCACATTGTCACTCTTGTATTTGAAAAACACTTTCCGGCCACCATTGAT
TCTTTCCAGGATGCAGTGAAGTGTTTGTCTGAATTCGCATGTAATGCAGCTTTCCCAGAC
ACAAGTATGGAAGCAATCCGACTTATTCGCCATTGTGCAAAANTATGTGTCTGATAGACC
G
>BG-RRR623
GGGGAAAAAAAGGAAAAAAAGAAAAAAAAAAAGAATGAGTTCTTCTCTGGTAAAATT
>BG-RRR622
CATGGATGTAGAGGAGTCACAGTGTCTTAGGTTATGTCCATTCTTAGAGGATCATAAAGA
AGACATTCTGTGTGGCCCAGTATGGCTTGCTAGTGGTCTGGACCTATCAGGTCATGCTGG
GATGTTGACGTTGACAAGCCCCAAACTTGTTAAAGGTATGGCAGGAGGGAAGTACCGTTC
ATTTTTAATTCATGTCAAAGCAGTGAGTGACCGAGGAGCAGCAGATGAGATGTGCAGCAG
TGGCCTGCGTCCTGTTGTGAGGCTTCCATCTCTTAAACAGCAGGGTCACAAGGGATACTC
ACTGGCTTCTCTCTTGGCCAAAGTTGCAGCAGGCA
>BG-RRS882
AAGTTCACAGCGTCCGTGAATTTGTTGAAAAGTCATTCATGCACATCGGAAAATACCATT
GTGTGGGAAGGAAAGAATGAAAATGAAGTGGGCAGATGTAAAGAGACCGGCAAAGTTCAC
GTGACTGTGGATCTGAAATACTACCGACCGACTGAAGT
>BG-RRR629
TTGTTTATCCCCCAGAGTCTGCAATCCAGTTTTCATATAAGGATGAAGAGAATGGAAACA
GAGGAGGAAAGCAAAGGAACCGATTGGAGCCGATGGATACCATATTTGTTAAACAAGTGA
AGGAAGGAGGGCCGGCCTTCGAGGCTGGCTTATGCACAGGTGACAGAATTATAAAAGTCA
ATGGAGAAAGTGTCATAGGAAAGACCTATTCCCAAGTAATTGCTCTCATTCAGAACAGTG
ACACCACCCTGGAGCTCAGTGTAATGCCCAAGGATGAAGACATTCTCCAAGT
>BG-RRR628
GCTACCGTTTTTTCCGCAATTATTCTTATTTTCATTATGGTTTATTTTTTAATTTTAATT
TTTGATTTTGGAGACAGGGTTTCTCTTTTAGCCGCAGCTATGGTTTCTGCCCTAATTATT
CTTGTCCTTATTTGTAATTTAATTCTTAATTTAATTTAATTTATAATTTTGTTGTAAGTT
TTTCTGTGGGCGTGAAGGGAAAGTCTAACCCGTGTCAGTACGTTCAGCGTCCGCCAGTCA
CGGCCGCCGCCCCCAGCGACGTCACACCACGCGCGCAGAAGCGGACGCCGCGGACGAGAC
GTCTCTCCCATGCCCACGGGACGCACGGACGCACGCACGGACTCC
>SIGTR-XR0057
TTNGGGAAACAGAAGTGGATGCCTGTACCCCAGCAGAGCCAGGTTGGAAGGCAGTGTTGA
CCATCCTGTTGGCCCACAAGCGTTCTAACCAGCCAGCTGAGACAGACTCCATG
>SIGTR-XR0052
ACACTGCGCATGCGACGGCTGGTGGTCAGCGGGGCGATGGCGGCTTCTTCAAGTGGTGAG
AAGGAAAAGGAGCGGATGGGAGGCGTTTCGGGAATGGCCGGCCTTGGCAGTACGCGAGAG
CGGCTTCTGTCTGCGCTGGAAGATCTGGAGGTCTTGTCGAGGGAACTCATAGAAATGCTT
GCAATTTCAAGAAATCAGAAGCTATTACAGNTGGAAGAGGAAAACCAG
>SIGTR-XR0058
GAACCTGGAGGGAGGCGGAGGAACATGTCCGAGAGGGAAGTGTCGACTGCGCCGGCGGGA
ACAGACATGCCCGCGGCCAAGAAGCAGAAGTTGAGCAGCGACGAGAACAGCAACCCGGAC
CTCTCGGGAGACGAAAATGACGATGCTGTCAGTATTGAGAGTGGCACAAACACAGAACGC
CCGGACACGCCCACAAATACGCCAAATGCACCAGGAAGGAAAAGCTGGGGAAAGGGAAAA
TGGAAGTCAAAGAAATGCAAATATTCTTTCAAATGTGTGAACAGCCTCAAG
>BG-NPX500
CTCGCCGCTTGTGTGGCTCGCTGGCTGCGTGGCTCGGTTCTTGGGAGCGAAGCTTTGTCC
GGTTCGGCAATGGACG
>GGTC-P012A04
GGGGGGGCCCCGCTCCCGGACCCGCCAGTGGGGTCTGGATCCCACTGTGCCGTCGCCGCC
TCCTTTTTCGACGCCTTCACAGCCGCCTGAGGAAGCGACCTGGTCGGGAGTTCCGCCGCC
GCTGCCAG
>ESDB-PST9214-NR.Seq
GTTTTAGAGATTAGGAATCTGCCATGTTCTCAAAATAATGCAAGTAGATACAGAAAGTAA
AATAGATCCCATTCCACTTGGATTAAGAAGGAATCTGGTTATGTGTTACTGATTTTTTTA
ATGTAGTACATAGCTTTTGAAGATTAGTTCCCTCACCTTCTCCATTGAGTCCCCATAGCA
TACATTCCCTACCATAGTTCCCCAAACTTGATA
>BG-RRD009
CATGGGGAAAGGCGTTACAAAGAGCACAGGTCTTTGCTTACTTCACTTATCCCATGAGAT
GATAGTCCAGGCACCAGGCTCGGAGTGGATGCCGCTTTGGTTCTTGCCTTTGGGTAGTCA
CAGTGAAGAACATGCCCCTACTCAGCAAGGATTGGCCTGGCTAATTCCCTTATGGGTTGA
TAGAGACCCAGAGGTGAGATTCACTTCACTGGGGTTGGGATCAGCACTGACTACTATTGA
AGCTGGCTGTGTGGCCTTGGCAAACAGTTGTCAGAATATTTCTGGTGGGCTCTGGGGAAC
CGTGGTGAACATTCTTCTGGATCAATCAGAATGCAGTCTGGTGCGCCGGGAGGCTGCATT
TATTCTTCAGAATCTCCTTGTAATTCCAATGCCTTCAGAAATTATAAAGGATTATACTTG
GCAGGGCCCCTGTGTCCATGATGAGGATTCTGGCCTGTCACTTTCAGGAAAACCTGCCCT
TCAGGCTCTTTTATATCACTGTCGTTTCTATGAACATTTGACTCACATGGTGAAACATTG
TTATGTAGGAAGATATATCTTTGATTTTAATTTTTCTGCTTTTACTGAAACTTCAGAATA
CAGTGATTTAAAT
>BG-RST595
AAACAAGTTAAGGTGAGGTGTGGTCCGGCGGGCTCGAGGCGGAGCAGCGCGCGG
>BG-RST596
GGGCTCCTTTCCGCAGGGCCAGCTTTCAATATTGCAAGAAAAGATTGACCATTTGGAGCG
TTTGCTCGCTGAGAACAACGAGATCATCTCAAATATCAGAGACTCAGTCATCAACCTGAG
CGAGTCTGTGGAGGACGGCCCGCGGGGGTCACCAGGCAACGCCAGCCAAGGCTCCATCCA
CCTCCACTCGCCACAGTTGGCCCTGCAGGCTGACCCCAGAGACTGTTTGTTTGCTTCACA
GAGTGGGAGTCAGCCCCGGGATGTGCAGATGTTGGATGTTTACGATCTGATTCCTTTTGA
TAATCCAGATGGTGGAGTTTGGAAGCAAGGATTTGACATTAAGTAT
>GGTC-W038F02
TGGGGAAATGCTATAACTCCCAGTCCTGGGAAGGTGTGGCTCCAGAGGAAGAACAATGTG
CTGAGAATAGATTAGATACTCCAGAGGAAAAGCGTATAGAAATGTGATGGAGATTCAAAA
GCAGAGACCACAGAAAAGGACGCTGTAACAGAAGACTTTCCACAACCTCCTTTGCCTTCA
GTGAGAGACGAACCTGTCAGACCCGATCAGGAGACACAGCAGCCCCAAGTTCAAGAGAAA
GAGAGCCCAGTGACTGTAGATGCAGAAGTGGCTGATGACAAGCAGCTGGGACCAGAGGGG
GCTTCCCAGCAGCTTGAGAAGGCCCCTGCCTGTGCCTCACAGAGTTTCTGTGAAAGTNNN
TAGTG
>BG-LST090
GCTCTCTAGCGTCGCTCTCTTGGTGTGCTTGTTCTTGACCCGGTCAATGATTTCAG
>BG-LST096
ATGCGGACGGATCTCAGATTCAAGAGGTGCTGCATACAGTGGTCTCCAGTGGCTCCATCG
GCCCCTATGTCACCTCCCCCTGGGGTTCAAGTTCCGACGCCTGGCACA
>GGTC-G057E05
AATACCGCAGAGCCGCTGCCTGAAGATCGTCTTAAAAGGCCTGTGTGCCGCCGCCCCCTC
GGCCCGCCATGCTCCTTTCGGTGCCGCTCCTGCTTGGCCTCCTCGGCGTGGCCGCCGCAG
ACCCTGCCATCTATTTCAAAGAGCAGTTCTTGGACGGAGATGCCTGGACCAACCGCTGGG
TCGAATCCAAACATAAGTCCGATTTTGGCAAATTTGTCCTCAGTTCTGGCAAATTTTACG
GGGACCTGGAGAAGGATAA
>ESDB-PST6290-NR.Seq
CTTGCTTTAATTTATTACGGCCAATCGGCCGGGGAAAGGCTGTGGGTCACTCGGTGGCCT
GTTGTCGATCAGGGCTGGTCCAAGACATAGGTGTTATTGATACACAGATATTAAGCCGAG
TCAAGGTTTGGTCTTGTCTTACTGAAATAAATTGAGATCAGGCGATGTGTTATATATGTA
AATTTCAATCAGATC
>BG-XK731
CATCAACAAGGAAGCCCAAAAAAGGTGAACTAGAAGAGATCAAGCTGACTTGTATAGGAC
AGTGTCTTCCTTTGGTGTTGTGTATGACCAAGAAAAGAAAGCCTTTGACTGGACACAGTT
CCGCATCATTTCTCGTTTGGACAAGAAGTCAGATG
>BG-XK736
AAAGGGGGGGGGGGGGGGGGAGCCATAGTGGCTATGGATTCCAGAAGATTGAATCTCCGA
GTTTAAGGAACACACCTTTAATCTGGGCTACACCTTTCATCTGGGATTAAAGGTGTGGTG
GAACACACCTTTAATCTGGGTGACACCTTCTGCTGGAAACAATATAAGGACATTGGAAGA
AGGGAGTCTAGCTCTAGC
>BG-RRH117
GTGGGTGTGAATTGAAAGTCTAACACGTGTTTTTCTGTTTATGGACCTGGATCCCACGCC
AGCATCCACCGGTCACTGCCGCCGCCCACAGTGACGTCACCCACGAAAGCACACACGTAG
TTGCGGACGCCGTGGTCAAGATGTCTCTGCCATCCCCACAGGACGGACGGACGGACTCCA
CA
>BG-RRE344
GTGGGTGTGAATTGAAAGTCTAACACGTGTTTCTCTGTTTATGGACCTGGATCCCACGCC
AGCATCCACCGGTCACTGCCGCCGCCCACAGTGACGTCACCCACGAAAGCACACACGTAG
TTGCGGACGCCGTGGTCAAGATGTCTCTGCCATCCCCACAGGACGGACGGACGGACTCCA
CA
>BG-RRE342
TTTTTTACCAGAGCTGGGTGCGGTGAGGCGCGCAGATCACCGCGGTTCCTGGGCAGGGCA
CGGAAGGCTCAAGAACCTGACCTGCTGCAGCTTCCAGTCTCGCGTTCGCCCCACCCCGCC
GCGCCGCCCGAGCGCTCGAGAAAGTCCACTCGGAAGAACCAGCGCCTGTTCCCCGGGCAG
ACCCAGGTT
>BG-RRE340
GGAGAGGGCTGGCGGGAGAGGGAAAGGCGGCTATTGACGCGGCAGCTGGAGAATGAAGAA
GGAGCATGTTAGTCACTGTCAGTTCTCCGCGTGGTACCCACTTTTCCGAAGCCTTACCAT
CAAGAGTGTCATCCTCCCGCTTCCTCAGAATGTGAAAGACTATCTACTTGATGATGGGAC
TCTGGTGGTCTCAGGAAGGGAAGATCCGCCAACATGCTCCCAGTCAGACAGTGGTAACGA
AGCAGAGGAAACACAGTGGTCCGATGATGAGAGCACAGCCACACTTAC
>GGTC-W211A04
ATTCCCCGGGCCAACTTCCGGCGGGTGCGAGTGGCGGGTGCGAGCCGGAGCTGCGTGGCG
GGGCTTGCAG
>BG-XN432
CGGGACTTCAACAGCATCATCCAGACATGCAGTGGCAACATCCAGCGGATCAGCCAAGCC
ACTGCTCAGATAAAGAATTTGATGAGCCAACTTGGAACTAAGCAGGACTCAAGCAAACTC
CAGGAAAATTTGCAACAGTTACAGCACTCCACAAATCAGCTGGCCAAGGAAACAAATGAG
TTGCTGAAGGAATTAGGGTCCTTGCCCCTACCCTTGTCTGCATCAGAGCAGCGCCAGCAG
AAGCTTCAGAAGGAGCGGCTCATGAATGACTTCTCGTCGGCCTTAAACAATTTCCAGGTT
GTGCAGAGAAAGGTATCTGAGAAGGAAAAGGAGAGCATCGCGAGAGCGAGAGCCGGATCT
CGTCTTTCTGCAGAAGACAGGCAGAGAGAAGAGCAGCTCGTCTCATTTGA
>BG-XC832
GAGACAGATGAGGAGAGTGGCATGTTGTCAGAGGTTGAAAAAGCCGCCACCCCTGCCCTC
AGGCACATCAGTGCTGAGGTCGTGCCCATGGGGCCTCCACCTCCTCCCAAACCAAAGCAG
AGCAGAGACAGTGTTTTCATGGAGAAGCTAGATGCGGTGGATGAGGAGCTGGCCTCCAGT
CCTGTCTGCATGGACTCTTTCCAGCCCATGGAGGATAGTCTCATTGCGTTCCGAACACGT
TCTAAGATGCCACTAAAAGATGTTCCTCTGGGCCAGCTAGAGGCTGAGCTTCAGGCGCCA
GACATCACTCCGGATATGTATGACCCAAACACAGCTGATGATGAGGACTGGAAGCAGTGG
CTCGGGGGCCTCATAAATGATGACGTGGAGAACGAG
>GGTC-Q013B01
CGTGCTGGGGAGAAGCGGGTTTGTTTTTGAATCTGCGGTGGCGGCGAGTGGAGCGCACGG
CTGAGACGGCAGCGTCCGGGACGGCTGCACGGGACGGCTGCGTAGGAAGGAACTCGGGTC
CCAGGCTCTCACCTCCCGCCCCCGAAG
>ESDB-PST5444-NL.Seq
GCTGCCCTCACCCCCCAAAACAGCACAGGCCACGTTGTCAGTGTCCAGGGAAAGAAGAGT
TAGATCTCATTCTTTCAGGGTTTTATCATAGAGACCGGCTTACAGCCCAGAGTTACAGAG
ACAGGCAGACCCTGAGGGACTGGGCTCAGCCCTCCACACAGCAAGGCTGCCTTAGGGAAG
AGACAGGTCCAGG
>GGTC-G003H01
TGCACGGGACAGCTGTACTGCCGAACAACAGAGCCAGGTGTCCTGTTTGCCTCTTGCAGG
ATACATCTCTACTACCTGGGCTCCCTCAGCCACCTCCTGTCACTTCCCCACCCCTGGCTG
GAG
>BG-XE160
TCTCTCCCTTCTTCAGGCTCTCCCGTGCCGGACCAGGGATCGTGCAAGCAAGGAAGCAGC
CCTGGGGTGACACCCAGCACGTACTCCTGTGACAGAGCCGAGCCCAGCCCAGCCCCGGGA
CGCTTCGCAGAGGAGTCGCGGGAGGGTCCAGCTCGCTGTCGCTGAACCGAGCCTGTTCCT
GCGCCCAGTCTGCGGGGGACCCTTGAACCGTAGAGACCCCAAGACCACCGAGCTGATGGC
ATCTTCCACTCCTTCGCCTGCAACCTCCTCGAACGCGGGAGCGGATCCTAATACTACCAA
CCTGCGCCCTACAACGTATGATACTTGGTGTGGCGTAGCCCATGGATGCACCACAAAACT
GGGCCTGAAGATCTGT
>SIGTR-AE0491
CTCNATCGATTGAAATATGAACGCGATAACATAAGCCTCCAAAGAGTTTCCAAATTGCCA
TCATTCCTGCGCTCTGCCCTTCATATTCTGTTTTCTGAAGATTCAACAAAGCTCCTTGTG
GCATCCAATCAAGGGTCTCTGCATATTGTTCATCTGTCGGAAGGAAGCTTCAAGCACTTG
CATACTTTCCAGCCGCAGTCAGGTACAGTGGAGGCCATGTGTCTTTTGGCAGTCAGTCCA
GATGGGAACTGGCTAGCTGCATCGGGTACCAGTGCTGGAGTCCACGTATATGATCTGCAT
CATCTAAAGCTTCACTGCACAGTGCCTGCTTACAACTTCCCAGTGACCGCTCTGGCCATC
GCCCCCCAATACCAACAACCTGGTCATTGCTCATTCTGACCAGCAGGTATTTGAATTCAG
CATCCCAGAAAAGCAGTATACAGAGTGGAGCCGCTCTCTCCAGAAGCAAGGATTTCACCA
GCTGTGGCTCCAAAGGGATACTCCCATCACACACATCAGCTTTCATCCCAAGAGACCNAT
GCACATCCTCCTCCATGATGCCTACATGTTCTGCATCATTGACAAGTCATTG
>BG-RRK009
GTCAATAGAGGGAGAAGCTGACCACAGTGGCTATGCCGGAGAGGTGGGCTTCCGTGCCTT
CTCTGGTTCTGGCCCCAGACTGGATGGGAAGAAAAAAGGGGTTGAGCCCAGTCCCTCCCC
AATCAAGCATGGAGACATCAAAAGAGGAATTCCTAATTAGGAATTTAAGCTTGGTAAGAT
CTACTTTCATCAGGAATCCACGTCCATTGGTCAAAAAGGTTGAA
>BG-RRK006
AGCCCCCCCAAAAAGTGTGCCCGATCAGAGAGCCTCATAGATGCTAGTGAAGACAGCCAA
CTGGAAGCTGCCATCAGAGCCTCCTTGCAAGAGACACATTTCGACTCGGCCCAGGCAAAA
CAGGATAGCCGCTCAGATGAAGAATCTGAATCGGAACTTTTTTCTGGCAGTGAGGAATTC
ATATCGGTTTGTGGCTCTGATGAAGAAGAGGAGGTAGAGAATCTTGCTAAGTCCAGAAAG
TCTCCTCATAAAGATTTGGGGCATAGAAAAGAGGAGAACAGAAGGCCACTGACAGAGCCC
CCAGCCAGAACTGAGCCTGGCACAGCCACAAACCATCAAGGATTGCCATCCATGGATTCT
GAGGTCTTGGAGATGTCACCTGAAAAGTCAGATGGAATAGTGGAGGGGATAGATGTAAAT
GGACCAAAAGCACAGCTGATGCTGCGGTACCCAGATGGAAAAAGGGAACAGATCACTCTT
CCAGAGCAAGCCAAATTACT
>BG-RRK007
AGCGTTGTGTCCGCAAGGCCACCAACATGGAGTATGCTGTCAAGGTCATCGACAAGAGCA
AAAGAGATCCCTCAGAAGAGATTGAGATTCTTCTGCGGTATGGCCAGCACCCCAACATCA
TCACCCTGAAAGATGTGTCCCCCGATGGTAAGCACGTGTACCTGGTGACAGAGCTGATGA
GGGGCGGCGAGCTGCTGGATAAGATCCTACGGCAGAAGTTCTTCTCAGAGCGGGAGGCCA
GCTTCGTCCTGCACACGATCAGCAAGACTGTGGAATACTTGCACTCTCAAGG
>BG-RRK004
AGTGAGTCTAGCAGGAGTTGTGCTGGCTGTGCTGGCGTTGTGTCGCCTCTGTTTCCCCCC
GTGGTATTTCCTTCTAGGCATCGGGAAAGACCAGGCCCCAGATGGACCCTGGGAAGGACG
AGGAAAGTCGGCCACAGCCCTCAGGACCACCCACCAGGAGGAAGTTTGTTATCCCACTGG
AGGAAGAAGAGGTGCCTTGTGCAGGGGTCAAGCCCTTATTCAGATCGTCAGGTAATCCCA
CCATCCCAGCAACCTCAGACCACGTGGCCCCTCACACGTATGGTGAGTAGGCTATCACCC
AGCCTCCAGTAGGGGCTGGGGCCACAGTGCCCACAGGCTTTGAACTTCTGCGCAGGAGAG
AACCCCAGCCAGACCCTGAAAACAGGAGCAAAGTCTAATAGCATCATCGTGAGCCCGAGG
>BG-XST047
TCGCCCGCCTCGCCGCCTCGCGAATAACAAAGGATCCTGGAAAAGTTGGAGAAGATAAAG
TACACCCAGTGTCCAGATCAGGAGATTGACAGACCAG
>BG-RRK003
ACCTTCCCGAACATCGACAGCCCCACCAAGTTCAAACAGCTCTATCGTGCTCGAATGAAC
ACTCTGGAGATGACACCTGAGGTCAAGCACAGGGTGACAGAAGAGGCTAAGACCGCCTTC
CTGCTCAACATTG
>BG-XST043
TGTAGAGACATAGCAGGAGATATTTCTGGGAATACAAAAGATGGTTACAGAGAGACCTCT
TTATTGTGCAAAGCTGCCATCCACGCAGGGATCATCACAGATGAACTAGGTGGCCACATC
AACTTGCTTCAGAGCAAAGGGATAAGTCACTATGAAGGACTCCTGGCCAATGGCGTGCTC
TCCCGGCA
>GGTC-G002C06
ACGGGGAACGCGGACGTCCGGGATGCCACACTGGCCTTCCGGGGACTGAGGGTAGAGGAC
G
>GGTC-M064D01
GGCGGCGGCGCGCGGCAGGGGACCGTTGGTGTTTGCGTTGGCCGTAGTGGACTGGGCCGT
GGACACCATGCAGCTGACCGTGAAGGCGCTCCAGGGCCGGGAATGTAGCCTACAG
>CMHD-GT_115B4-3
CCCAGCTCACTCAAAGATTTATTATATGTACGTACACTGTCGCTGTCTTCAGACACCCCA
GAAGAGGGCATCAGATCTCATTAAGGATGGTTGTGAGCCACCATGTGGTTGCTGGGATTT
GAACTCAGGACCTCTGGAACAGCAGTCAGTGCTCTTAACCGCTGAGCCATTTCTCCAACC
CTTAAGAGTGTATTTTATTTCCTTTTGATTTCCTGCAAGTATCATGGTTTCAGTTTTCTT
TCTGGCTGTAAGACTCCATTGTATGTCCGAACCACATTTTATCTGTTTTACGGGCCAGTT
GGCTGCTTCTGTTCTTTTGCCTATNGCAATCGCTACAGCAATAAACATGGATGTGTAAC
>GGTC-G067D02
GNNNTCANNNATGTCAACACAACAGATGCCTACGCAAAGGACCTGGACACGGTGGCTTCC
GACATGATGGTTCTCCTGAAATCCTTCTTTGATTGCCATAAAGAATTCCAGCCGGATCCA
TTCCACATTTTCTCAGAATCCTACGGAGGAAAGATGGCTGCTGGCATCAGTGTAGAACTT
TAC
>BG-KST009
CNNCACCAGAGCTGGGTGCGGTGAGGNNCGCGCAGATCACCGCGGTTCCTGGGCAGGGCA
CGGAAGGCTCAAGAACCTGACCTGCTGCAGCTTCCAGTCTCGCGTTCGCCCCACCCCGCC
GCGCCGCCCGAGCGCTCGAGAAAGTCCACTCGGAAGAACCAGCGCCTGTTCCCCGGCNAN
NACCCAGGTTC
>GGTC-A031C04
CAGGCCAGCCCCTCCCTGTCTTCCCAGCATGGGTGTATGAGAGACCAACATTGGCTGGAG
ATTTCCTGATTGGCTCGGGCTTGAGCTCAGACACAGTTTTGCCTATAG
>GGTC-M009F05
CGCCTCTCCTGAGCCGACGTTCGCGGCGTTTGTGTGATGGACGCCTCGAAGCTGGTACAA
CAAAAGCCGTCGTTGCTCGAGCTGCGCGGGCTGCGTGTCTTGCCTTTGGCCACGGCACCC
AAGGACGGGG
>BG-XI250
GAGAGCGGCTGCTTCTCTCGCGAGGACGGACGCCATTATCGCAGCTCCCCGACAAACACC
ACGAGAATTCCGCAGCCCACAC
>FHCRC-GT-S13-3H1
ACTCTTACTCCAGGTTGGCCTTAAACTCTGTCTTCTTCCACCACAGCCTCCCCAGTGCTG
GGGGTGTTAGATGTGTACCACAGTGCCTCTGTGATTCATGGAGAACTTTACAGTGGAGGA
ATCATGATGCCACCACCTGAGTCCACTGATGAAGCTTAGCATCTATAAATGTGACAGAGC
CGGGCACAGACACCCTTTGCCTGCTGTCATTGATGCAGTCTGAAGCATCCAACACTGCCT
AGAAAAGATGCTGGCCAAAGAAGCAAACAAGCCTCTCAACATGAATTAAATCAAACCCTC
AGGGCAAAAAAAAAA
>BG-RRN180
GGAGGCCGGCAGAAAGCTGAAGCTGCTGCATCGCGGGGACCGTGGGGCGTGCCATGGCGG
TGAACCTGAGCCGGAACGGGCCGGCGCTGCAGGAGGCCTACGTGCGCGTAGTCACCGAGA
AATCCCCGACCGACTGGGCTCTTTTTACCTATGAAGGCAACAGCAATGACATCCGTGTGG
CTGGCACAGGAGAGGGAGGCCTGGAGGAGCTGGTGGAAGAGCTCAACAGCGGGAAGGTGA
TGTACGCCTTCTGTCAGGGTGAAGGACCCCAACTCCGGCCTGCCCAAGTTTGTCCTCATC
AACGGGACAGGAGAGGGTGTGAATGATGTGCGGAAAGGAGCATGTGCCAACCACGTCAGC
ACCATGGCCAACTTCCTGAAGGGTGCCCACGTGACCATCAATGCCCGGGTGGAGGAGGAT
GTGGAGCCGGAGTGCATCATGGAGAAGGTTGCCAAGGCCTCGGGGGCCAACTACAGCTTC
CATAAGGAAAGCACCTCCTTCCAGGATGTAGGGCCGCAGGCCCCAGT
>BG-RRN181
AAAGCCAAGGCTTGGCAGGAGAGATTACCTGGAGAAGGCAGGGGAACTTATCAAACTGGC
CTTAAAGAAGGAGGAGGAAGATGACTATGAAGCTGCTTCTGACTTTTACAGGAAGGGCGT
CGATCTGCTCCTAGAAGGTGTACAAGGAGAGTCGAGCCCCACGCGTCGGGAGGCTGTGAA
GAGAAGGACTGCGGAGTACCTCATGCGTGCAGAGAGCATCTGTAGCCTCCGGGCCGCGCC
TCAGCTCCACACGGGACCACAGCCTCCAGGATCACTAAGTTCAAGGCCCCCTTGGAGCCT
GAGGAGCCCTGCCGAGGAGCTGAAGGCCTTCCGAGTCCTTGGGGTGATTGACAAGGTTTT
ACTTGTAATGGATACAAGGACAGAGCAGACATTCATTTTAAAA
>BG-RRN183
AACAGCCGCACGAGTCAGCTGTCCATATCTACAGTGCTGGAACTCTGCAAGGGCCAAGCA
GGAGAGCTGGCGGTTGGGAGAGAAATACTTAAAGCTGGGTCCATCGGGGTTGGTGGTGTC
GATTACGTCTTAAGTTGTATCCTTGGAAACCAAGCTGAATCAAACAACTGGCAAGAACTG
CTGGGTCGCCTCTGTCTTATAGACAGGTTGCTGTTGGAATTTCCTGCTGAATTCTATCCT
CATATTGTCAGTACTGATGTCTCACAAGCTGAGCCTGTTGAAATCAGGTACAAGAAGCTG
CTCTCCCTCTTAACCTTTGCCTTGCAATCCATTGACAATTCCCACTCGATGGTTGGCAAG
CTCTCTCGGAGGATATATCTGAGCTCTGCCAGGATGGTGACCGCAGTGCCCGCTGTGTTT
TCCAAGCTGGTAACCATGCTTAATGCTTCGGGCTCCACCCACTTCACCAGGATGCGCCGG
CGTCTGATGGCTATCGCGGATG
>BG-RRN186
GAGTTCATACCCATTCCTGAGCAACACTGGTTTTTGCCATGGAATC
>BG-XH073
GGTGGGCCAAGAGGTTTCAGATAATAAAAACCACAGTCTGGGAGGTAGCCTCATGAAGCA
AGATGTGCAGCAGAGAATTCTGGCTGATGGCTGGATGCAGAGAAAAGATGCTCA
>BG-XH071
TAGAGCATAAAGGGCCTGTATTCGCTCCACCATATGAGCCTCTGCCAGAGACGTGTCAAG
TTTTTCTATGATGGTCTCT
>SIGTR-AF0461
CAAACTTCACTCCTCAAATGTATGCAGTTGTCCTCCTCAGCGCTGCATCTGGATTTCTGA
GATGGAGTTCGGTGCAGGGAGCAGCGCCATTTTTCAG
>BG-XH079
TAGCAGGCACTCCTGGGACAGGTGGTCGTCTCAGCCCTGAAAACAACCAGGTATTGTCCA
AGAAGAAATTACAAGACCTAGTAAGAGAAGTAGATCCTAATGAGCAGCTGGATGAAGATG
TGGAATATTATGCTGCTACAGATCGCTGATGATTTTATTGAGAGTGTGGTGACAGCTGCC
TGCCAGCTTGCTCGGCACCGCAAGTCCAGCTCCCTAGAGGTAAAAGACGTCCAGCTGCAT
CT
>SIGTR-AF0462
AAGATGCTAAAGAAAATCCTTATGGGGAGGATGACAACAAGAGCCCATTCCCCCTGCAGC
CCAAAAACAAACGAAGTTATGCCCAGAATGTGACTGTCTGGATCAAACCAAGTGGCCTGC
AGACAGATGTACAGAAGATCTTAAGAAATGCAAGGAAGCTCCCTGAAAAAACACAGACAT
TCTATAAG
>SIGTR-AF0466
CTTCAAACTTCACTCCTCAAATGTATGCAGTTGTCCTCCTCAGCGCTGCATCTGGATTTC
TGAGATGGAGTTCGGTGCAGGGAGCAGCGCCATTTTTCAG
>BG-RRJ602
GCATGACGGCGGCATGAGCACGGACGGGGAGTCGCTTGAGGAGCCGAGGTGGAAGGCGGT
GGCCTCACCCAAGGCGTCAACCATGCCCGAGAAGCGCGGGAGCGCTCAGGCCGCGAGCGG
CAGCTG
>ESDB-PST8140-NR.Seq
GCAGAATCTGCCTTCAGATCCTGGAAGTATGCAACAATTCCATTTCACTCCACCTACGGG
AATTCCTGATCCACATTCATTGCATTGTCCACAAGCTTCAGTGGCAGGAGCTGCAAAGAA
ATAGTGATAGCTTCGGCACCATAACTGTTCTGAGTCTGGAAGGGTTGCTTAAGGATTTCA
AGCAAAGGCTTTCTTTTTCTTT
>BG-RRJ605
TTTTTTTCCGCCACCGCCATGGCCCGGCCGCTGGTGCCAAGCTCGCAGAAGGCGCTGCTG
CTGGAACTGAAGGGGCTGCAGGAGGAGCCGGTGGAGGGCTTCCGGGTGACGCTGGTGGAC
GAGGGTGACCTGTACAACTGGGAGGTGGCCATCTTCGGGCCCCCCAACACCTACTATGAG
GGCGGCTACTTCA
>BG-XC763
TGTGGCCGCCGAGCACATGGACCCACTGGTCAAGCGGGCTCGGCAAGGCCAGGATGAAGA
GAAGCTACGATCTTAGCATTCCCAGAGCCCCCCGAGTGGATATTCGCGTGGAAAGGATGT
TGGCAGCCCCTGGTGACCTCGGAGTCACGGCTGGATCCACCCTCT
>BG-RRJ608
TTACCAACTGGGAACAGATTTGAACTTTGGCAGCAGAGAGACATGCACGGCTTGATGACT
CGTACAGGCTTCAGCGCTTTCTTGCTGACTTCCGTGACCTCACAAGCTGGGTAACTGAAA
TGAAAGCCCTCATCAATGCAGATGAACTGGCCAATGATGTGGCTGGTGCTGAAGCCCTGC
TGGACAGGCATCAAGAGCACAAGGGTGAGATCGACGCTCATGAAGATAGCTTTAAGTCTG
CAGATGAGTCTGGGCAAGCTCTGCTTGCGGCTAGTCACTATGCCTCAGATGAAGTGAGGG
AGAAGCTGAGCATCCTCTCCGAGGAGAGAACTGCCCTGCTGGAGCTGTGGGAGCTTCGGA
GGCAGCAGTATGAGCAGTGCATGGACTTGCAGCTCTTCTACCGTGACACTGAGCAGGTGG
ACAACTGGATGAGCAAGCAGGAGGCATTCCTGCTAAATGAAGACTTGGGTGACTCCTTAG
ACAGTGTGGAAGCTCTTTTGAAGAAGCATGAGGACTTTGAAAAATCTCTCAGTGCCCAGG
AAGAAAAAATCACA
>ESDB-PST6520-NR.Seq
TTAGTTAGGCAACGCTTCGTTCGTTACCGAGACGCTAGGCTTGTAGTTTGGGTTTTTGTG
GGGGAGTCTTGTGTATATTCTCTGCCCCACCTTCCTTTATACTTAAGGAACTGTTGTTTT
AGTGGATGAGTTAGTTACCCTGCCTGCATAGCAGAAAACGGGCGTCGAAGGGGAGTTTGT
TTTCTTTCCTAAAGGTATTCAGGCTGT
>FHCRC-GT-S12-6D1
GAGTTAACACCAAGGTGCAGAGAAGTCAGAGCTGCAGCGACACAGTTCAGGACAGAGTGA
GGAGCAGGCTCAGAACAGCTCCGCCCAACAGAGCCAAGATCACAACTATAACTCCAGGCT
CCACCCCCATTATTGGTGTTCTCTTGTCTACTCAAAACAACCGCTGCCTCTCTGCCCCTG
ACTTAACCATCGAAAAGCGCCTGCCCTTCGGCTCCCTTTCATCCTTGGCTTCCTTGCATA
AGCCAGAGCGCTCCATCAGCCCTGAAAGCAATGACAGCATCTCTGAAGAGCTAAACCACT
[truncated: 1,469,133 more chars]
