# Supplementary material for: Comparison of methods for genomic localization of gene trap sequences
Source: BMC Genomics. 2006 Sep 18;7:236. doi: 10.1186/1471-2164-7-236 (PMC1617135; doi:10.1186/1471-2164-7-236)
Supplement: Additional File 3 — Genes. A file of full-length genes aligning to the sequence tags that were used in "Comparison of methods for genomic localization of gene trap sequences". [file 1471-2164-7-236-S3.zip]

Archive with 3 entries (2 files):
- C_A_Harper_Additional_file_3.txt
- __MACOSX/
- __MACOSX/._C_A_Harper_Additional_file_3.txt
